# Supplementary material for: Enriching productive mutational paths accelerates enzyme evolution
Source: Nat Chem Biol. 2024 Sep 11;20(12):1662–9. doi: 10.1038/s41589-024-01712-3 (PMC11581979; doi:10.1038/s41589-024-01712-3)
Supplement: Supplementary file 3 — Supporting data for Supplementary Figs. 1 and 2. [file 41589_2024_1712_MOESM3_ESM.xlsx]

## Sheet: S1b
Supplementary Fig. S1b
Data1			Fit1			Data2			Fit2			Data3			Fit3
Time (s)	product (µM)		Time (s)	product (µM)		Time (s)	product (µM)		Time (s)	product (µM)		Time (s)	product (µM)		Time (s)	product (µM)
15.05	75.5		0	0		15.05	157.5		0	0		14.05	277.2		0	0
15.55	78.3		1.9	11.3419		15.55	160.8		1.9	22.7296		14.55	285.8		1.9	42.8631
16.05	79.5		3.8	22.2861		16.05	164.2		3.8	44.6051		15.05	293.3		3.8	83.936
16.55	81.8		5.7	32.8495		16.55	168.5		5.7	65.6684		15.55	301.6		5.7	123.331
17.05	84.3		7.6	43.0466		17.05	172.1		7.6	85.9591		16.05	311		7.6	161.152
17.55	87.1		9.5	52.8929		17.55	176.8		9.5	105.514		16.55	317		9.5	197.492
18.05	89.1		11.4	62.4027		18.05	181.7		11.4	124.368		17.05	327		11.4	232.435
18.55	91.2		13.3	71.5879		18.55	185.4		13.3	142.552		17.55	333		13.3	266.061
19.05	93.8		15.2	80.4632		19.05	189.9		15.2	160.098		18.05	343.6		15.2	298.441
19.55	96.8		17.1	89.0381		19.55	193.6		17.1	177.032		18.55	350.4		17.1	329.641
20.05	97.6		19	97.3272		20.05	197.5		19	193.383		19.05	358.8		19	359.723
20.55	100.1		20.9	105.338		20.55	203.4		20.9	209.176		19.55	364.1		20.9	388.743
21.05	102.3		22.8	113.084		21.05	205.9		22.8	224.434		20.05	373.5		22.8	416.754
21.55	104.9		24.7	120.573		21.55	210.3		24.7	239.179		20.55	378.5		24.7	443.803
22.05	107.8		26.6	127.814		22.05	214.8		26.6	253.432		21.05	387.6		26.6	469.937
22.55	109.4		28.5	134.822		22.55	218.9		28.5	267.214		21.55	395.1		28.5	495.199
23.05	110.2		30.4	141.599		23.05	222.4		30.4	280.544		22.05	402.8		30.4	519.627
23.55	113.4		32.3	148.155		23.55	226.5		32.3	293.438		22.55	408.3		32.3	543.26
24.05	114.3		34.2	154.499		24.05	230		34.2	305.916		23.05	418.8		34.2	566.13
24.55	117		36.1	160.637		24.55	235		36.1	317.993		23.55	425		36.1	588.272
25.05	120		38	166.578		25.05	239.8		38	329.683		24.05	433.7		38	609.715
25.55	121		39.9	172.328		25.55	242.8		39.9	341.003		24.55	440.1		39.9	630.49
26.05	123.6		41.8	177.895		26.05	246.4		41.8	351.964		25.05	446.3		41.8	650.624
26.55	125		43.7	183.284		26.55	249.9		43.7	362.583		25.55	455.3		43.7	670.14
27.05	127.8		45.6	188.501		27.05	252.7		45.6	372.868		26.05	462		45.6	689.065
27.55	129.7		47.5	193.554		27.55	257		47.5	382.836		26.55	468		47.5	707.423
28.05	131.5		49.4	198.446		28.05	261.1		49.4	392.493		27.05	473		49.4	725.231
28.55	132.1		51.3	203.185		28.55	264		51.3	401.857		27.55	481.5		51.3	742.515
29.05	135.5		53.2	207.774		29.05	269		53.2	410.932		28.05	490.8		53.2	759.293
29.55	135.9		55.1	212.22		29.55	271.2		55.1	419.732		28.55	495.3		55.1	775.581
30.05	137.2		57	216.526		30.05	277.1		57	428.265		29.05	501.6		57	791.401
30.55	139.5		58.9	220.698		30.55	278.2		58.9	436.539		29.55	507.6		58.9	806.766
31.05	141.4		60.8	224.74		31.05	282.4		60.8	444.568		30.05	514.5		60.8	821.694
31.55	144		62.7	228.656		31.55	284.9		62.7	452.352		30.55	522.8		62.7	836.201
32.05	144.5		64.6	232.451		32.05	289		64.6	459.903		31.05	527.5		64.6	850.301
32.55	148.1		66.5	236.129		32.55	293.2		66.5	467.236		31.55	533.4		66.5	864.007
33.05	149.3		68.4	239.693		33.05	295.9		68.4	474.355		32.05	539.5		68.4	877.332
33.55	151.1		70.3	243.147		33.55	298.7		70.3	481.257		32.55	546.3		70.3	890.292
34.05	151.9		72.2	246.495		34.05	302.9		72.2	487.957		33.05	553.2		72.2	902.896
34.55	153.9		74.1	249.741		34.55	306.2		74.1	494.464		33.55	558.9		74.1	915.156
35.05	155.4		76	252.886		35.05	308.9		76	500.779		34.05	565.8		76	927.086
35.55	156.8		77.9	255.936		35.55	312.2		77.9	506.91		34.55	570.5		77.9	938.691
36.05	158.7		79.8	258.892		36.05	316.2		79.8	512.864		35.05	577.1		79.8	949.989
36.55	160		81.7	261.758		36.55	318.5		81.7	518.646		35.55	584.9		81.7	960.982
37.05	161.1		83.6	264.537		37.05	320.7		83.6	524.261		36.05	590.3		83.6	971.686
37.55	164.2		85.5	267.232		37.55	323.6		85.5	529.715		36.55	596.8		85.5	982.105
38.05	166.3		87.4	269.845		38.05	327.5		87.4	535.012		37.05	602.7		87.4	992.25
38.55	166.2		89.3	272.378		38.55	330		89.3	540.159		37.55	605.8		89.3	1002.13
39.05	167.5		91.2	274.835		39.05	332.4		91.2	545.158		38.05	612.3		91.2	1011.75
39.55	170.7		93.1	277.217		39.55	337.9		93.1	550.015		38.55	620.2		93.1	1021.13
40.05	171.2		95	279.528		40.05	338.8		95	554.735		39.05	626.1		95	1030.26
40.55	172.9		96.9	281.769		40.55	343.9		96.9	559.321		39.55	629.2		96.9	1039.15
41.05	173.9		98.8	283.942		41.05	344.1		98.8	563.777		40.05	636		98.8	1047.82
41.55	175.3		100.7	286.05		41.55	348.1		100.7	568.108		40.55	641.3		100.7	1056.27
42.05	176.7		102.6	288.095		42.05	350.4		102.6	572.316		41.05	651.1		102.6	1064.5
42.55	178.4		104.5	290.078		42.55	353.2		104.5	576.407		41.55	652.5		104.5	1072.51
43.05	179.8		106.4	292.002		43.05	356.3		106.4	580.384		42.05	657.2		106.4	1080.33
43.55	181.3		108.3	293.868		43.55	358.7		108.3	584.249		42.55	663.7		108.3	1087.96
44.05	182.7		110.2	295.679		44.05	360.7		110.2	588.006		43.05	671.8		110.2	1095.39
44.55	183.3		112.1	297.435		44.55	364.3		112.1	591.659		43.55	672.8		112.1	1102.63
45.05	185.3		114	299.139		45.05	367.4		114	595.21		44.05	680.2		114	1109.69
45.55	187.9		115.9	300.792		45.55	369.7		115.9	598.663		44.55	685		115.9	1116.58
46.05	188.7		117.8	302.395		46.05	371.1		117.8	602.02		45.05	687.9		117.8	1123.31
46.55	190.7		119.7	303.951		46.55	374.1		119.7	605.284		45.55	694.9		119.7	1129.86
47.05	191.1		121.6	305.461		47.05	377		121.6	608.459		46.05	700.1		121.6	1136.25
47.55	191.6		123.5	306.926		47.55	380.2		123.5	611.545		46.55	704.9		123.5	1142.48
48.05	195.3		125.4	308.347		48.05	382.7		125.4	614.547		47.05	708.3		125.4	1148.56
48.55	195.3		127.3	309.726		48.55	384.4		127.3	617.466		47.55	713.1		127.3	1154.49
49.05	196.7		129.2	311.064		49.05	387.7		129.2	620.305		48.05	718		129.2	1160.27
49.55	197.6		131.1	312.363		49.55	391.3		131.1	623.067		48.55	725.8		131.1	1165.92
50.05	198		133	313.622		50.05	391.4		133	625.752		49.05	732.6		133	1171.42
50.55	199.7		134.9	314.845		50.55	396.1		134.9	628.365		49.55	733.5		134.9	1176.8
51.05	201.1		136.8	316.032		51.05	397.8		136.8	630.906		50.05	739.6		136.8	1182.04
51.55	203.3		138.7	317.183		51.55	399.5		138.7	633.378		50.55	744.9		138.7	1187.16
52.05	204.2		140.6	318.301		52.05	402.6		140.6	635.782		51.05	744.3		140.6	1192.16
52.55	206.1		142.5	319.385		52.55	403.7		142.5	638.121		51.55	749.6		142.5	1197.03
53.05	205.6		144.4	320.437		53.05	406.6		144.4	640.397		52.05	758.3		144.4	1201.79
53.55	207.4		146.3	321.459		53.55	409		146.3	642.61		52.55	759.9		146.3	1206.43
54.05	209.7		148.2	322.45		54.05	413.9		148.2	644.764		53.05	765		148.2	1210.96
54.55	209.3		150.1	323.412		54.55	413.7		150.1	646.86		53.55	771.6		150.1	1215.39
55.05	211.1		152	324.346		55.05	415.1		152	648.898		54.05	774.6		152	1219.71
55.55	211.4		153.9	325.252		55.55	419		153.9	650.882		54.55	778.9		153.9	1223.92
56.05	213.3		155.8	326.131		56.05	422.1		155.8	652.812		55.05	783.9		155.8	1228.04
56.55	214.2		157.7	326.985		56.55	421.7		157.7	654.69		55.55	785.9		157.7	1232.06
57.05	215.8		159.6	327.814		57.05	425.5		159.6	656.518		56.05	790.8		159.6	1235.98
57.55	216.1		161.5	328.618		57.55	428		161.5	658.296		56.55	798.8		161.5	1239.82
58.05	218.2		163.4	329.399		58.05	430.2		163.4	660.026		57.05	801.9		163.4	1243.56
58.55	219.7		165.3	330.156		58.55	433.6		165.3	661.71		57.55	805		165.3	1247.21
59.05	220.6		167.2	330.892		59.05	433.8		167.2	663.349		58.05	813.9		167.2	1250.78
59.55	221.1		169.1	331.606		59.55	434.8		169.1	664.944		58.55	812.8		169.1	1254.26
60.05	222		171	332.299		60.05	437.5		171	666.496		59.05	818.8		171	1257.67
60.55	223.3		172.9	332.971		60.55	439.8		172.9	668.006		59.55	819.4		172.9	1260.99
61.05	224.3		174.8	333.624		61.05	442.9		174.8	669.476		60.05	827.6		174.8	1264.23
61.55	225.1		176.7	334.258		61.55	442.9		176.7	670.907		60.55	833.3		176.7	1267.4
62.05	226.4		178.6	334.873		62.05	446.1		178.6	672.299		61.05	836.2		178.6	1270.5
62.55	227.3		180.5	335.471		62.55	447		180.5	673.654		61.55	837.6		180.5	1273.52
63.05	228.9		182.4	336.05		63.05	449.7		182.4	674.973		62.05	840		182.4	1276.48
63.55	230.4		184.3	336.613		63.55	450.7		184.3	676.257		62.55	844.5		184.3	1279.36
64.05	230.5		186.2	337.159		64.05	452.1		186.2	677.506		63.05	847.4		186.2	1282.18
64.55	232.2		188.1	337.69		64.55	455.8		188.1	678.723		63.55	855.1		188.1	1284.93
65.05	233.3		190	338.205		65.05	457.3		190	679.906		64.05	858.1		190	1287.62
65.55	232.2		191.9	338.705		65.55	459.5		191.9	681.059		64.55	859.6		191.9	1290.25
66.05	233.7		193.8	339.19		66.05	460.6		193.8	682.18		65.05	862.4		193.8	1292.82
66.55	235.4		195.7	339.661		66.55	461.9		195.7	683.272		65.55	867.9		195.7	1295.32
67.05	235.3		197.6	340.118		67.05	464.6		197.6	684.335		66.05	870.9		197.6	1297.77
67.55	236.7		199.5	340.562		67.55	466.4		199.5	685.37		66.55	876.6		199.5	1300.17
68.05	237.8		201.4	340.993		68.05	469.6		201.4	686.377		67.05	880.1		201.4	1302.51
68.55	240.4		203.3	341.412		68.55	468.9		203.3	687.357		67.55	880.9		203.3	1304.79
69.05	239.5		205.2	341.818		69.05	471.5		205.2	688.311		68.05	886.6		205.2	1307.02
69.55	240.4		207.1	342.212		69.55	476.1		207.1	689.24		68.55	890.8		207.1	1309.2
70.05	241.9		209	342.595		70.05	474.8		209	690.145		69.05	893.2		209	1311.34
70.55	243		210.9	342.967		70.55	477		210.9	691.025		69.55	892.7		210.9	1313.42
71.05	244		212.8	343.328		71.05	478.1		212.8	691.883		70.05	901		212.8	1315.45
71.55	246.1		214.7	343.678		71.55	479.7		214.7	692.717		70.55	901.3		214.7	1317.44
72.05	246.3		216.6	344.018		72.05	482.4		216.6	693.529		71.05	903.8		216.6	1319.39
72.55	246.5		218.5	344.348		72.55	485.6		218.5	694.32		71.55	910.2		218.5	1321.28
73.05	247.9		220.4	344.669		73.05	486.5		220.4	695.09		72.05	912.4		220.4	1323.14
73.55	249.5		222.3	344.98		73.55	487.4		222.3	695.84		72.55	915.4		222.3	1324.95
74.05	249.4		224.2	345.283		74.05	487.4		224.2	696.57		73.05	919.7		224.2	1326.73
74.55	249.8		226.1	345.576		74.55	490.9		226.1	697.28		73.55	929.6		226.1	1328.46
75.05	252.4		228	345.861		75.05	492.5		228	697.972		74.05	924.8		228	1330.15
75.55	250.7		229.9	346.138		75.55	493.7		229.9	698.646		74.55	929.5		229.9	1331.8
76.05	252.4		231.8	346.406		76.05	497.6		231.8	699.302		75.05	933.6		231.8	1333.42
76.55	253.1		233.7	346.667		76.55	497.6		233.7	699.94		75.55	939.7		233.7	1335
77.05	253.6		235.6	346.92		77.05	498.7		235.6	700.562		76.05	940.9		235.6	1336.55
77.55	254.8		237.5	347.166		77.55	501		237.5	701.167		76.55	948		237.5	1338.05
78.05	254.6		239.4	347.405		78.05	503.7		239.4	701.756		77.05	944.1		239.4	1339.53
78.55	256.3		241.3	347.636		78.55	506.9		241.3	702.33		77.55	951		241.3	1340.97
79.05	257.7		243.2	347.861		79.05	507		243.2	702.889		78.05	953.4		243.2	1342.38
79.55	257.5		245.1	348.08		79.55	508.6		245.1	703.433		78.55	955.2		245.1	1343.76
80.05	259.4		247	348.292		80.05	507.2		247	703.963		79.05	959.7		247	1345.1
80.55	258		248.9	348.498		80.55	509.4		248.9	704.478		79.55	961.9		248.9	1346.42
81.05	260.1		250.8	348.698		81.05	513.5		250.8	704.98		80.05	965		250.8	1347.71
81.55	261.5		252.7	348.892		81.55	512.9		252.7	705.469		80.55	969.1		252.7	1348.96
82.05	261.2		254.6	349.08		82.05	514.6		254.6	705.945		81.05	972.2		254.6	1350.19
82.55	261.4		256.5	349.263		82.55	516.9		256.5	706.409		81.55	972.6		256.5	1351.39
83.05	263.1		258.4	349.441		83.05	515.5		258.4	706.86		82.05	974.3		258.4	1352.57
83.55	264		260.3	349.613		83.55	517.5		260.3	707.3		82.55	980.6		260.3	1353.72
84.05	263.5		262.2	349.781		84.05	520.2		262.2	707.728		83.05	981.8		262.2	1354.84
84.55	264.6		264.1	349.944		84.55	523.4		264.1	708.145		83.55	986.6		264.1	1355.94
85.05	265.5		266	350.102		85.05	522		266	708.55		84.05	989.3		266	1357.01
85.55	264.8		267.9	350.255		85.55	523.1		267.9	708.946		84.55	990.5		267.9	1358.06
86.05	267.6		269.8	350.404		86.05	525		269.8	709.33		85.05	989.7		269.8	1359.08
86.55	266.8		271.7	350.548		86.55	529.2		271.7	709.705		85.55	992.2		271.7	1360.08
87.05	269.2		273.6	350.689		87.05	528.1		273.6	710.07		86.05	1002.5		273.6	1361.06
87.55	268.8		275.5	350.825		87.55	532.2		275.5	710.425		86.55	1002.3		275.5	1362.02
88.05	269.4		277.4	350.957		88.05	530.5		277.4	710.771		87.05	1002		277.4	1362.95
88.55	270.6		279.3	351.086		88.55	533		279.3	711.108		87.55	1005.3		279.3	1363.87
89.05	270.5		281.2	351.211		89.05	533.1		281.2	711.436		88.05	1011.5		281.2	1364.76
89.55	272.2		283.1	351.332		89.55	534.7		283.1	711.755		88.55	1012.6		283.1	1365.64
90.05	272.3		285	351.45		90.05	534.8		285	712.066		89.05	1015.1		285	1366.49
90.55	272.9		286.9	351.564		90.55	539.9		286.9	712.369		89.55	1016.4		286.9	1367.33
91.05	273.5		288.8	351.675		91.05	537		288.8	712.664		90.05	1019		288.8	1368.15
91.55	275		290.7	351.782		91.55	542.4		290.7	712.951		90.55	1023.3		290.7	1368.94
92.05	274.7		292.6	351.887		92.05	538.6		292.6	713.231		91.05	1020.9		292.6	1369.73
92.55	275.3		294.5	351.989		92.55	542.2		294.5	713.504		91.55	1029.7		294.5	1370.49
93.05	276.7		296.4	352.087		93.05	545.1		296.4	713.769		92.05	1027.6		296.4	1371.24
93.55	276.9		298.3	352.183		93.55	544		298.3	714.027		92.55	1030.6		298.3	1371.97
94.05	277.9		300.2	352.276		94.05	546.7		300.2	714.279		93.05	1029.5		300.2	1372.68
94.55	277.4		302.1	352.366		94.55	547		302.1	714.524		93.55	1038.8		302.1	1373.38
95.05	277.5		304	352.454		95.05	547.9		304	714.762		94.05	1040.2		304	1374.06
95.55	279.9		305.9	352.539		95.55	550.2		305.9	714.994		94.55	1043.2		305.9	1374.73
96.05	280.1		307.8	352.621		96.05	552.1		307.8	715.221		95.05	1046.5		307.8	1375.38
96.55	279		309.7	352.702		96.55	552.4		309.7	715.441		95.55	1049.3		309.7	1376.02
97.05	280.2		311.6	352.78		97.05	553.7		311.6	715.655		96.05	1046.4		311.6	1376.64
97.55	282.2		313.5	352.855		97.55	553.6		313.5	715.864		96.55	1051.3		313.5	1377.25
98.05	282.9		315.4	352.929		98.05	557.7		315.4	716.068		97.05	1054.2		315.4	1377.84
98.55	281.9		317.3	353		98.55	556.2		317.3	716.266		97.55	1052		317.3	1378.43
99.05	284		319.2	353.069		99.05	557.2		319.2	716.459		98.05	1060		319.2	1379
99.55	283.8		321.1	353.137		99.55	558.9		321.1	716.647		98.55	1060.6		321.1	1379.55
100.05	283.4		323	353.202		100.05	561.9		323	716.83		99.05	1065.8		323	1380.1
100.55	284.7		324.9	353.265		100.55	561.6		324.9	717.008		99.55	1068.2		324.9	1380.63
101.05	286.7		326.8	353.327		101.05	563.1		326.8	717.181		100.05	1066.4		326.8	1381.15
101.55	284.8		328.7	353.387		101.55	563.8		328.7	717.35		100.55	1068.7		328.7	1381.66
102.05	287.8		330.6	353.445		102.05	564.6		330.6	717.515		101.05	1072.5		330.6	1382.16
102.55	285.7		332.5	353.501		102.55	563.3		332.5	717.675		101.55	1073.2		332.5	1382.64
103.05	287.7		334.4	353.556		103.05	566.7		334.4	717.831		102.05	1078.4		334.4	1383.12
103.55	287.6		336.3	353.609		103.55	567.8		336.3	717.983		102.55	1078.5		336.3	1383.58
104.05	287.6		338.2	353.661		104.05	569.4		338.2	718.131		103.05	1080.5		338.2	1384.04
104.55	288.7		340.1	353.711		104.55	571.1		340.1	718.276		103.55	1087.2		340.1	1384.48
105.05	289.5		342	353.759		105.05	570.8		342	718.416		104.05	1087.5		342	1384.92
105.55	289.6		343.9	353.807		105.55	571.5		343.9	718.553		104.55	1086		343.9	1385.34
106.05	290.2		345.8	353.853		106.05	571.4		345.8	718.686		105.05	1090.1		345.8	1385.76
106.55	290.9		347.7	353.897		106.55	572.8		347.7	718.815		105.55	1088.5		347.7	1386.17
107.05	290.3		349.6	353.94		107.05	576		349.6	718.942		106.05	1091.4		349.6	1386.56
107.55	292.6		351.5	353.982		107.55	574.6		351.5	719.065		106.55	1094.6		351.5	1386.95
108.05	291.9		353.4	354.023		108.05	575.9		353.4	719.184		107.05	1101.5		353.4	1387.33
108.55	293.4		355.3	354.063		108.55	577.8		355.3	719.301		107.55	1096.2		355.3	1387.71
109.05	292.6		357.2	354.101		109.05	579.2		357.2	719.415		108.05	1095.9		357.2	1388.07
109.55	294.3		359.1	354.139		109.55	579		359.1	719.525		108.55	1101.3		359.1	1388.42
110.05	294.6		361	354.175		110.05	580.2		361	719.633		109.05	1104.4		361	1388.77
110.55	297		362.9	354.21		110.55	581		362.9	719.738		109.55	1106.8		362.9	1389.11
111.05	294.8		364.8	354.244		111.05	580.3		364.8	719.84		110.05	1108.2		364.8	1389.44
111.55	296.9		366.7	354.277		111.55	581.8		366.7	719.94		110.55	1112.8		366.7	1389.77
112.05	295.7		368.6	354.31		112.05	582.2		368.6	720.037		111.05	1108.8		368.6	1390.09
112.55	297.5		370.5	354.341		112.55	584		370.5	720.131		111.55	1111		370.5	1390.4
113.05	297.1		372.4	354.371		113.05	584.3		372.4	720.223		112.05	1113.7		372.4	1390.7
113.55	299.4		374.3	354.401		113.55	587.3		374.3	720.312		112.55	1112.3		374.3	1391
114.05	298.1		376.2	354.43		114.05	588		376.2	720.4		113.05	1121.3		376.2	1391.29
114.55	300.9		378.1	354.457		114.55	586.2		378.1	720.484		113.55	1117.8		378.1	1391.57
115.05	299		380	354.484		115.05	592.1		380	720.567		114.05	1120.4		380	1391.85
115.55	299.4		381.9	354.511		115.55	587.1		381.9	720.648		114.55	1123.5		381.9	1392.12
116.05	298.9		383.8	354.536		116.05	590.2		383.8	720.726		115.05	1125.5		383.8	1392.39
116.55	299		385.7	354.561		116.55	591.5		385.7	720.803		115.55	1126.8		385.7	1392.65
117.05	300.6		387.6	354.585		117.05	592.6		387.6	720.877		116.05	1127.1		387.6	1392.9
117.55	299.6		389.5	354.608		117.55	593.3		389.5	720.949		116.55	1135.1		389.5	1393.15
118.05	301.3		391.4	354.631		118.05	595.7		391.4	721.02		117.05	1139.8		391.4	1393.39
118.55	301.5		393.3	354.653		118.55	592.5		393.3	721.089		117.55	1130.9		393.3	1393.63
119.05	303.9		395.2	354.674		119.05	597.7		395.2	721.156		118.05	1137.2		395.2	1393.86
119.55	302		397.1	354.695		119.55	597.3		397.1	721.221		118.55	1139.3		397.1	1394.09
120.05	302.5		399	354.715		120.05	597.2		399	721.284		119.05	1143		399	1394.31
120.55	303.9		400.9	354.735		120.55	598.4		400.9	721.346		119.55	1141.1		400.9	1394.53
121.05	304.2		402.8	354.754		121.05	599.6		402.8	721.406		120.05	1141.7		402.8	1394.74
121.55	304.7		404.7	354.772		121.55	599.4		404.7	721.465		120.55	1145.1		404.7	1394.95
122.05	303		406.6	354.79		122.05	599.9		406.6	721.522		121.05	1146.7		406.6	1395.15
122.55	304.9		408.5	354.808		122.55	600.8		408.5	721.578		121.55	1146.7		408.5	1395.35
123.05	305.9		410.4	354.824		123.05	603.3		410.4	721.632		122.05	1149.1		410.4	1395.55
123.55	305.8		412.3	354.841		123.55	604.3		412.3	721.684		122.55	1158.9		412.3	1395.74
124.05	306.6		414.2	354.857		124.05	603.6		414.2	721.736		123.05	1155.5		414.2	1395.92
124.55	305.7		416.1	354.872		124.55	605.8		416.1	721.786		123.55	1161.8		416.1	1396.1
125.05	305.8		418	354.887		125.05	606		418	721.835		124.05	1156		418	1396.28
125.55	307.2		419.9	354.902		125.55	604.7		419.9	721.882		124.55	1162.5		419.9	1396.46
126.05	309		421.8	354.916		126.05	605.9		421.8	721.928		125.05	1158.6		421.8	1396.63
126.55	308.8		423.7	354.93		126.55	608.2		423.7	721.973		125.55	1160		423.7	1396.79
127.05	307.3		425.6	354.943		127.05	606.7		425.6	722.017		126.05	1162.4		425.6	1396.95
127.55	307.6		427.5	354.956		127.55	608.5		427.5	722.06		126.55	1163.9		427.5	1397.11
128.05	310.2		429.4	354.969		128.05	609.4		429.4	722.101		127.05	1167.2		429.4	1397.27
128.55	307.9		431.3	354.981		128.55	610.4		431.3	722.142		127.55	1164.3		431.3	1397.42
129.05	311		433.2	354.993		129.05	614.4		433.2	722.181		128.05	1166.9		433.2	1397.57
129.55	308.8		435.1	355.004		129.55	609.7		435.1	722.22		128.55	1169.4		435.1	1397.71
130.05	308.7		437	355.015		130.05	612.1		437	722.257		129.05	1172.3		437	1397.86
130.55	310.1		438.9	355.026		130.55	615.6		438.9	722.294		129.55	1173.5		438.9	1397.99
131.05	310.3		440.8	355.037		131.05	612.2		440.8	722.329		130.05	1170.6		440.8	1398.13
131.55	310.7		442.7	355.047		131.55	612.4		442.7	722.364		130.55	1179.4		442.7	1398.26
132.05	310.7		444.6	355.057		132.05	616.5		444.6	722.397		131.05	1177		444.6	1398.39
132.55	311.9		446.5	355.067		132.55	614.6		446.5	722.43		131.55	1181.9		446.5	1398.52
133.05	312.1		448.4	355.076		133.05	616.7		448.4	722.462		132.05	1181.4		448.4	1398.65
133.55	312.6		450.3	355.085		133.55	620.5		450.3	722.493		132.55	1174		450.3	1398.77
134.05	313.1		452.2	355.094		134.05	617.6		452.2	722.523		133.05	1178.1		452.2	1398.89
134.55	312.1		454.1	355.103		134.55	619.4		454.1	722.553		133.55	1180.4		454.1	1399
135.05	314.3		456	355.111		135.05	620.8		456	722.581		134.05	1185.6		456	1399.12
135.55	313.4		457.9	355.119		135.55	619.7		457.9	722.609		134.55	1184.9		457.9	1399.23
136.05	313.5		459.8	355.127		136.05	622.1		459.8	722.637		135.05	1190.8		459.8	1399.34
136.55	316.2		461.7	355.135		136.55	621.2		461.7	722.663		135.55	1192.5		461.7	1399.44
137.05	313.2		463.6	355.142		137.05	624.3		463.6	722.689		136.05	1188.2		463.6	1399.55
137.55	314.7		465.5	355.149		137.55	620.3		465.5	722.714		136.55	1190.8		465.5	1399.65
138.05	315.2		467.4	355.156		138.05	625		467.4	722.739		137.05	1187.1		467.4	1399.75
138.55	314.2		469.3	355.163		138.55	622.8		469.3	722.763		137.55	1194.4		469.3	1399.84
139.05	314		471.2	355.17		139.05	628		471.2	722.786		138.05	1197.6		471.2	1399.94
139.55	316.7		473.1	355.176		139.55	623.6		473.1	722.808		138.55	1197.5		473.1	1400.03
140.05	315.2		475	355.182		140.05	622.6		475	722.831		139.05	1201.1		475	1400.12
140.55	318		476.9	355.188		140.55	625.5		476.9	722.852		139.55	1199		476.9	1400.21
141.05	315.3		478.8	355.194		141.05	625.9		478.8	722.873		140.05	1206.1		478.8	1400.3
141.55	317.4		480.7	355.2		141.55	627.2		480.7	722.893		140.55	1202.8		480.7	1400.38
142.05	316.6		482.6	355.205		142.05	627		482.6	722.913		141.05	1202.9		482.6	1400.47
142.55	318.5		484.5	355.211		142.55	627		484.5	722.932		141.55	1208.6		484.5	1400.55
143.05	316.5		486.4	355.216		143.05	629.3		486.4	722.951		142.05	1211.2		486.4	1400.63
143.55	319		488.3	355.221		143.55	631.4		488.3	722.97		142.55	1203.9		488.3	1400.71
144.05	319.4		490.2	355.226		144.05	629.6		490.2	722.987		143.05	1208.4		490.2	1400.78
144.55	321.2		492.1	355.231		144.55	632		492.1	723.005		143.55	1208.6		492.1	1400.86
145.05	319.1		494	355.235		145.05	631.5		494	723.022		144.05	1212.5		494	1400.93
145.55	320.6		495.9	355.24		145.55	633.8		495.9	723.038		144.55	1212.2		495.9	1401
146.05	318.9		497.8	355.244		146.05	633.4		497.8	723.054		145.05	1216.5		497.8	1401.07
146.55	318.7		499.7	355.248		146.55	632.3		499.7	723.07		145.55	1214.8		499.7	1401.14
147.05	319.4		501.6	355.253		147.05	632.4		501.6	723.085		146.05	1218.5		501.6	1401.2
147.55	322.2		503.5	355.257		147.55	634.7		503.5	723.1		146.55	1213.6		503.5	1401.27
148.05	320.1		505.4	355.26		148.05	635.1		505.4	723.114		147.05	1215.5		505.4	1401.33
148.55	321.8		507.3	355.264		148.55	634.4		507.3	723.129		147.55	1221.6		507.3	1401.4
149.05	321.9		509.2	355.268		149.05	637		509.2	723.142		148.05	1219.5		509.2	1401.46
149.55	320.3		511.1	355.271		149.55	637.6		511.1	723.156		148.55	1220.5		511.1	1401.52
150.05	320.3		513	355.275		150.05	636.2		513	723.169		149.05	1222.3		513	1401.57
150.55	322.1		514.9	355.278		150.55	639.3		514.9	723.181		149.55	1224.9		514.9	1401.63
151.05	324		516.8	355.282		151.05	638		516.8	723.194		150.05	1221.1		516.8	1401.69
151.55	323		518.7	355.285		151.55	637.7		518.7	723.206		150.55	1218.5		518.7	1401.74
152.05	323		520.6	355.288		152.05	638.3		520.6	723.217		151.05	1229.6		520.6	1401.79
152.55	324.1		522.5	355.291		152.55	638.1		522.5	723.229		151.55	1229.5		522.5	1401.85
153.05	324.2		524.4	355.294		153.05	638.5		524.4	723.24		152.05	1225.5		524.4	1401.9
153.55	323.3		526.3	355.296		153.55	640.4		526.3	723.251		152.55	1233.3		526.3	1401.95
154.05	323.8		528.2	355.299		154.05	640.2		528.2	723.261		153.05	1237.2		528.2	1402
154.55	323		530.1	355.302		154.55	643.9		530.1	723.271		153.55	1237.3		530.1	1402.04
155.05	324.7		532	355.304		155.05	640.2		532	723.281		154.05	1229.8		532	1402.09
155.55	323.4		533.9	355.307		155.55	642.8		533.9	723.291		154.55	1232.7		533.9	1402.14
156.05	324.2		535.8	355.309		156.05	644.3		535.8	723.3		155.05	1234		535.8	1402.18
156.55	325.3		537.7	355.312		156.55	641.1		537.7	723.31		155.55	1235.3		537.7	1402.22
157.05	326.9		539.6	355.314		157.05	644.6		539.6	723.319		156.05	1236		539.6	1402.27
157.55	326.3		541.5	355.316		157.55	644.8		541.5	723.327		156.55	1234.7		541.5	1402.31
158.05	324.6		543.4	355.318		158.05	644.9		543.4	723.336		157.05	1238.4		543.4	1402.35
158.55	324.9		545.3	355.32		158.55	645.3		545.3	723.344		157.55	1238.8		545.3	1402.39
159.05	327.3		547.2	355.323		159.05	644.4		547.2	723.352		158.05	1241.2		547.2	1402.43
159.55	324.8		549.1	355.324		159.55	644		549.1	723.36		158.55	1241		549.1	1402.47
160.05	324.9		551	355.326		160.05	646.7		551	723.368		159.05	1243.4		551	1402.5
160.55	327.4		552.9	355.328		160.55	645.8		552.9	723.375		159.55	1244.6		552.9	1402.54
161.05	325.9		554.8	355.33		161.05	649.5		554.8	723.383		160.05	1239.9		554.8	1402.57
161.55	326.1		556.7	355.332		161.55	647.6		556.7	723.39		160.55	1246.7		556.7	1402.61
162.05	328.5		558.6	355.334		162.05	649		558.6	723.397		161.05	1245.2		558.6	1402.64
162.55	326.7		560.5	355.335		162.55	650.3		560.5	723.403		161.55	1245.6		560.5	1402.68
163.05	327.1		562.4	355.337		163.05	649.8		562.4	723.41		162.05	1247.3		562.4	1402.71
163.55	330.3		564.3	355.338		163.55	649.1		564.3	723.416		162.55	1250.5		564.3	1402.74
164.05	328.5		566.2	355.34		164.05	649.8		566.2	723.422		163.05	1247.8		566.2	1402.77
164.55	326.4		568.1	355.341		164.55	650.8		568.1	723.428		163.55	1250.7		568.1	1402.8
165.05	327.5		570	355.343		165.05	651.2		570	723.434		164.05	1246.3		570	1402.83
165.55	327.5		571.9	355.344		165.55	650.4		571.9	723.44		164.55	1248.5		571.9	1402.86
166.05	328.5		573.8	355.346		166.05	651.4		573.8	723.446		165.05	1251.7		573.8	1402.89
166.55	329.4		575.7	355.347		166.55	652.8		575.7	723.451		165.55	1254.8		575.7	1402.92
167.05	327.7		577.6	355.348		167.05	653.6		577.6	723.456		166.05	1253.3		577.6	1402.95
167.55	330.2		579.5	355.349		167.55	652.1		579.5	723.462		166.55	1257.6		579.5	1402.97
168.05	329.9		581.4	355.351		168.05	654.1		581.4	723.467		167.05	1256.4		581.4	1403
168.55	328		583.3	355.352		168.55	656.2		583.3	723.471		167.55	1256.9		583.3	1403.02
169.05	329.8		585.2	355.353		169.05	657.6		585.2	723.476		168.05	1254.7		585.2	1403.05
169.55	328.8		587.1	355.354		169.55	656.3		587.1	723.481		168.55	1256.4		587.1	1403.07
170.05	330.1		589	355.355		170.05	654.6		589	723.485		169.05	1258.3		589	1403.1
170.55	330.8		590.9	355.356		170.55	658		590.9	723.49		169.55	1257.1		590.9	1403.12
171.05	330.2		592.8	355.357		171.05	653		592.8	723.494		170.05	1263.2		592.8	1403.14
171.55	330		594.7	355.358		171.55	657.1		594.7	723.498		170.55	1259.4		594.7	1403.17
172.05	329.9		596.6	355.359		172.05	654.7		596.6	723.502		171.05	1263.1		596.6	1403.19
172.55	332.5		598.5	355.36		172.55	655.1		598.5	723.506		171.55	1264.8		598.5	1403.21
173.05	330		600.4	355.361		173.05	656.9		600.4	723.51		172.05	1263.5		600.4	1403.23
173.55	332.7		602.3	355.362		173.55	657.2		602.3	723.514		172.55	1257.7		602.3	1403.25
174.05	331		604.2	355.363		174.05	658		604.2	723.517		173.05	1263.1		604.2	1403.27
174.55	331.2		606.1	355.363		174.55	656.2		606.1	723.521		173.55	1267.5		606.1	1403.29
175.05	330.9		608	355.364		175.05	657.6		608	723.525		174.05	1265.6		608	1403.31
175.55	333.3		609.9	355.365		175.55	659.5		609.9	723.528		174.55	1264.8		609.9	1403.33
176.05	331.9		611.8	355.366		176.05	661.5		611.8	723.531		175.05	1261.7		611.8	1403.35
176.55	330.9		613.7	355.366		176.55	656.3		613.7	723.534		175.55	1272		613.7	1403.36
177.05	332.8		615.6	355.367		177.05	660.4		615.6	723.538		176.05	1272.5		615.6	1403.38
177.55	331.1		617.5	355.368		177.55	662.6		617.5	723.541		176.55	1266.6		617.5	1403.4
178.05	334		619.4	355.368		178.05	661.5		619.4	723.544		177.05	1272.3		619.4	1403.42
178.55	333.4		621.3	355.369		178.55	660.4		621.3	723.546		177.55	1271.2		621.3	1403.43
179.05	332.6		623.2	355.37		179.05	661.5		623.2	723.549		178.05	1275.2		623.2	1403.45
179.55	332.7		625.1	355.37		179.55	661.9		625.1	723.552		178.55	1275.3		625.1	1403.46
180.05	333.8		627	355.371		180.05	662.5		627	723.555		179.05	1270.8		627	1403.48
180.55	333.3		628.9	355.372		180.55	662.9		628.9	723.557		179.55	1274.2		628.9	1403.49
181.05	333.1		630.8	355.372		181.05	665.2		630.8	723.56		180.05	1273.9		630.8	1403.51
181.55	334.3		632.7	355.373		181.55	661.6		632.7	723.562		180.55	1275.8		632.7	1403.52
182.05	332.9		634.6	355.373		182.05	665.3		634.6	723.565		181.05	1274.9		634.6	1403.54
182.55	333.9		636.5	355.374		182.55	662		636.5	723.567		181.55	1276.5		636.5	1403.55
183.05	333.5		638.4	355.374		183.05	664		638.4	723.569		182.05	1276.6		638.4	1403.56
183.55	334.5		640.3	355.375		183.55	665.7		640.3	723.571		182.55	1275.3		640.3	1403.58
184.05	334.2		642.2	355.375		184.05	665.2		642.2	723.574		183.05	1275.7		642.2	1403.59
184.55	335.3		644.1	355.376		184.55	664.5		644.1	723.576		183.55	1278.1		644.1	1403.6
185.05	334.2		646	355.376		185.05	665.8		646	723.578		184.05	1275.6		646	1403.61
185.55	334.6		647.9	355.376		185.55	665.3		647.9	723.58		184.55	1274.3		647.9	1403.63
186.05	334.6		649.8	355.377		186.05	665.6		649.8	723.582		185.05	1279.1		649.8	1403.64
186.55	334.6					186.55	664.7		651.7	723.584		185.55	1281.2		651.7	1403.65
187.05	334.6					187.05	665.5		653.6	723.585		186.05	1282.6		653.6	1403.66
187.55	335.5					187.55	666.4		655.5	723.587		186.55	1280		655.5	1403.67
188.05	335.6					188.05	665.9		657.4	723.589		187.05	1283.6		657.4	1403.68
188.55	335.7					188.55	668.4		659.3	723.591		187.55	1281		659.3	1403.69
189.05	336					189.05	669.7		661.2	723.592		188.05	1292		661.2	1403.7
189.55	336					189.55	666.3		663.1	723.594		188.55	1284		663.1	1403.71
190.05	336.7					190.05	667		665	723.595		189.05	1285.6		665	1403.72
190.55	334.7					190.55	667.8		666.9	723.597		189.55	1289.3		666.9	1403.73
191.05	337.2					191.05	671		668.8	723.598		190.05	1285		668.8	1403.74
191.55	335.5					191.55	671.7		670.7	723.6		190.55	1289.6		670.7	1403.75
192.05	336.3					192.05	671.8		672.6	723.601		191.05	1291.4		672.6	1403.76
192.55	336.4					192.55	673.7		674.5	723.603		191.55	1281.9		674.5	1403.77
193.05	336					193.05	668.5		676.4	723.604		192.05	1290		676.4	1403.78
193.55	337.7					193.55	672.2		678.3	723.605		192.55	1287.4		678.3	1403.79
194.05	337.2					194.05	669.8		680.2	723.607		193.05	1288.5		680.2	1403.79
194.55	336.8					194.55	670.9		682.1	723.608		193.55	1289.5		682.1	1403.8
195.05	337.4					195.05	672.3		684	723.609		194.05	1292.6		684	1403.81
195.55	338.4					195.55	671		685.9	723.61		194.55	1287		685.9	1403.82
196.05	336.6					196.05	673.9		687.8	723.611		195.05	1291.3		687.8	1403.82
196.55	338					196.55	673.4		689.7	723.612		195.55	1299		689.7	1403.83
197.05	337					197.05	674.6		691.6	723.614		196.05	1293.6		691.6	1403.84
197.55	338					197.55	674		693.5	723.615		196.55	1294.1		693.5	1403.85
198.05	338.3					198.05	673.9		695.4	723.616		197.05	1294		695.4	1403.85
198.55	340					198.55	676.1		697.3	723.617		197.55	1297.3		697.3	1403.86
199.05	339.4					199.05	671.5		699.2	723.618		198.05	1294		699.2	1403.87
199.55	337.4					199.55	674.9		701.1	723.619		198.55	1298.6		701.1	1403.87
200.05	338.9					200.05	675		703	723.62		199.05	1295.3		703	1403.88
200.55	338.2					200.55	675		704.9	723.62		199.55	1300.6		704.9	1403.89
201.05	337.8					201.05	676.9		706.8	723.621		200.05	1297.9		706.8	1403.89
201.55	338.2					201.55	675.3		708.7	723.622		200.55	1295.3		708.7	1403.9
202.05	338.4					202.05	676.7		710.6	723.623		201.05	1297.4		710.6	1403.9
202.55	338.9					202.55	672.9		712.5	723.624		201.55	1302.8		712.5	1403.91
203.05	338					203.05	671.5		714.4	723.625		202.05	1293.2		714.4	1403.91
203.55	337.4					203.55	670.8		716.3	723.625		202.55	1299.8		716.3	1403.92
204.05	338.1					204.05	671.6		718.2	723.626		203.05	1300.4		718.2	1403.92
204.55	339.2					204.55	672.7		720.1	723.627		203.55	1299.7		720.1	1403.93
205.05	339.5					205.05	679.1		722	723.628		204.05	1306		722	1403.93
205.55	340.1					205.55	677.5		723.9	723.628		204.55	1299.2		723.9	1403.94
206.05	340.7					206.05	680.9		725.8	723.629		205.05	1303.5		725.8	1403.94
206.55	339.1					206.55	679.5		727.7	723.63		205.55	1303		727.7	1403.95
207.05	342.1					207.05	681.1		729.6	723.63		206.05	1308		729.6	1403.95
207.55	339.6					207.55	679.8		731.5	723.631		206.55	1301		731.5	1403.96
208.05	340.3					208.05	679.2		733.4	723.631		207.05	1306.4		733.4	1403.96
208.55	340					208.55	683.1		735.3	723.632		207.55	1305.8		735.3	1403.97
209.05	339.7					209.05	679.4		737.2	723.633		208.05	1305.9		737.2	1403.97
209.55	340.2					209.55	681.8		739.1	723.633		208.55	1303.6		739.1	1403.98
210.05	341.3					210.05	679.6		741	723.634		209.05	1312.4		741	1403.98
210.55	342.4					210.55	679.4		742.9	723.634		209.55	1309		742.9	1403.98
211.05	338.9					211.05	683.1		744.8	723.635		210.05	1308.7		744.8	1403.99
211.55	341.1					211.55	679.7		746.7	723.635		210.55	1299.9		746.7	1403.99
212.05	341.8					212.05	680.8		748.6	723.636		211.05	1308.3		748.6	1403.99
212.55	342.9					212.55	679.6		750.5	723.636		211.55	1311.4		750.5	1404
213.05	340.3					213.05	682.4		752.4	723.637		212.05	1309.5		752.4	1404
213.55	340.6					213.55	683.5		754.3	723.637		212.55	1305.9		754.3	1404.01
214.05	341.7					214.05	683.5		756.2	723.638		213.05	1312.7		756.2	1404.01
214.55	341.1					214.55	683.3		758.1	723.638		213.55	1308.6		758.1	1404.01
215.05	340.4					215.05	684.7		760	723.638		214.05	1311.8		760	1404.01
215.55	340.8					215.55	684.7		761.9	723.639		214.55	1307.8		761.9	1404.02
216.05	341.5					216.05	680.4		763.8	723.639		215.05	1314.2		763.8	1404.02
216.55	341					216.55	683		765.7	723.64		215.55	1309.7		765.7	1404.02
217.05	340.6					217.05	686		767.6	723.64		216.05	1312.7		767.6	1404.03
217.55	341.8					217.55	683.5		769.5	723.64		216.55	1309.4		769.5	1404.03
218.05	343.8					218.05	683.8		771.4	723.641		217.05	1315.6		771.4	1404.03
218.55	340.4					218.55	684.8		773.3	723.641		217.55	1314.1		773.3	1404.04
219.05	342.4					219.05	686.7		775.2	723.641		218.05	1316.5		775.2	1404.04
219.55	341.6					219.55	684.2		777.1	723.642		218.55	1318.7		777.1	1404.04
220.05	341.4					220.05	685.5		779	723.642		219.05	1313.3		779	1404.04
220.55	342.6					220.55	684.1		780.9	723.642		219.55	1316.1		780.9	1404.05
221.05	342.1					221.05	683.9		782.8	723.643		220.05	1313.2		782.8	1404.05
221.55	342.1					221.55	683.7		784.7	723.643		220.55	1315.3		784.7	1404.05
222.05	343.5					222.05	688.6		786.6	723.643		221.05	1315.2		786.6	1404.05
222.55	342					222.55	686.2		788.5	723.644		221.55	1312.9		788.5	1404.06
223.05	342.3					223.05	688		790.4	723.644		222.05	1317.2		790.4	1404.06
223.55	342.5					223.55	685.8		792.3	723.644		222.55	1324.4		792.3	1404.06
224.05	342.8					224.05	686.2		794.2	723.644		223.05	1318.2		794.2	1404.06
224.55	343.7					224.55	688.1		796.1	723.645		223.55	1324.3		796.1	1404.06
225.05	343.2					225.05	689.5		798	723.645		224.05	1324.1		798	1404.07
225.55	343.5					225.55	685.6		799.9	723.645		224.55	1321.6		799.9	1404.07
226.05	342.7					226.05	685.4		801.8	723.645		225.05	1327.3		801.8	1404.07
226.55	342.5					226.55	686		803.7	723.646		225.55	1317.5		803.7	1404.07
227.05	342.5					227.05	688.7		805.6	723.646		226.05	1323.7		805.6	1404.07
227.55	343.8					227.55	689.6		807.5	723.646		226.55	1322.8		807.5	1404.08
228.05	342.6					228.05	688.7		809.4	723.646		227.05	1319.6		809.4	1404.08
228.55	343.4					228.55	688.7		811.3	723.646		227.55	1324.8		811.3	1404.08
229.05	343.3					229.05	687.5		813.2	723.647		228.05	1327		813.2	1404.08
229.55	343.4					229.55	687.5		815.1	723.647		228.55	1325.9		815.1	1404.08
230.05	344					230.05	690.4		817	723.647		229.05	1325.9		817	1404.08
230.55	344.5					230.55	688		818.9	723.647		229.55	1324.1		818.9	1404.09
231.05	342.8					231.05	691.8		820.8	723.647		230.05	1324.6		820.8	1404.09
231.55	342.8					231.55	689.6		822.7	723.648		230.55	1324		822.7	1404.09
232.05	343.5					232.05	688.5		824.6	723.648		231.05	1327.4		824.6	1404.09
232.55	345.6					232.55	692.2		826.5	723.648		231.55	1329.9		826.5	1404.09
233.05	342.7					233.05	689.8		828.4	723.648		232.05	1327.8		828.4	1404.09
233.55	344.5					233.55	689.9		830.3	723.648		232.55	1325.9		830.3	1404.1
234.05	343.6					234.05	688.2		832.2	723.648		233.05	1324.5		832.2	1404.1
234.55	342.6					234.55	693.2		834.1	723.649		233.55	1330.3		834.1	1404.1
235.05	344.1					235.05	690.9		836	723.649		234.05	1326.9		836	1404.1
235.55	346.5					235.55	690.4		837.9	723.649		234.55	1333.2		837.9	1404.1
236.05	343.1					236.05	690.4		839.8	723.649		235.05	1324.2		839.8	1404.1
236.55	344.8					236.55	690.4		841.7	723.649		235.55	1327.7		841.7	1404.1
237.05	346.1					237.05	692.5		843.6	723.649		236.05	1332.3		843.6	1404.1
237.55	345.1					237.55	690.5		845.5	723.649		236.55	1326.4		845.5	1404.11
238.05	344					238.05	693.1		847.4	723.649		237.05	1326.2		847.4	1404.11
238.55	345.6					238.55	691.6		849.3	723.65		237.55	1327.6		849.3	1404.11
239.05	346.7					239.05	689.4		851.2	723.65		238.05	1330.7		851.2	1404.11
239.55	344.4					239.55	691.6		853.1	723.65		238.55	1327.6		853.1	1404.11
240.05	344.2					240.05	692.9		855	723.65		239.05	1331.7		855	1404.11
240.55	345.5					240.55	692		856.9	723.65		239.55	1328.2		856.9	1404.11
241.05	345.1					241.05	691.9		858.8	723.65		240.05	1332.6		858.8	1404.11
241.55	344.4					241.55	694.3		860.7	723.65		240.55	1329.7		860.7	1404.11
242.05	345.9					242.05	692.2		862.6	723.65		241.05	1333.2		862.6	1404.11
242.55	346.2					242.55	693		864.5	723.65		241.55	1340		864.5	1404.12
243.05	345					243.05	692.6		866.4	723.651		242.05	1334.8		866.4	1404.12
243.55	345.2					243.55	692.2		868.3	723.651		242.55	1336.7		868.3	1404.12
244.05	346.2					244.05	694.8		870.2	723.651		243.05	1332.8		870.2	1404.12
244.55	345.1					244.55	692.9		872.1	723.651		243.55	1336.9		872.1	1404.12
245.05	344.7					245.05	694.4		874	723.651		244.05	1340.2		874	1404.12
245.55	343.8					245.55	694.1		875.9	723.651		244.55	1332.8		875.9	1404.12
246.05	346.4					246.05	695.2		877.8	723.651		245.05	1339		877.8	1404.12
246.55	347.4					246.55	695.2		879.7	723.651		245.55	1333.7		879.7	1404.12
247.05	345					247.05	692.8		881.6	723.651		246.05	1334.4		881.6	1404.12
247.55	347					247.55	694.6		883.5	723.651		246.55	1337		883.5	1404.12
248.05	346.9					248.05	697		885.4	723.651		247.05	1339.7		885.4	1404.12
248.55	345.5					248.55	693.3		887.3	723.651		247.55	1342.2		887.3	1404.13
249.05	346.6					249.05	693.3		889.2	723.652		248.05	1334.8		889.2	1404.13
249.55	346.8					249.55	696.4		891.1	723.652		248.55	1332.5		891.1	1404.13
250.05	347.5					250.05	696.8		893	723.652		249.05	1333.2		893	1404.13
250.55	345.9					250.55	694.2		894.9	723.652		249.55	1338.5		894.9	1404.13
251.05	348.6					251.05	697		896.8	723.652		250.05	1339.2		896.8	1404.13
251.55	346.2					251.55	695.4		898.7	723.652		250.55	1340.1		898.7	1404.13
252.05	347.3					252.05	696.3		900.6	723.652		251.05	1337.2		900.6	1404.13
252.55	347.3					252.55	697.2		902.5	723.652		251.55	1340.2		902.5	1404.13
253.05	346.4					253.05	694.3		904.4	723.652		252.05	1341.4		904.4	1404.13
253.55	347.2					253.55	696.3		906.3	723.652		252.55	1345		906.3	1404.13
254.05	347.2					254.05	696.4		908.2	723.652		253.05	1340.2		908.2	1404.13
254.55	346.1					254.55	698		910.1	723.652		253.55	1340.2		910.1	1404.13
255.05	346.2					255.05	695		912	723.652		254.05	1343		912	1404.13
255.55	346.6					255.55	696.5		913.9	723.652		254.55	1343.3		913.9	1404.13
256.05	347.4					256.05	695.8		915.8	723.652		255.05	1338		915.8	1404.13
256.55	347.1					256.55	696		917.7	723.652		255.55	1344.4		917.7	1404.14
257.05	347					257.05	696		919.6	723.652		256.05	1343.7		919.6	1404.14
257.55	346.5					257.55	696		921.5	723.652		256.55	1346.6		921.5	1404.14
258.05	346.8					258.05	696.3		923.4	723.652		257.05	1343.1		923.4	1404.14
258.55	346.8					258.55	696.1		925.3	723.652		257.55	1352.9		925.3	1404.14
259.05	345.6					259.05	699		927.2	723.652		258.05	1341.7		927.2	1404.14
259.55	348.9					259.55	697.2		929.1	723.653		258.55	1345.8		929.1	1404.14
260.05	346.1					260.05	699.7		931	723.653		259.05	1348.1		931	1404.14
260.55	347.2					260.55	696.8		932.9	723.653		259.55	1345.6		932.9	1404.14
261.05	345.3					261.05	698.3		934.8	723.653		260.05	1344.4		934.8	1404.14
261.55	347.2					261.55	699.7		936.7	723.653		260.55	1341.4		936.7	1404.14
262.05	346.8					262.05	697.5		938.6	723.653		261.05	1344.5		938.6	1404.14
262.55	347.4					262.55	700.2		940.5	723.653		261.55	1346.1		940.5	1404.14
263.05	349					263.05	698.4		942.4	723.653		262.05	1348.2		942.4	1404.14
263.55	347.3					263.55	700.3		944.3	723.653		262.55	1343		944.3	1404.14
264.05	347.3					264.05	698.5		946.2	723.653		263.05	1342.1		946.2	1404.14
264.55	348.4					264.55	700		948.1	723.653		263.55	1351		948.1	1404.14
265.05	347.1					265.05	698.5		950	723.653		264.05	1349.2		950	1404.14
265.55	348.8					265.55	697.9					264.55	1349.6
266.05	348					266.05	698.2					265.05	1355.5
266.55	347.4					266.55	699.5					265.55	1348.8
267.05	347.5					267.05	700.3					266.05	1347
267.55	348.3					267.55	698.8					266.55	1348.8
268.05	347					268.05	701.2					267.05	1352.5
268.55	349.6					268.55	700.1					267.55	1345.8
269.05	349.3					269.05	698.5					268.05	1351.6
269.55	347.8					269.55	700.4					268.55	1347.5
270.05	347.9					270.05	699.9					269.05	1352.7
270.55	347.8					270.55	703.7					269.55	1347.1
271.05	347.9					271.05	702.8					270.05	1353.1
271.55	348.5					271.55	700.1					270.55	1350.7
272.05	350.7					272.05	700.3					271.05	1351.1
272.55	347.9					272.55	699.1					271.55	1361.7
273.05	347.9					273.05	701.8					272.05	1354.7
273.55	349.7					273.55	703.4					272.55	1351.4
274.05	349.8					274.05	700					273.05	1349.2
274.55	349.1					274.55	701.2					273.55	1348.5
275.05	349.2					275.05	700.7					274.05	1349.2
275.55	349.4					275.55	702.3					274.55	1348.5
276.05	349.3					276.05	702.3					275.05	1353.8
276.55	348.1					276.55	701.6					275.55	1353.2
277.05	348.3					277.05	700.6					276.05	1360.9
277.55	347.6					277.55	703.9					276.55	1347.2
278.05	348.8					278.05	700.8					277.05	1354.8
278.55	348.5					278.55	700					277.55	1352.7
279.05	348.7					279.05	705.6					278.05	1359.6
279.55	349.6					279.55	707.2					278.55	1359.5
280.05	348.7					280.05	706.2					279.05	1350.4
280.55	348					280.55	702.7					279.55	1357.2
281.05	348.4					281.05	701.7					280.05	1352.4
281.55	351.2					281.55	701.6					280.55	1355
282.05	349.2					282.05	701.5					281.05	1353
282.55	349.4					282.55	702.9					281.55	1353
283.05	348.5					283.05	701.4					282.05	1358
283.55	348.4					283.55	702.7					282.55	1352.3
284.05	350.9					284.05	702.9					283.05	1354.5
284.55	348.7					284.55	702.9					283.55	1360.8
285.05	350					285.05	703.5					284.05	1358.1
285.55	349					285.55	704					284.55	1361.1
286.05	350.6					286.05	707.3					285.05	1356.1
286.55	351.1					286.55	703.2					285.55	1357
287.05	350.4					287.05	703.3					286.05	1354.5
287.55	350.4					287.55	703.3					286.55	1351.5
288.05	349.8					288.05	705.8					287.05	1361.6
288.55	348.7					288.55	704.4					287.55	1356.6
289.05	350.3					289.05	703.4					288.05	1355.2
289.55	349.7					289.55	703.1					288.55	1361.5
290.05	351.4					290.05	704.2					289.05	1353.4
290.55	348.7					290.55	703.4					289.55	1355
291.05	349.1					291.05	706.6					290.05	1357.9
291.55	348.5					291.55	705.3					290.55	1351.8
292.05	351					292.05	705.2					291.05	1356.5
292.55	349.4					292.55	705.1					291.55	1361.9
293.05	350.3					293.05	705.7					292.05	1360.7
293.55	349.8					293.55	705.5					292.55	1358.5
294.05	351.4					294.05	704.3					293.05	1367
294.55	349.5					294.55	706.6					293.55	1363.4
295.05	351.8					295.05	703.4					294.05	1361.5
295.55	351.7					295.55	705.4					294.55	1361.8
296.05	350.7					296.05	709.5					295.05	1357.1
296.55	349.6					296.55	705.7					295.55	1361.7
297.05	352.5					297.05	707.2					296.05	1361.3
297.55	351					297.55	708.4					296.55	1355.8
298.05	351					298.05	704.7					297.05	1362.3
298.55	351.4					298.55	706.2					297.55	1356.1
299.05	351.1					299.05	707.7					298.05	1362.4
299.55	350.4					299.55	706.5					298.55	1363.8
300.05	349.8					300.05	704.6					299.05	1356.4
300.55	351.3					300.55	705.9					299.55	1361.4
301.05	351.8					301.05	704.9					300.05	1365.5
301.55	350.3					301.55	708.5					300.55	1368.7
302.05	350.6					302.05	707.2					301.05	1360.7
302.55	349.5					302.55	707.5					301.55	1358.1
303.05	350.4					303.05	704.9					302.05	1361.1
303.55	350.7					303.55	707					302.55	1361.8
304.05	351.1					304.05	709					303.05	1359.4
304.55	350.1					304.55	705.8					303.55	1359.6
305.05	352					305.05	706.9					304.05	1361.6
305.55	350.2					305.55	710.1					304.55	1362.1
306.05	350.2					306.05	708.4					305.05	1361.6
306.55	351.9					306.55	707.4					305.55	1363.4
307.05	351.3					307.05	705.6					306.05	1366.2
307.55	352.7					307.55	706.3					306.55	1360.8
308.05	352.6					308.05	707.6					307.05	1367.1
308.55	350.1					308.55	709.3					307.55	1358.7
309.05	352.8					309.05	710.4					308.05	1365.4
309.55	351.1					309.55	708.6					308.55	1365.6
310.05	350.2					310.05	709.8					309.05	1368.1
310.55	352.1					310.55	708.9					309.55	1367.8
311.05	350.9					311.05	708.9					310.05	1366
311.55	352.4					311.55	708.9					310.55	1360.5
312.05	351.2					312.05	707.8					311.05	1367.5
312.55	351.4					312.55	707.9					311.55	1366.9
313.05	350.5					313.05	708.3					312.05	1366.6
313.55	351.2					313.55	707.7					312.55	1362.6
314.05	353.6					314.05	707.9					313.05	1366.5
314.55	351.9					314.55	707.1					313.55	1359.6
315.05	351.1					315.05	708.7					314.05	1366.2
315.55	351.7					315.55	709					314.55	1362
316.05	351.5					316.05	707.9					315.05	1366.8
316.55	352.1					316.55	708.2					315.55	1363.7
317.05	351.9					317.05	707.7					316.05	1364.1
317.55	354					317.55	709.7					316.55	1369.1
318.05	350.9					318.05	710.7					317.05	1365.7
318.55	350.5					318.55	711.2					317.55	1367.7
319.05	352.9					319.05	708.8					318.05	1368.8
319.55	351.7					319.55	709.4					318.55	1368.1
320.05	351.9					320.05	712.2					319.05	1370.7
320.55	352.5					320.55	708					319.55	1370.2
321.05	351.8					321.05	709.8					320.05	1370.2
321.55	350.8					321.55	712.1					320.55	1373
322.05	351.1					322.05	708					321.05	1364.3
322.55	352.4					322.55	712					321.55	1370.7
323.05	353.2					323.05	711.9					322.05	1373.6
323.55	351.8					323.55	713.2					322.55	1363.1
324.05	352.9					324.05	708.7					323.05	1363.4
324.55	355.4					324.55	711					323.55	1366.4
325.05	354.5					325.05	710.3					324.05	1371.7
325.55	351.5					325.55	709.2					324.55	1366.6
326.05	352					326.05	709.7					325.05	1369.8
326.55	351.3					326.55	708.4					325.55	1378.5
327.05	351.7					327.05	711.1					326.05	1369.8
327.55	352.1					327.55	710.3					326.55	1369.6
328.05	352.4					328.05	710					327.05	1369.9
328.55	352.7					328.55	711.6					327.55	1380.1
329.05	352.1					329.05	709.3					328.05	1365.4
329.55	352					329.55	711.1					328.55	1366.5
330.05	351.5					330.05	711.8					329.05	1364.8
330.55	353					330.55	707.3					329.55	1369.5
331.05	352.2					331.05	710.2					330.05	1366.6
331.55	352.5					331.55	710.5					330.55	1368.5
332.05	355.4					332.05	710.3					331.05	1370.2
332.55	351.4					332.55	710.4					331.55	1373.4
333.05	351					333.05	714.7					332.05	1370.8
333.55	353.2					333.55	712.8					332.55	1368.7
334.05	351.2					334.05	709.2					333.05	1375.8
334.55	352.3					334.55	713.9					333.55	1372.8
335.05	351.5					335.05	710.5					334.05	1377.3
335.55	351.4					335.55	711.5					334.55	1370.3
336.05	354.9					336.05	713.6					335.05	1370.4
336.55	352.6					336.55	711.7					335.55	1371.4
337.05	353.5					337.05	710.5					336.05	1373.7
337.55	352.9					337.55	712.7					336.55	1366.4
338.05	351.6					338.05	712.5					337.05	1371.2
338.55	353.7					338.55	711.4					337.55	1372.7
339.05	352.6					339.05	712.3					338.05	1376.8
339.55	354.6					339.55	712.4					338.55	1374.8
340.05	353.5					340.05	711					339.05	1368.1
340.55	352.9					340.55	711.5					339.55	1371.4
341.05	354.2					341.05	712.6					340.05	1371.1
341.55	353.7					341.55	709.9					340.55	1367.3
342.05	353.7					342.05	711.5					341.05	1369.9
342.55	353					342.55	712.1					341.55	1374.5
343.05	356					343.05	714.4					342.05	1375.8
343.55	354.3					343.55	712.4					342.55	1371.5
344.05	352					344.05	712.4					343.05	1372.8
344.55	352.4					344.55	713.8					343.55	1374.6
345.05	354					345.05	712.9					344.05	1371.9
345.55	353.2					345.55	713.5					344.55	1374.7
346.05	352.4					346.05	714.3					345.05	1369.6
346.55	354.1					346.55	712					345.55	1375.6
347.05	355.1					347.05	714.9					346.05	1373.5
347.55	352.4					347.55	714.4					346.55	1373.7
348.05	353.9					348.05	713.6					347.05	1370
348.55	353.5					348.55	712.7					347.55	1382.3
349.05	352.5					349.05	711					348.05	1371.2
349.55	354.2					349.55	715.1					348.55	1367.2
350.05	354.8					350.05	713.4					349.05	1377.1
350.55	353.8					350.55	713.4					349.55	1370.9
351.05	353.2					351.05	715.5					350.05	1377.3
351.55	354.2					351.55	713.4					350.55	1371.1
352.05	352.6					352.05	714.5					351.05	1375.7
352.55	353.7					352.55	713.1					351.55	1368.2
353.05	353.5					353.05	714.5					352.05	1375.8
353.55	354.2					353.55	714.7					352.55	1372.3
354.05	353					354.05	713					353.05	1370.9
354.55	353.8					354.55	714.7					353.55	1379.4
355.05	352.7					355.05	713.7					354.05	1375.6
355.55	352.6					355.55	712.7					354.55	1379.8
356.05	353.5					356.05	717.2					355.05	1378.8
356.55	352.6					356.55	712.4					355.55	1377.8
357.05	352.9					357.05	717.7					356.05	1378
357.55	353.8					357.55	712.9					356.55	1373.2
358.05	353.4					358.05	712.7					357.05	1378.9
358.55	357.3					358.55	711.6					357.55	1377.8
359.05	354					359.05	713.2					358.05	1375.4
359.55	353.6					359.55	717.5					358.55	1372.9
360.05	352.7					360.05	715.8					359.05	1377.6
360.55	354.4					360.55	713.9					359.55	1380.3
361.05	353.7					361.05	714.1					360.05	1376.9
361.55	354.3					361.55	713					360.55	1379.8
362.05	353.6					362.05	712.6					361.05	1380.7
362.55	356.1					362.55	717.7					361.55	1379.8
363.05	354.3					363.05	713					362.05	1373
363.55	354.7					363.55	716.7					362.55	1376.4
364.05	353.2					364.05	717.3					363.05	1377.6
364.55	354.3					364.55	716					363.55	1376.6
365.05	355.5					365.05	716.7					364.05	1375.7
365.55	354.9					365.55	716.5					364.55	1375.8
366.05	354.7					366.05	713.8					365.05	1380
366.55	354.6					366.55	715.9					365.55	1374.8
367.05	353.4					367.05	713.8					366.05	1378.4
367.55	353.5					367.55	714.6					366.55	1379.1
368.05	353					368.05	715					367.05	1379
368.55	355					368.55	717.7					367.55	1379
369.05	352.4					369.05	716.8					368.05	1384
369.55	355.2					369.55	714.2					368.55	1377.8
370.05	353.6					370.05	716					369.05	1376
370.55	354					370.55	715.7					369.55	1384.3
371.05	353.6					371.05	715					370.05	1376.9
371.55	355.4					371.55	713.3					370.55	1378.7
372.05	353.7					372.05	717.4					371.05	1373.6
372.55	354.3					372.55	716.4					371.55	1383
373.05	354.7					373.05	717.2					372.05	1380.8
373.55	354.3					373.55	718					372.55	1379.8
374.05	353.6					374.05	715.5					373.05	1376.9
374.55	353.4					374.55	716.4					373.55	1383
375.05	353.4					375.05	718.7					374.05	1377.8
375.55	355.6					375.55	716.6					374.55	1380.9
376.05	354.1					376.05	716.4					375.05	1376.7
376.55	354.9					376.55	713.8					375.55	1388.4
377.05	354.4					377.05	718.1					376.05	1379.9
377.55	355.1					377.55	715.8					376.55	1388.2
378.05	353.7					378.05	717.8					377.05	1381.6
378.55	353.7					378.55	714.4					377.55	1379.1
379.05	355.2					379.05	717.2					378.05	1384.3
379.55	356.2					379.55	716.5					378.55	1382.5
380.05	355.4					380.05	715.9					379.05	1379.5
380.55	354					380.55	715.2					379.55	1379.2
381.05	354.6					381.05	715.5					380.05	1381
381.55	353.9					381.55	718.3					380.55	1383.8
382.05	355.5					382.05	717.7					381.05	1379.2
382.55	353.2					382.55	717.7					381.55	1379.4
383.05	355.5					383.05	716.3					382.05	1383.1
383.55	355.7					383.55	717.3					382.55	1382.2
384.05	353.9					384.05	717.2					383.05	1379.6
384.55	354.1					384.55	718.2					383.55	1380.4
385.05	353.6					385.05	715.3					384.05	1385.6
385.55	356.4					385.55	715.6					384.55	1380.6
386.05	355.1					386.05	720.1					385.05	1381.4
386.55	355.2					386.55	716.4					385.55	1378.5
387.05	353.9					387.05	716.6					386.05	1387.2
387.55	353.3					387.55	715.3					386.55	1382.1
388.05	354.1					388.05	716.8					387.05	1380.8
388.55	354.2					388.55	716.2					387.55	1380.3
389.05	355					389.05	718.4					388.05	1377.8
389.55	353.7					389.55	715.9					388.55	1380.2
390.05	354.5					390.05	717.7					389.05	1381.5
390.55	354.8					390.55	717.1					389.55	1379.9
391.05	353.3					391.05	717.4					390.05	1393.7
391.55	355.8					391.55	718.8					390.55	1385.1
392.05	354.7					392.05	720.7					391.05	1381
392.55	354.1					392.55	715.5					391.55	1383.1
393.05	356.6					393.05	717					392.05	1380.6
393.55	355.7					393.55	715.3					392.55	1378.8
394.05	353.6					394.05	719.3					393.05	1379.7
394.55	353.9					394.55	717.2					393.55	1383.5
395.05	355.1					395.05	720.7					394.05	1378.5
395.55	355.7					395.55	717.7					394.55	1378.1
396.05	356.3					396.05	714.6					395.05	1386.9
396.55	352.9					396.55	716.4					395.55	1390.6
397.05	354.4					397.05	718.7					396.05	1381.7
397.55	356.4					397.55	715.9					396.55	1380.5
398.05	354.8					398.05	716.8					397.05	1380.1
398.55	355.4					398.55	718					397.55	1383.9
399.05	355.3					399.05	719.1					398.05	1376.5
399.55	356.4					399.55	717.1					398.55	1382.6
400.05	354.6					400.05	717.1					399.05	1383
400.55	354.6					400.55	718.3					399.55	1383.8
401.05	354.1					401.05	717.5					400.05	1380.7
401.55	357					401.55	717.5					400.55	1380
402.05	354.6					402.05	720.2					401.05	1379.6
402.55	355.1					402.55	717.9					401.55	1381.7
403.05	353.2					403.05	716.8					402.05	1384.4
403.55	356.5					403.55	716.9					402.55	1381.6
404.05	354.3					404.05	718					403.05	1389.2
404.55	355.6					404.55	716.1					403.55	1382.8
405.05	355					405.05	716.6					404.05	1380.1
405.55	354.9					405.55	717					404.55	1390.4
406.05	356.1					406.05	720.1					405.05	1386.1
406.55	356.7					406.55	718.9					405.55	1388.1
407.05	354.5					407.05	720.6					406.05	1384.9
407.55	354.7					407.55	719.9					406.55	1391.5
408.05	355.6					408.05	721.3					407.05	1385.8
408.55	354.1					408.55	718.6					407.55	1387.4
409.05	355.5					409.05	716					408.05	1389.7
409.55	356					409.55	718.7					408.55	1388
410.05	354.7					410.05	718.6					409.05	1381.1
410.55	355.7					410.55	720					409.55	1382.5
411.05	354.3					411.05	720.5					410.05	1391.7
411.55	354.3					411.55	717.3					410.55	1385
412.05	355.6					412.05	716.9					411.05	1386.5
412.55	355.8					412.55	720.9					411.55	1386.1
413.05	358.6					413.05	719.7					412.05	1384.4
413.55	354.6					413.55	719.8					412.55	1380.7
414.05	354.5					414.05	720.1					413.05	1383.5
414.55	354.5					414.55	717.7					413.55	1382.8
415.05	354.4					415.05	717.8					414.05	1386.4
415.55	355.5					415.55	719.3					414.55	1384.9
416.05	356.5					416.05	718.7					415.05	1392.8
416.55	356.6					416.55	719.5					415.55	1382
417.05	355.1					417.05	720.8					416.05	1386.2
417.55	356.3					417.55	720.6					416.55	1385.4
418.05	354.4					418.05	718					417.05	1386.6
418.55	355					418.55	718.4					417.55	1384.1
419.05	357.3					419.05	720.3					418.05	1389.8
419.55	357.7					419.55	722					418.55	1382.7
420.05	355.5					420.05	718.4					419.05	1391.6
420.55	356					420.55	717.5					419.55	1382.1
421.05	356.4					421.05	719.9					420.05	1382.4
421.55	356.4					421.55	717.3					420.55	1386.1
422.05	354.9					422.05	716.9					421.05	1386.6
422.55	355					422.55	718.4					421.55	1384.4
423.05	355.3					423.05	718.4					422.05	1388.4
423.55	356.2					423.55	718.4					422.55	1388.6
424.05	355.4					424.05	719.5					423.05	1383.3
424.55	355.1					424.55	721.8					423.55	1389.4
425.05	355.3					425.05	720.1					424.05	1390.5
425.55	355					425.55	720.2					424.55	1387.4
426.05	356.8					426.05	721.2					425.05	1388.3
426.55	355.8					426.55	720.3					425.55	1383.4
427.05	355.3					427.05	721.9					426.05	1386.2
427.55	357.8					427.55	719.7					426.55	1386.4
428.05	356					428.05	720					427.05	1386.7
428.55	356.7					428.55	723					427.55	1390.1
429.05	355.9					429.05	719					428.05	1382.5
429.55	355.4					429.55	718.6					428.55	1385.8
430.05	356.7					430.05	722.6					429.05	1388.5
430.55	356.7					430.55	718.6					429.55	1393.3
431.05	356.5					431.05	718.5					430.05	1389.1
431.55	356.1					431.55	719.6					430.55	1390.1
432.05	355.5					432.05	718.9					431.05	1388
432.55	357.4					432.55	718.5					431.55	1384.2
433.05	356.4					433.05	722.2					432.05	1384.5
433.55	357.4					433.55	721.1					432.55	1383.2
434.05	355					434.05	721.5					433.05	1392.4
434.55	356.2					434.55	722.4					433.55	1393.7
435.05	356.5					435.05	720.6					434.05	1387.7
435.55	356.4					435.55	721.2					434.55	1386.4
436.05	356.7					436.05	723.2					435.05	1387.9
436.55	356.4					436.55	721.1					435.55	1394.2
437.05	355.9					437.05	718.8					436.05	1390.7
437.55	357.5					437.55	720					436.55	1387.5
438.05	355.5					438.05	718.5					437.05	1390
438.55	355.6					438.55	721.3					437.55	1389.9
439.05	355.7					439.05	722.7					438.05	1383.8
439.55	357.1					439.55	721.5					438.55	1384.5
440.05	354.9					440.05	720.7					439.05	1390.2
440.55	355.6					440.55	718.6					439.55	1393.1
441.05	358.3					441.05	720.4					440.05	1392.2
441.55	359.1					441.55	723.7					440.55	1388.4
442.05	358.6					442.05	723					441.05	1387.6
442.55	356.8					442.55	723					441.55	1388.2
443.05	355.9					443.05	721.3					442.05	1391.8
443.55	357.5					443.55	722.3					442.55	1386
444.05	356.5					444.05	720.3					443.05	1393.5
444.55	357.1					444.55	721.8					443.55	1388.5
445.05	358.8					445.05	720.9					444.05	1389.9
445.55	356					445.55	724.7					444.55	1394.3
446.05	356.4					446.05	721.5					445.05	1390.1
446.55	355.8					446.55	723.6					445.55	1390.3
447.05	357.9					447.05	720.8					446.05	1394.3
447.55	355.9					447.55	724.8					446.55	1387.5
448.05	356.8					448.05	725.5					447.05	1390.9
448.55	358.5					448.55	721.7					447.55	1386.6
449.05	358.7					449.05	724.7					448.05	1388.3
449.55	357.1					449.55	723.7					448.55	1386.1
450.05	356.4					450.05	719.3					449.05	1395.3
450.55	355.5					450.55	724.3					449.55	1387.4
451.05	356					451.05	723.6					450.05	1393.5
451.55	355.3					451.55	722.5					450.55	1388.9
452.05	356.8					452.05	721.3					451.05	1388.1
452.55	357.2					452.55	721					451.55	1392.1
453.05	358.1					453.05	721					452.05	1387.2
453.55	357.4					453.55	721.5					452.55	1390.9
454.05	356.4					454.05	722.7					453.05	1387.7
454.55	358.2					454.55	724.8					453.55	1388.6
455.05	356.7					455.05	721.8					454.05	1387.2
455.55	356.4					455.55	721.1					454.55	1398.3
456.05	356.2					456.05	724.4					455.05	1392.9
456.55	358					456.55	721.9					455.55	1389.7
457.05	356.2					457.05	723.3					456.05	1393.5
457.55	355.6					457.55	724					456.55	1394.6
458.05	357.9					458.05	722.2					457.05	1385.7
458.55	357.3					458.55	721.6					457.55	1389.7
459.05	358.1					459.05	721.4					458.05	1399.8
459.55	358.6					459.55	721.8					458.55	1387.8
460.05	356.2					460.05	721.7					459.05	1388.3
460.55	356.5					460.55	723					459.55	1397.9
461.05	357.9					461.05	720.1					460.05	1390.6
461.55	356.3					461.55	724.1					460.55	1398.6
462.05	356.4					462.05	721.3					461.05	1392.4
462.55	359.2					462.55	723.6					461.55	1395.1
463.05	357.2					463.05	720.2					462.05	1391.8
463.55	358.4					463.55	724.5					462.55	1397.1
464.05	357					464.05	719.7					463.05	1393.3
464.55	356.8					464.55	721.3					463.55	1387.5
465.05	358					465.05	722.1					464.05	1394.2
465.55	356.8					465.55	720					464.55	1392.5
466.05	357.6					466.05	722.3					465.05	1392.3
466.55	356.5					466.55	720.7					465.55	1392.7
467.05	356.1					467.05	722.9					466.05	1389.6
467.55	358.1					467.55	721.9					466.55	1390.7
468.05	356.9					468.05	721.7					467.05	1392.2
468.55	357					468.55	721.5					467.55	1387.9
469.05	357.6					469.05	720.3					468.05	1394.8
469.55	357.6					469.55	723.7					468.55	1397
470.05	358.5					470.05	725.2					469.05	1396.4
470.55	356.3					470.55	725.5					469.55	1389.8
471.05	356.3					471.05	723.5					470.05	1397.1
471.55	357.3					471.55	721.6					470.55	1389.4
472.05	356.3					472.05	724.6					471.05	1396.3
472.55	358.4					472.55	722.8					471.55	1388.5
473.05	356.1					473.05	722.1					472.05	1395.4
473.55	359.2					473.55	721.3					472.55	1394.9
474.05	358.9					474.05	724.8					473.05	1396.3
474.55	356.8					474.55	721.5					473.55	1395.6
475.05	357.9					475.05	722.9					474.05	1392.4
475.55	356.3					475.55	724.9					474.55	1393.1
476.05	358.4					476.05	724.1					475.05	1393.9
476.55	356.8					476.55	723.4					475.55	1396.1
477.05	357.4					477.05	722.1					476.05	1398.3
477.55	357.5					477.55	720.4					476.55	1399.3
478.05	355.3					478.05	722.3					477.05	1391.8
478.55	357.5					478.55	721.1					477.55	1390.4
479.05	357.9					479.05	725.9					478.05	1395.8
479.55	357.5					479.55	724.1					478.55	1392.1
480.05	357.3					480.05	722.6					479.05	1397.6
480.55	357.9					480.55	721.9					479.55	1396.3
481.05	356.1					481.05	723					480.05	1393.9
481.55	357.7					481.55	722.2					480.55	1397.5
482.05	357.6					482.05	726.9					481.05	1392.5
482.55	359.4					482.55	722.2					481.55	1399.5
483.05	358.7					483.05	724.5					482.05	1395.6
483.55	357.7					483.55	724.4					482.55	1397.8
484.05	357.5					484.05	720.4					483.05	1404.1
484.55	357.2					484.55	722.9					483.55	1394.3
485.05	358.2					485.05	723.8					484.05	1392.3
485.55	358.3					485.55	725.4					484.55	1391.5
486.05	359.6					486.05	720.7					485.05	1392.9
486.55	358.9					486.55	724.1					485.55	1399.1
487.05	356.4					487.05	722.7					486.05	1395.3
487.55	356.8					487.55	722.9					486.55	1390.2
488.05	358					488.05	724.2					487.05	1391.9
488.55	357.7					488.55	723.5					487.55	1398.9
489.05	359.2					489.05	724.7					488.05	1396.2
489.55	358.5					489.55	722.2					488.55	1393.3
490.05	357.7					490.05	724.2					489.05	1398.3
490.55	356					490.55	722.2					489.55	1394
491.05	358					491.05	724.3					490.05	1392.8
491.55	359.6					491.55	722.5					490.55	1397.1
492.05	358.3					492.05	725.1					491.05	1399.9
492.55	357.5					492.55	722.7					491.55	1396.1
493.05	356.6					493.05	723.2					492.05	1396.5
493.55	357.1					493.55	722					492.55	1398.1
494.05	358.9					494.05	721.2					493.05	1394.2
494.55	356.9					494.55	723.6					493.55	1397.9
495.05	358					495.05	726.3					494.05	1397.9
495.55	357.9					495.55	722.7					494.55	1394.6
496.05	357.5					496.05	725					495.05	1397.3
496.55	356.6					496.55	723.4					495.55	1398.8
497.05	356.1					497.05	723.7					496.05	1392.8
497.55	356.8					497.55	723.1					496.55	1393.9
498.05	357.8					498.05	725.3					497.05	1395.9
498.55	357.6					498.55	723					497.55	1392.4
499.05	359.9					499.05	724.8					498.05	1401.5
499.55	358.9					499.55	725.2					498.55	1394.7
500.05	358					500.05	722.3					499.05	1398.7
500.55	358					500.55	723.6					499.55	1394.9
501.05	357.3					501.05	726.2					500.05	1402.1
501.55	358.1					501.55	725.1					500.55	1394
502.05	357.5					502.05	724.1					501.05	1391.8
502.55	357.7					502.55	724					501.55	1391.5
503.05	359					503.05	727.4					502.05	1396.1
503.55	359.9					503.55	726.1					502.55	1394.5
504.05	357.7					504.05	725					503.05	1397.6
504.55	356.3					504.55	723.4					503.55	1397.2
505.05	357.7					505.05	724					504.05	1393.5
505.55	360					505.55	722.4					504.55	1395.5
506.05	359.5					506.05	722					505.05	1389.6
506.55	356.7					506.55	725.7					505.55	1396.7
507.05	357.7					507.05	722.6					506.05	1401.1
507.55	359.8					507.55	726					506.55	1394.9
508.05	358.7					508.05	725.8					507.05	1397.3
508.55	359					508.55	722.9					507.55	1403.3
509.05	358.1					509.05	724.1					508.05	1396.5
509.55	357.8					509.55	723.4					508.55	1393
510.05	358.4					510.05	724					509.05	1395.7
510.55	358					510.55	724.3					509.55	1401
511.05	357.9					511.05	726.1					510.05	1396.3
511.55	359.3					511.55	724.7					510.55	1398.7
512.05	358					512.05	722.5					511.05	1397.5
512.55	359.2					512.55	724.1					511.55	1394.8
513.05	357					513.05	722					512.05	1394.9
513.55	357.1					513.55	724					512.55	1393.8
514.05	358.8					514.05	725.6					513.05	1392.3
514.55	356.7					514.55	728.8					513.55	1397.4
515.05	358.1					515.05	726.1					514.05	1401.1
515.55	356.8					515.55	724.9					514.55	1397.9
516.05	358.5					516.05	722.6					515.05	1403.2
516.55	358.4					516.55	723.8					515.55	1400.7
517.05	357.9					517.05	722.8					516.05	1394.1
517.55	356.4					517.55	725.4					516.55	1394.2
518.05	357.9					518.05	725.3					517.05	1397.5
518.55	357.9					518.55	729.3					517.55	1400.1
519.05	356.9					519.05	727.2					518.05	1391.5
519.55	357.1					519.55	724.9					518.55	1395.8
520.05	357.3					520.05	726.5					519.05	1395.8
520.55	356.7					520.55	729.6					519.55	1403.2
521.05	358.6					521.05	725.2					520.05	1394.8
521.55	358.3					521.55	726.1					520.55	1398.1
522.05	357.7					522.05	726.5					521.05	1398.8
522.55	359.2					522.55	726.5					521.55	1398.2
523.05	360.3					523.05	726.9					522.05	1394.7
523.55	357.8					523.55	723.6					522.55	1397
524.05	358					524.05	727.5					523.05	1400.1
524.55	358.4					524.55	723.2					523.55	1402.3
525.05	358.5					525.05	729					524.05	1402.6
525.55	359.2					525.55	724.7					524.55	1393.1
526.05	360					526.05	728					525.05	1397.9
526.55	358.9					526.55	726.2					525.55	1405.8
527.05	358.5					527.05	724.1					526.05	1394.7
527.55	356.4					527.55	725.4					526.55	1399.5
528.05	358.5					528.05	725.8					527.05	1395.3
528.55	356.6					528.55	724.5					527.55	1398.8
529.05	357.4					529.05	724.2					528.05	1394.6
529.55	356.8					529.55	725.1					528.55	1391.6
530.05	358					530.05	725.8					529.05	1404
530.55	357.3					530.55	725.8					529.55	1398.5
531.05	358.2					531.05	726.4					530.05	1395.7
531.55	357.5					531.55	728.4					530.55	1395.5
532.05	357.7					532.05	731					531.05	1395.5
532.55	359.1					532.55	731.8					531.55	1397.9
533.05	358.5					533.05	725.4					532.05	1403.1
533.55	358.7					533.55	726.1					532.55	1398.8
534.05	359					534.05	726.4					533.05	1397.9
534.55	357.1					534.55	728.3					533.55	1400
535.05	356.9					535.05	725.9					534.05	1402.1
535.55	360.9					535.55	724.8					534.55	1392.2
536.05	357.2					536.05	726.7					535.05	1399
536.55	358.8					536.55	725.5					535.55	1404.7
537.05	360.3					537.05	726					536.05	1399.7
537.55	358					537.55	726.5					536.55	1401.4
538.05	356.7					538.05	726.6					537.05	1396.4
538.55	358.9					538.55	725					537.55	1402.2
539.05	358.5					539.05	727.1					538.05	1398.3
539.55	358.6					539.55	728.6					538.55	1400.7
540.05	357.5					540.05	728.5					539.05	1395.1
540.55	357.9					540.55	727.3					539.55	1402.6
541.05	358.2					541.05	729.4					540.05	1395.1
541.55	358.2					541.55	727.4					540.55	1398.1
542.05	357.4					542.05	726.6					541.05	1400.7
542.55	358.6					542.55	727					541.55	1401
543.05	357.2					543.05	730.1					542.05	1396.4
543.55	358.8					543.55	728.9					542.55	1403.9
544.05	358.1					544.05	726					543.05	1399.1
544.55	357.5					544.55	724.1					543.55	1397.4
545.05	358.3					545.05	728.1					544.05	1401
545.55	357.2					545.55	724.9					544.55	1398.9
546.05	357.1					546.05	725.8					545.05	1405
546.55	360.2					546.55	727.8					545.55	1401.1
547.05	358.6					547.05	724.9					546.05	1398.9
547.55	358.8					547.55	727.3					546.55	1398.3
548.05	358.1					548.05	725.4					547.05	1397.2
548.55	358.4					548.55	728.5					547.55	1404.2
549.05	358.1					549.05	727.4					548.05	1400.3
549.55	359.1					549.55	727					548.55	1401.7
550.05	358.7					550.05	728.7					549.05	1399.9
550.55	359					550.55	727.4					549.55	1400.6
551.05	358.7					551.05	726.6					550.05	1405.5
551.55	357.9					551.55	726.2					550.55	1398.3
552.05	358					552.05	731.4					551.05	1401.5
552.55	360.1					552.55	727.6					551.55	1403.5
553.05	359					553.05	727.5					552.05	1400.6
553.55	358.5					553.55	726.1					552.55	1399.3
554.05	359.4					554.05	729.1					553.05	1402.3
554.55	359.5					554.55	729.4					553.55	1400.6
555.05	358.7					555.05	727.1					554.05	1404.7
555.55	360.4					555.55	729.6					554.55	1401.9
556.05	358.3					556.05	726.6					555.05	1397.7
556.55	359.8					556.55	729.4					555.55	1404.4
557.05	357.8					557.05	730.3					556.05	1401.9
557.55	360.1					557.55	727.5					556.55	1407.5
558.05	358.2					558.05	727.9					557.05	1398.7
558.55	359.7					558.55	727.4					557.55	1400.5
559.05	360.2					559.05	725.9					558.05	1397.6
559.55	359					559.55	725.7					558.55	1398.1
560.05	358.7					560.05	726.4					559.05	1402.4
560.55	358.4					560.55	728.4					559.55	1397.5
561.05	359.2					561.05	726.4					560.05	1402.9
561.55	357.7					561.55	725.9					560.55	1396.2
562.05	358.6					562.05	727.7					561.05	1405.9
562.55	359.5					562.55	728.2					561.55	1400.1
563.05	358					563.05	732.1					562.05	1397.1
563.55	357.6					563.55	727.3					562.55	1399.9
564.05	359.1					564.05	728.8					563.05	1394.3
564.55	360.4					564.55	729.6					563.55	1400.4
565.05	358.5					565.05	729.6					564.05	1401.5
565.55	358.7					565.55	726.4					564.55	1403.9
566.05	358					566.05	730.5					565.05	1399.6
566.55	358.4					566.55	729.6					565.55	1404.2
567.05	359					567.05	728					566.05	1400
567.55	358.3					567.55	726.7					566.55	1402.1
568.05	356.6					568.05	728.1					567.05	1405.7
568.55	358.6					568.55	726.2					567.55	1400.8
569.05	359.4					569.05	729.1					568.05	1407.5
569.55	357.2					569.55	732					568.55	1395.4
570.05	358					570.05	731.6					569.05	1404.3
570.55	357.6					570.55	729.7					569.55	1404
571.05	357.5					571.05	727.6					570.05	1399.9
571.55	358.2					571.55	727.2					570.55	1397.6
572.05	358.7					572.05	725.6					571.05	1400.8
572.55	358					572.55	726.4					571.55	1409.6
573.05	358.2					573.05	728.1					572.05	1405.2
573.55	359					573.55	730					572.55	1403.6
574.05	358.6					574.05	726.9					573.05	1402.6
574.55	358					574.55	727.3					573.55	1402
575.05	358.7					575.05	728.5					574.05	1405.1
575.55	358.8					575.55	730.4					574.55	1398.4
576.05	358.5					576.05	726.8					575.05	1397.7
576.55	358.2					576.55	728.6					575.55	1400.3
577.05	357.2					577.05	728.2					576.05	1404.6
577.55	359.2					577.55	727.4					576.55	1406.1
578.05	358.6					578.05	728.7					577.05	1406.1
578.55	359.4					578.55	727.1					577.55	1403
579.05	358.9					579.05	726.4					578.05	1398.3
579.55	358.3					579.55	732.4					578.55	1404.8
580.05	359.2					580.05	726.9					579.05	1403.6
580.55	358.8					580.55	728.7					579.55	1402.1
581.05	357.9					581.05	726.8					580.05	1403.5
581.55	359					581.55	727.1					580.55	1403
582.05	358.1					582.05	728.8					581.05	1407.1
582.55	358.5					582.55	728.6					581.55	1405.6
583.05	359.1					583.05	727.4					582.05	1403.4
583.55	357.9					583.55	731.5					582.55	1410.1
584.05	358.9					584.05	728.8					583.05	1406.4
584.55	358					584.55	729.1					583.55	1407.2
585.05	361.7					585.05	729.5					584.05	1400.4
585.55	359.1					585.55	729.3					584.55	1402.8
586.05	358.7					586.05	730					585.05	1403.1
586.55	361.4					586.55	729.9					585.55	1405.9
587.05	359.5					587.05	727.6					586.05	1397.2
587.55	358.4					587.55	728.5					586.55	1407.9
588.05	357.7					588.05	730.9					587.05	1404.6
588.55	358.1					588.55	730.2					587.55	1401.8
589.05	358.4					589.05	727.2					588.05	1401.3
589.55	358.2					589.55	731.7					588.55	1402.6
590.05	359.4					590.05	726.6					589.05	1406.5
590.55	357.7					590.55	730.8					589.55	1399.7
591.05	358.4					591.05	725.9					590.05	1402.1
591.55	359.2					591.55	728.4					590.55	1400.9
592.05	358.7					592.05	728.1					591.05	1400.9
592.55	357.4					592.55	728.6					591.55	1402.8
593.05	358.1					593.05	728					592.05	1406.5
593.55	358.2					593.55	731.1					592.55	1401.6
594.05	358.9					594.05	727.6					593.05	1401.6
594.55	357.5					594.55	730.1					593.55	1399.5
595.05	359.2					595.05	728.3					594.05	1405.8
595.55	359					595.55	730.3					594.55	1405.1
596.05	359.5					596.05	730.6					595.05	1405.6
596.55	358.1					596.55	729.2					595.55	1400
597.05	358.9					597.05	727.6					596.05	1405.8
597.55	357.2					597.55	727.9					596.55	1402.2
598.05	357.6					598.05	731.8					597.05	1398.1
598.55	359.9					598.55	726.9					597.55	1403.4
599.05	359.6					599.05	727.2					598.05	1399.8
599.55	360.1					599.55	727.9					598.55	1402.3
600.05	359.1					600.05	729.7					599.05	1405.6
						600.55	729.9					599.55	1408
						601.05	729.1					600.05	1403.1
						601.55	727.4					600.55	1411.2
						602.05	729.1					601.05	1407.9
						602.55	730.2					601.55	1406.8
						603.05	729.6					602.05	1401.1
						603.55	727.2					602.55	1408.5
						604.05	728.5					603.05	1406.6
						604.55	729.3					603.55	1412.1
						605.05	729.4					604.05	1404.5
						605.55	727.5					604.55	1409.7
						606.05	729.3					605.05	1399.1
						606.55	728.3					605.55	1404.5
						607.05	732.2					606.05	1402.2
						607.55	729.1					606.55	1403
						608.05	728.4					607.05	1407.2
						608.55	729.3					607.55	1406.2
						609.05	728					608.05	1402.6
						609.55	728					608.55	1402.5
						610.05	728					609.05	1400.9
						610.55	725.9					609.55	1405.4
						611.05	728					610.05	1411.8
						611.55	728.1					610.55	1405
						612.05	728.7					611.05	1408.8
						612.55	728					611.55	1406.5
						613.05	728.8					612.05	1404
						613.55	730					612.55	1404.9
						614.05	727.7					613.05	1402.7
						614.55	726.4					613.55	1408.2
						615.05	725.8					614.05	1402.7
						615.55	724.9					614.55	1403.7
						616.05	729.6					615.05	1408.2
						616.55	724.5					615.55	1409.5
						617.05	725.9					616.05	1405.1
						617.55	728.5					616.55	1403.2
						618.05	727.2					617.05	1408.9
						618.55	725.3					617.55	1411.4
						619.05	727					618.05	1404.6
						619.55	729.3					618.55	1401.4
						620.05	728.6					619.05	1405.5
						620.55	726.4					619.55	1402.9
						621.05	725.4					620.05	1399.8
						621.55	726.8					620.55	1398.5
						622.05	727					621.05	1403.8
						622.55	729.8					621.55	1410.1
						623.05	724					622.05	1403
						623.55	726.9					622.55	1403
						624.05	728.4					623.05	1405.3
						624.55	726.2					623.55	1402.6
						625.05	727.7					624.05	1405.2
						625.55	725.7					624.55	1402.5
						626.05	727					625.05	1413.2
						626.55	726					625.55	1404.8
						627.05	727.4					626.05	1400.7
						627.55	726					626.55	1407.5
						628.05	727.2					627.05	1404.1
						628.55	728.3					627.55	1408.2
						629.05	726.8					628.05	1404.5
						629.55	725.6					628.55	1410.8
						630.05	725.2					629.05	1407.4
						630.55	726.6					629.55	1411.8
						631.05	728.9					630.05	1404.2
						631.55	728.6					630.55	1398
						632.05	727					631.05	1409.2
						632.55	728.8					631.55	1407.2
						633.05	727.5					632.05	1406.6
						633.55	725.3					632.55	1407.1
						634.05	728.7					633.05	1407.6
						634.55	731					633.55	1411.7
						635.05	728					634.05	1402.6
						635.55	730.7					634.55	1404.8
						636.05	728.5					635.05	1407.2
						636.55	727.5					635.55	1400.5
						637.05	726.2					636.05	1408
						637.55	728.4					636.55	1411.6
						638.05	726.8					637.05	1414.5
						638.55	727.7					637.55	1407.1
						639.05	728.2					638.05	1409.9
						639.55	730.1					638.55	1405.1
						640.05	724.7					639.05	1407.7
						640.55	725					639.55	1405.4
						641.05	727.8					640.05	1412.7
						641.55	727.8					640.55	1412
						642.05	729.3					641.05	1405.6
						642.55	726.4					641.55	1406
						643.05	727.1					642.05	1402.3
						643.55	728.8					642.55	1402.8
						644.05	726.4					643.05	1406
						644.55	729					643.55	1404.6
						645.05	727.9					644.05	1404.1
						645.55	730.8					644.55	1409.3
						646.05	727.2					645.05	1408.1
						646.55	728.1					645.55	1406.7
						647.05	729.7					646.05	1407.2
						647.55	731.1					646.55	1410
						648.05	726.4					647.05	1406.2
						648.55	726.8					647.55	1407.5
						649.05	729.2					648.05	1405.4
						649.55	726.8					648.55	1407.9
						650.05	727.3					649.05	1401.8
						650.55	727.6					649.55	1404.9
						651.05	729.7					650.05	1408.5
						651.55	725.4					650.55	1404
						652.05	726					651.05	1403.8
						652.55	728.3					651.55	1407.6
						653.05	726.6					652.05	1405.6
						653.55	730.5					652.55	1402.7
						654.05	727					653.05	1414
						654.55	725					653.55	1410.3
						655.05	727.1					654.05	1403.6
						655.55	727.6					654.55	1405.1
						656.05	727					655.05	1410.9
						656.55	726.4					655.55	1407.1
						657.05	727.5					656.05	1410
						657.55	726.4					656.55	1407.9
						658.05	728.8					657.05	1405.8
						658.55	729.7					657.55	1408
						659.05	726.5					658.05	1403.7
						659.55	727.9					658.55	1406.8
						660.05	727.3					659.05	1416
						660.55	728.3					659.55	1405.5
						661.05	728.9					660.05	1404.2
						661.55	729.6					660.55	1408.8
						662.05	728.9					661.05	1412.3
						662.55	728.4					661.55	1409.4
						663.05	724.6					662.05	1405.8
						663.55	728.9					662.55	1408.4
						664.05	731.1					663.05	1414.2
						664.55	726.4					663.55	1409.3
						665.05	728.6					664.05	1410.3
						665.55	729					664.55	1413.6
						666.05	727.4					665.05	1408.6
						666.55	729.5					665.55	1404
						667.05	729.5					666.05	1406.2
						667.55	727.3					666.55	1410.9
						668.05	729.5					667.05	1405.3
						668.55	727.9					667.55	1415.1
						669.05	731.3					668.05	1412.6
						669.55	726.6					668.55	1404.4
						670.05	727.8					669.05	1402.1
						670.55	727.2					669.55	1404.4
						671.05	731.1					670.05	1413
						671.55	728.2					670.55	1402
						672.05	728.5					671.05	1406.4
						672.55	727.5					671.55	1412.3
						673.05	727.8					672.05	1409.7
						673.55	729.9					672.55	1401.5
						674.05	732.1					673.05	1406.6
						674.55	726.4					673.55	1410.4
						675.05	729.8					674.05	1410.3
						675.55	729					674.55	1407.2
						676.05	729.9					675.05	1408.4
						676.55	729.4					675.55	1408.1
						677.05	729.7					676.05	1407
						677.55	728					676.55	1406.8
						678.05	728.5					677.05	1406.7
						678.55	729.3					677.55	1406.4
						679.05	726.9					678.05	1408.8
						679.55	728.4					678.55	1404.9
						680.05	730					679.05	1403.1
						680.55	731.9					679.55	1413
						681.05	731.6					680.05	1409.8
						681.55	728					680.55	1410.2
						682.05	730.8					681.05	1407.1
						682.55	730.3					681.55	1409.5
						683.05	731.4					682.05	1411.8
						683.55	729.2					682.55	1406.2
						684.05	727.8					683.05	1403.4
						684.55	727.4					683.55	1411.5
						685.05	730.2					684.05	1409.4
						685.55	731.6					684.55	1410.7
						686.05	730.5					685.05	1406.6
						686.55	732.9					685.55	1407.1
						687.05	731.1					686.05	1413.7
						687.55	728.2					686.55	1407.2
						688.05	729.2					687.05	1410.1
						688.55	730.4					687.55	1410.3
						689.05	728.6					688.05	1409.3
						689.55	729.5					688.55	1411.4
						690.05	730					689.05	1412.1
						690.55	730.9					689.55	1406.7
						691.05	729.9					690.05	1404.3
						691.55	731.7					690.55	1406.9
						692.05	731.8					691.05	1408.8
						692.55	730.7					691.55	1413.9
						693.05	729.4					692.05	1406.5
						693.55	730					692.55	1403.2
						694.05	729.8					693.05	1406
						694.55	729.2					693.55	1407.2
						695.05	730					694.05	1413.2
						695.55	727.4					694.55	1407.2
						696.05	733.2					695.05	1410.9
						696.55	732.4					695.55	1410.5
						697.05	730.4					696.05	1417.3
						697.55	729.7					696.55	1407.6
						698.05	729.5					697.05	1404.7
						698.55	729.4					697.55	1404.2
						699.05	731.2					698.05	1409.4
						699.55	733					698.55	1409.1
						700.05	730.2					699.05	1408.1
						700.55	731.3					699.55	1411
						701.05	728.7					700.05	1406.3
						701.55	731.4					700.55	1406.7
						702.05	733.3					701.05	1406.1
						702.55	729.5					701.55	1409
						703.05	731.9					702.05	1411.1
						703.55	729.8					702.55	1410.1
						704.05	730.1					703.05	1408.8
						704.55	731.1					703.55	1413.7
						705.05	730.5					704.05	1412.4
						705.55	732.7					704.55	1406.8
						706.05	729.3					705.05	1408.5
						706.55	731.9					705.55	1412.6
						707.05	727.8					706.05	1403.6
						707.55	731.2					706.55	1403.5
						708.05	732.5					707.05	1404.7
						708.55	730.5					707.55	1409.8
						709.05	733.5					708.05	1407.5
						709.55	729.6					708.55	1409.3
						710.05	728.9					709.05	1415.2
						710.55	729.9					709.55	1401.7
						711.05	729					710.05	1412.1
						711.55	731.4					710.55	1405.5
						712.05	729.1					711.05	1407.8
						712.55	731.1					711.55	1411.6
						713.05	729.6					712.05	1405.5
						713.55	732					712.55	1409
						714.05	729.8					713.05	1405.5
						714.55	732					713.55	1409.1
						715.05	730.5					714.05	1410.8
						715.55	731.8					714.55	1403.6
						716.05	730.2					715.05	1407.4
						716.55	732.5					715.55	1408.9
						717.05	729.7					716.05	1407.2
						717.55	730.7					716.55	1410.8
						718.05	732.2					717.05	1408.5
						718.55	729.4					717.55	1416
						719.05	731.4					718.05	1404.4
						719.55	731					718.55	1404.4
						720.05	731.3					719.05	1413.4
						720.55	727.5					719.55	1409
						721.05	730.9					720.05	1414.1
						721.55	731.4					720.55	1411.1
						722.05	729.4					721.05	1409.4
						722.55	733.6					721.55	1411.6
						723.05	730.8					722.05	1412.9
						723.55	729					722.55	1408.8
						724.05	730					723.05	1412.2
						724.55	730.7					723.55	1409
						725.05	729.5					724.05	1409
						725.55	730.1					724.55	1408.8
						726.05	731.4					725.05	1415
						726.55	729.1					725.55	1412.5
						727.05	732.1					726.05	1413.5
						727.55	730.8					726.55	1404.5
						728.05	731.1					727.05	1410.1
						728.55	732.7					727.55	1409.9
						729.05	729.9					728.05	1406.8
						729.55	730.4					728.55	1408.4
						730.05	731					729.05	1410.4
						730.55	730.8					729.55	1412.4
						731.05	730.5					730.05	1408.4
						731.55	730.9					730.55	1411.1
						732.05	732.6					731.05	1406.6
						732.55	730.6					731.55	1406.4
						733.05	730.3					732.05	1408
						733.55	731.8					732.55	1411.5
						734.05	729.1					733.05	1408.2
						734.55	733.1					733.55	1406.5
						735.05	729					734.05	1410.7
						735.55	730.7					734.55	1412
						736.05	729.7					735.05	1415.3
						736.55	729.3					735.55	1409.8
						737.05	730.2					736.05	1411.9
						737.55	735.2					736.55	1406.9
						738.05	732.9					737.05	1409.6
						738.55	729					737.55	1411.5
						739.05	729.5					738.05	1409.6
						739.55	729.7					738.55	1415.6
						740.05	730.9					739.05	1407.3
						740.55	732.2					739.55	1408.1
						741.05	731.6					740.05	1409.9
						741.55	730.7					740.55	1411.6
						742.05	734.3					741.05	1405.4
						742.55	729.3					741.55	1412.5
						743.05	732.5					742.05	1407
						743.55	733.3					742.55	1407.6
						744.05	732.7					743.05	1404.7
						744.55	728.8					743.55	1416.6
						745.05	730.2					744.05	1410.8
						745.55	731					744.55	1409.3
						746.05	731.4					745.05	1409.4
						746.55	733.5					745.55	1410
						747.05	733.7					746.05	1408.4
						747.55	730.3					746.55	1406.4
						748.05	731.3					747.05	1406.2
						748.55	729.7					747.55	1407.4
						749.05	730					748.05	1411.2
						749.55	734					748.55	1412.6
						750.05	732.1					749.05	1409.3
						750.55	729.7					749.55	1411.8
						751.05	732.3					750.05	1411.2
						751.55	729.3					750.55	1409.8
						752.05	729.2					751.05	1413.3
						752.55	730.5					751.55	1416.5
						753.05	729.2					752.05	1409.9
						753.55	733.6					752.55	1413.7
						754.05	731.1					753.05	1406.8
						754.55	733					753.55	1408.8
						755.05	731.7					754.05	1418.8
						755.55	728.7					754.55	1418.3
						756.05	731.5					755.05	1412.3
						756.55	732.8					755.55	1408.1
						757.05	729.1					756.05	1414.9
						757.55	730.7					756.55	1413.5
						758.05	732.6					757.05	1408
						758.55	733					757.55	1406.3
						759.05	732					758.05	1414.6
						759.55	731.3					758.55	1410.3
						760.05	730					759.05	1413.4
						760.55	730.1					759.55	1405.4
						761.05	730.5					760.05	1412.2
						761.55	729.6					760.55	1408.2
						762.05	730.7					761.05	1412
						762.55	733.6					761.55	1410.6
						763.05	732.6					762.05	1411.6
						763.55	730.1					762.55	1404.8
						764.05	730.6					763.05	1414.4
						764.55	730.9					763.55	1409.8
						765.05	731.4					764.05	1410.7
						765.55	731.7					764.55	1416.6
						766.05	730					765.05	1412.5
						766.55	729.7					765.55	1406.7
						767.05	733.8					766.05	1407.7
						767.55	732.1					766.55	1408.5
						768.05	730.6					767.05	1408.7
						768.55	729.4					767.55	1410
						769.05	731.4					768.05	1408.6
						769.55	731					768.55	1405
						770.05	729.8					769.05	1414.6
						770.55	730.5					769.55	1413.4
						771.05	732.7					770.05	1412.4
						771.55	735.9					770.55	1403.8
						772.05	728.9					771.05	1410.1
						772.55	730.9					771.55	1413
						773.05	733.7					772.05	1412.4
						773.55	732.5					772.55	1405.5
						774.05	728.7					773.05	1406.8
						774.55	733					773.55	1419.7
						775.05	731.9					774.05	1412
						775.55	731.1					774.55	1407.6
						776.05	732.7					775.05	1409.2
						776.55	731.8					775.55	1412.6
						777.05	734					776.05	1411.6
						777.55	729.4					776.55	1410
						778.05	729.7					777.05	1414.1
						778.55	732.5					777.55	1406.9
						779.05	732.9					778.05	1405.3
						779.55	729.9					778.55	1405.2
						780.05	731.2					779.05	1415.8
						780.55	733.5					779.55	1409.4
						781.05	731.6					780.05	1418.4
						781.55	731.1					780.55	1415.2
						782.05	732.6					781.05	1408.3
						782.55	730.3					781.55	1409.3
						783.05	729.9					782.05	1411.6
						783.55	731.1					782.55	1407.4
						784.05	730.4					783.05	1409.6
						784.55	732.7					783.55	1420.2
						785.05	734.3					784.05	1407.6
						785.55	731.7					784.55	1417.8
						786.05	734.2					785.05	1411.5
						786.55	733.2					785.55	1415.4
						787.05	732.5					786.05	1414.9
						787.55	732.7					786.55	1406.6
						788.05	732.2					787.05	1414.1
						788.55	732.7					787.55	1409.3
						789.05	731.2					788.05	1409.3
						789.55	731.9					788.55	1410.9
						790.05	731.1					789.05	1415.7
						790.55	731.7					789.55	1408.9
						791.05	730.8					790.05	1411.3
						791.55	734.8					790.55	1410
						792.05	733.4					791.05	1407.3
						792.55	731.2					791.55	1418.2
						793.05	732.4					792.05	1409.1
						793.55	730					792.55	1418.2
						794.05	729.7					793.05	1414
						794.55	732.9					793.55	1408.3
						795.05	730.3					794.05	1404.3
						795.55	733.9					794.55	1412.2
						796.05	731.5					795.05	1410.8
						796.55	730.6					795.55	1413.5
						797.05	730.3					796.05	1419.3
						797.55	735.6					796.55	1413.4
						798.05	730.7					797.05	1410.4
						798.55	731.5					797.55	1416
						799.05	732.1					798.05	1409.2
						799.55	735.2					798.55	1413.3
						800.05	736.3					799.05	1408.2
						800.55	730.2					799.55	1406.8
						801.05	729.9					800.05	1412.8
						801.55	734.2					800.55	1410.4
						802.05	734.2					801.05	1415.2
						802.55	732.4					801.55	1407
						803.05	735.5					802.05	1408.1
						803.55	734.2					802.55	1406.4
						804.05	734.1					803.05	1409.5
						804.55	735.1					803.55	1418.3
						805.05	730.9					804.05	1409.1
						805.55	729.9					804.55	1411.4
						806.05	731.5					805.05	1416.8
						806.55	733.8					805.55	1415.8
						807.05	730.8					806.05	1416.9
						807.55	732.7					806.55	1410.3
						808.05	734.4					807.05	1411.4
						808.55	734.2					807.55	1409.9
						809.05	731.5					808.05	1416.5
						809.55	735.4					808.55	1407.4
						810.05	735.3					809.05	1409.1
						810.55	731.3					809.55	1415.1
						811.05	730.8					810.05	1414.6
						811.55	735.3					810.55	1410
						812.05	733.2					811.05	1418.2
						812.55	733.1					811.55	1415.6
						813.05	736.6					812.05	1409.7
						813.55	733.3					812.55	1413.5
						814.05	732.2					813.05	1408.4
						814.55	730.5					813.55	1412.7
						815.05	731.7					814.05	1407.5
						815.55	731					814.55	1411.8
						816.05	733.2					815.05	1412.2
						816.55	730.5					815.55	1416.1
						817.05	731.3					816.05	1415.9
						817.55	732.4					816.55	1419.5
						818.05	732.7					817.05	1420.1
						818.55	733.5					817.55	1414.5
						819.05	734.9					818.05	1414.5
						819.55	733.1					818.55	1413.2
						820.05	733.3					819.05	1410.9
						820.55	731.4					819.55	1415
						821.05	733					820.05	1411.9
						821.55	732.9					820.55	1407.7
						822.05	731.9					821.05	1415
						822.55	730.7					821.55	1417.5
						823.05	732.1					822.05	1416.8
						823.55	736.6					822.55	1411.5
						824.05	731.9					823.05	1417
						824.55	735.9					823.55	1418.4
						825.05	731.4					824.05	1416.2
						825.55	734					824.55	1414.8
						826.05	733					825.05	1415.7
						826.55	735					825.55	1413.1
						827.05	732.7					826.05	1411.3
						827.55	730.4					826.55	1410.4
						828.05	731.5					827.05	1410.6
						828.55	731.5					827.55	1412.8
						829.05	731.9					828.05	1413.9
						829.55	731.2					828.55	1413.8
						830.05	730.9					829.05	1413
						830.55	734.4					829.55	1416.3
						831.05	731					830.05	1409.1
						831.55	731.9					830.55	1410
						832.05	732.3					831.05	1416.5
						832.55	730.8					831.55	1411.9
						833.05	733					832.05	1411
						833.55	731.9					832.55	1412.3
						834.05	732.6					833.05	1412.8
						834.55	734.8					833.55	1411
						835.05	731.2					834.05	1412.6
						835.55	729.9					834.55	1407.9
						836.05	731.7					835.05	1413
						836.55	733.4					835.55	1420.4
						837.05	731.5					836.05	1412.6
						837.55	733.7					836.55	1411.4
						838.05	730.3					837.05	1414.1
						838.55	731.8					837.55	1408.6
						839.05	731.9					838.05	1416.2
						839.55	732.4					838.55	1408.3
						840.05	734.5					839.05	1415.9
						840.55	733.5					839.55	1406.5
						841.05	733.2					840.05	1412
						841.55	731.8					840.55	1412.2
						842.05	733.1					841.05	1409.4
						842.55	734.5					841.55	1415.3
						843.05	733.2					842.05	1413.3
						843.55	734.5					842.55	1408.3
						844.05	730.2					843.05	1409.4
						844.55	735.4					843.55	1413.6
						845.05	737.3					844.05	1415.2
						845.55	734.1					844.55	1414.1
						846.05	733.6					845.05	1410.7
						846.55	733.1					845.55	1412
						847.05	733.5					846.05	1415.6
						847.55	732.7					846.55	1409.8
						848.05	735.1					847.05	1416.6
						848.55	731.4					847.55	1414.8
						849.05	731.5					848.05	1413.9
						849.55	732.1					848.55	1409.6
						850.05	732.5					849.05	1412.6
						850.55	736					849.55	1414.1
						851.05	733.2					850.05	1412.2
						851.55	731.2					850.55	1407.7
						852.05	732.8					851.05	1415
						852.55	733.1					851.55	1411.2
						853.05	733.7					852.05	1412.9
						853.55	731.4					852.55	1409.7
						854.05	733.6					853.05	1413.5
						854.55	731.8					853.55	1413.9
						855.05	733.3					854.05	1410.5
						855.55	733.5					854.55	1414.8
						856.05	730.5					855.05	1410.7
						856.55	733.2					855.55	1407.6
						857.05	731.7					856.05	1416.6
						857.55	732					856.55	1409.2
						858.05	733.7					857.05	1414.5
						858.55	731.8					857.55	1416.9
						859.05	731.3					858.05	1420.5
						859.55	731.9					858.55	1411
						860.05	732.4					859.05	1413.1
						860.55	734.4					859.55	1412.6
						861.05	732.9					860.05	1411.9
						861.55	730.9					860.55	1418.4
						862.05	736.8					861.05	1410.8
						862.55	731					861.55	1417.3
						863.05	732.4					862.05	1412.4
						863.55	736.2					862.55	1416.6
						864.05	731.2					863.05	1415.3
						864.55	730.4					863.55	1408.6
						865.05	734.9					864.05	1418.4
						865.55	730.5					864.55	1412.2
						866.05	732.8					865.05	1414.2
						866.55	735.7					865.55	1413.4
						867.05	732.9					866.05	1409.7
						867.55	735.7					866.55	1411.9
						868.05	735.1					867.05	1416.6
						868.55	735.2					867.55	1409.8
						869.05	735.3					868.05	1410.2
						869.55	733.1					868.55	1408.6
						870.05	732.9					869.05	1414.1
						870.55	732.5					869.55	1408
						871.05	730.7					870.05	1414
						871.55	731.1					870.55	1413.1
						872.05	731.1					871.05	1413.3
						872.55	731					871.55	1411.6
						873.05	732.2					872.05	1419.2
						873.55	732.8					872.55	1415.8
						874.05	732.9					873.05	1416.1
						874.55	731.7					873.55	1411.9
						875.05	729.9					874.05	1409.7
						875.55	731.4					874.55	1414.8
						876.05	732.4					875.05	1415.1
						876.55	734.5					875.55	1415.6
						877.05	731.9					876.05	1410.9
						877.55	731.6					876.55	1411.1
						878.05	736					877.05	1418.8
						878.55	733.4					877.55	1413
						879.05	734.4					878.05	1410.4
						879.55	732.7					878.55	1414.4
						880.05	735.4					879.05	1410.1
						880.55	734					879.55	1415.9
						881.05	732.7					880.05	1408.8
						881.55	733					880.55	1410.1
						882.05	734.4					881.05	1414.5
						882.55	734.4					881.55	1413.1
						883.05	733.5					882.05	1415.3
						883.55	733.6					882.55	1414.9
						884.05	732.3					883.05	1410.9
						884.55	734.4					883.55	1412
						885.05	730.4					884.05	1419.3
						885.55	734.4					884.55	1418.3
						886.05	733.1					885.05	1414.7
						886.55	736					885.55	1413.8
						887.05	733.6					886.05	1415.5
						887.55	734.8					886.55	1417.7
						888.05	730.9					887.05	1415.1
						888.55	734.1					887.55	1414.7
						889.05	734.6					888.05	1414.9
						889.55	732.9					888.55	1415
						890.05	734.1					889.05	1409.1
						890.55	736.9					889.55	1417.9
						891.05	734.2					890.05	1409.5
						891.55	734.9					890.55	1418
						892.05	731.9					891.05	1412.4
						892.55	734.3					891.55	1416.2
						893.05	732.5					892.05	1415.6
						893.55	732.6					892.55	1410.7
						894.05	732.6					893.05	1414.2
						894.55	735.2					893.55	1417.8
						895.05	731.9					894.05	1417.9
						895.55	733.7					894.55	1408.4
						896.05	736.1					895.05	1417.8
						896.55	732.3					895.55	1412.2
						897.05	733.5					896.05	1412.3
						897.55	732.3					896.55	1408.5
						898.05	733.9					897.05	1409.7
						898.55	732.6					897.55	1411.4
						899.05	732.7					898.05	1416.9
						899.55	734.7					898.55	1411.2
						900.05	734.2					899.05	1416.4

## Sheet: S1c
Supplementary Fig. S1c
Data1			Fit1			Data2			Fit2			Data3			Fit3
Time (s)	product (µM)		Time (s)	product (µM)		Time (s)	product (µM)		Time (s)	product (µM)		Time (s)	product (µM)		Time (s)	product (µM)
14.05	57.6		0	0		17.05	103.8		0	0		15.05	189.8		0	0
14.55	58.6		1.9	7.74857		17.55	107.4		1.9	13.8819		15.55	194.9		1.9	26.5904
15.05	60.2		3.8	15.3207		18.05	110.6		3.8	27.4348		16.05	202.1		3.8	52.5018
15.55	62.8		5.7	22.721		18.55	114.2		5.7	40.6681		16.55	207.1		5.7	77.7588
16.05	64.2		7.6	29.9535		19.05	117.1		7.6	53.5914		17.05	214.6		7.6	102.384
16.55	65.5		9.5	37.0233		19.55	121.1		9.5	66.2133		17.55	218.6		9.5	126.4
17.05	68		11.4	43.9348		20.05	123.5		11.4	78.5426		18.05	225.1		11.4	149.827
17.55	69.4		13.3	50.6903		20.55	127.9		13.3	90.5874		18.55	231		13.3	172.686
18.05	70.8		15.2	57.2946		21.05	131.2		15.2	102.356		19.05	236.6		15.2	194.994
18.55	73		17.1	63.7525		21.55	134.7		17.1	113.855		19.55	241.9		17.1	216.77
19.05	75.3		19	70.0676		22.05	138.4		19	125.093		20.05	249		19	238.031
19.55	76		20.9	76.2418		22.55	143.3		20.9	136.077		20.55	253.2		20.9	258.794
20.05	77.6		22.8	82.2792		23.05	146.2		22.8	146.814		21.05	258.7		22.8	279.073
20.55	79.3		24.7	88.1838		23.55	149.9		24.7	157.309		21.55	265.2		24.7	298.885
21.05	80.9		26.6	93.9586		24.05	153.7		26.6	167.571		22.05	270.7		26.6	318.244
21.55	83.1		28.5	99.6065		24.55	158		28.5	177.604		22.55	275.5		28.5	337.162
22.05	83.8		30.4	105.131		25.05	160.6		30.4	187.415		23.05	281.3		30.4	355.654
22.55	86.1		32.3	110.534		25.55	164.5		32.3	197.01		23.55	285.9		32.3	373.731
23.05	87.3		34.2	115.82		26.05	165.4		34.2	206.393		24.05	291.1		34.2	391.406
23.55	88.9		36.1	120.991		26.55	167.5		36.1	215.572		24.55	296.8		36.1	408.691
24.05	90.2		38	126.05		27.05	169.8		38	224.55		25.05	303.3		38	425.596
24.55	92.1		39.9	130.999		27.55	172.2		39.9	233.334		25.55	308.6		39.9	442.132
25.05	94.1		41.8	135.841		28.05	174.2		41.8	241.927		26.05	314.1		41.8	458.311
25.55	96.1		43.7	140.579		28.55	177.5		43.7	250.335		26.55	318.5		43.7	474.141
26.05	96.9		45.6	145.215		29.05	180		45.6	258.563		27.05	324.5		45.6	489.632
26.55	98.5		47.5	149.751		29.55	182.1		47.5	266.614		27.55	329.3		47.5	504.793
27.05	100.6		49.4	154.191		30.05	185.4		49.4	274.492		28.05	333.5		49.4	519.633
27.55	101.3		51.3	158.535		30.55	188.2		51.3	282.204		28.55	339.9		51.3	534.161
28.05	102.6		53.2	162.786		31.05	190.5		53.2	289.752		29.05	345.5		53.2	548.385
28.55	103.8		55.1	166.947		31.55	193.1		55.1	297.139		29.55	348.9		55.1	562.312
29.05	106.1		57	171.019		32.05	196.2		57	304.371		30.05	353.2		57	575.951
29.55	108		58.9	175.005		32.55	199.7		58.9	311.452		30.55	358.4		58.9	589.308
30.05	109		60.8	178.906		33.05	201.2		60.8	318.383		31.05	362.7		60.8	602.392
30.55	110.3		62.7	182.724		33.55	203.2		62.7	325.167		31.55	367		62.7	615.209
31.05	111.7		64.6	186.462		34.05	206		64.6	331.811		32.05	372.9		64.6	627.765
31.55	113.4		66.5	190.121		34.55	209.3		66.5	338.319		32.55	379.6		66.5	640.068
32.05	114.5		68.4	193.702		35.05	213.5		68.4	344.692		33.05	382.7		68.4	652.122
32.55	115.5		70.3	197.209		35.55	215.3		70.3	350.933		33.55	387.7		70.3	663.935
33.05	117.1		72.2	200.641		36.05	216.6		72.2	357.044		34.05	392.4		72.2	675.512
33.55	118.2		74.1	204.002		36.55	221.2		74.1	363.029		34.55	398		74.1	686.859
34.05	119.6		76	207.292		37.05	221.4		76	368.891		35.05	404.1		76	697.982
34.55	121.2		77.9	210.513		37.55	225.1		77.9	374.633		35.55	406.1		77.9	708.885
35.05	123.1		79.8	213.667		38.05	229.4		79.8	380.257		36.05	415.2		79.8	719.573
35.55	123.3		81.7	216.756		38.55	230.2		81.7	385.766		36.55	416.1		81.7	730.053
36.05	125		83.6	219.779		39.05	232.8		83.6	391.164		37.05	422		83.6	740.329
36.55	126.8		85.5	222.74		39.55	234.2		85.5	396.452		37.55	426.7		85.5	750.405
37.05	128.2		87.4	225.639		40.05	236.4		87.4	401.632		38.05	430.4		87.4	760.286
37.55	128.8		89.3	228.478		40.55	240.3		89.3	406.708		38.55	434.2		89.3	769.976
38.05	129.6		91.2	231.258		41.05	242.7		91.2	411.681		39.05	439.1		91.2	779.48
38.55	131.9		93.1	233.981		41.55	244.5		93.1	416.554		39.55	442.2		93.1	788.803
39.05	133.2		95	236.647		42.05	248.2		95	421.328		40.05	448.2		95	797.948
39.55	134.1		96.9	239.258		42.55	249.9		96.9	426.007		40.55	454.4		96.9	806.918
40.05	135.6		98.8	241.815		43.05	251.2		98.8	430.592		41.05	457.7		98.8	815.718
40.55	136.5		100.7	244.319		43.55	254.4		100.7	435.085		41.55	461		100.7	824.352
41.05	139.2		102.6	246.772		44.05	256.7		102.6	439.489		42.05	463.8		102.6	832.824
41.55	138.8		104.5	249.174		44.55	260.7		104.5	443.804		42.55	472.4		104.5	841.135
42.05	140.4		106.4	251.527		45.05	260.4		106.4	448.034		43.05	473.4		106.4	849.291
42.55	141.2		108.3	253.831		45.55	263.4		108.3	452.18		43.55	478		108.3	857.296
43.05	142.6		110.2	256.088		46.05	265.3		110.2	456.243		44.05	481.4		110.2	865.15
43.55	143.5		112.1	258.299		46.55	267.9		112.1	460.226		44.55	486.8		112.1	872.858
44.05	145		114	260.464		47.05	271.2		114	464.13		45.05	489.4		114	880.424
44.55	145.7		115.9	262.585		47.55	271.7		115.9	467.957		45.55	495.2		115.9	887.851
45.05	147.5		117.8	264.663		48.05	275.2		117.8	471.709		46.05	501.5		117.8	895.141
45.55	148.7		119.7	266.698		48.55	277.8		119.7	475.386		46.55	505.4		119.7	902.295
46.05	149.2		121.6	268.692		49.05	279.2		121.6	478.992		47.05	506.7		121.6	909.317
46.55	150.9		123.5	270.645		49.55	281.2		123.5	482.526		47.55	511.2		123.5	916.212
47.05	151.6		125.4	272.558		50.05	284.9		125.4	485.991		48.05	515.1		125.4	922.983
47.55	154.1		127.3	274.432		50.55	286.8		127.3	489.389		48.55	519.2		127.3	929.632
48.05	154.3		129.2	276.268		51.05	288.4		129.2	492.719		49.05	524.3		129.2	936.158
48.55	154.8		131.1	278.067		51.55	289.4		131.1	495.985		49.55	527		131.1	942.564
49.05	156.2		133	279.829		52.05	292.9		133	499.187		50.05	530.1		133	948.855
49.55	157.7		134.9	281.555		52.55	294.7		134.9	502.327		50.55	536.6		134.9	955.033
50.05	159.8		136.8	283.246		53.05	296.1		136.8	505.405		51.05	538		136.8	961.101
50.55	159.6		138.7	284.903		53.55	298.1		138.7	508.424		51.55	543.4		138.7	967.059
51.05	161.6		140.6	286.527		54.05	299		140.6	511.384		52.05	548.3		140.6	972.91
51.55	161.7		142.5	288.117		54.55	302.5		142.5	514.286		52.55	550.8		142.5	978.655
52.05	162.8		144.4	289.675		55.05	304		144.4	517.132		53.05	555.1		144.4	984.299
52.55	164.1		146.3	291.202		55.55	307.1		146.3	519.924		53.55	558.3		146.3	989.842
53.05	165.4		148.2	292.698		56.05	307.1		148.2	522.661		54.05	561.3		148.2	995.286
53.55	167.1		150.1	294.163		56.55	311.8		150.1	525.345		54.55	564.1		150.1	1000.63
54.05	167.5		152	295.599		57.05	312.3		152	527.978		55.05	570.2		152	1005.89
54.55	169.3		153.9	297.006		57.55	315.1		153.9	530.56		55.55	571.5		153.9	1011.05
55.05	170.2		155.8	298.385		58.05	316.5		155.8	533.092		56.05	575		155.8	1016.11
55.55	171		157.7	299.736		58.55	318.7		157.7	535.576		56.55	579.1		157.7	1021.09
56.05	171.6		159.6	301.059		59.05	323.6		159.6	538.011		57.05	584.7		159.6	1025.99
56.55	171.8		161.5	302.356		59.55	320.9		161.5	540.4		57.55	592.1		161.5	1030.79
57.05	173.4		163.4	303.627		60.05	322.8		163.4	542.743		58.05	590.4		163.4	1035.51
57.55	174		165.3	304.872		60.55	325		165.3	545.042		58.55	593.4		165.3	1040.15
58.05	175.3		167.2	306.092		61.05	328.8		167.2	547.296		59.05	598.4		167.2	1044.71
58.55	176.7		169.1	307.288		61.55	329.7		169.1	549.507		59.55	600.9		169.1	1049.19
59.05	178.5		171	308.46		62.05	331.7		171	551.676		60.05	604.3		171	1053.59
59.55	179.6		172.9	309.608		62.55	333.6		172.9	553.803		60.55	606.7		172.9	1057.91
60.05	179.1		174.8	310.733		63.05	335.8		174.8	555.89		61.05	611.6		174.8	1062.16
60.55	180.2		176.7	311.835		63.55	338		176.7	557.937		61.55	614.2		176.7	1066.33
61.05	181.6		178.6	312.916		64.05	338.7		178.6	559.945		62.05	618.7		178.6	1070.43
61.55	181.9		180.5	313.974		64.55	341.3		180.5	561.914		62.55	620.1		180.5	1074.46
62.05	183.4		182.4	315.012		65.05	343.8		182.4	563.847		63.05	624.5		182.4	1078.42
62.55	184		184.3	316.029		65.55	346		184.3	565.742		63.55	627.4		184.3	1082.32
63.05	185.4		186.2	317.025		66.05	344.7		186.2	567.602		64.05	637.2		186.2	1086.14
63.55	185.7		188.1	318.002		66.55	348.2		188.1	569.426		64.55	635.7		188.1	1089.9
64.05	186.6		190	318.958		67.05	349.5		190	571.215		65.05	638		190	1093.6
64.55	188.2		191.9	319.896		67.55	352.9		191.9	572.971		65.55	641.2		191.9	1097.23
65.05	188.8		193.8	320.815		68.05	353.1		193.8	574.693		66.05	645.4		193.8	1100.8
65.55	189.6		195.7	321.716		68.55	355		195.7	576.383		66.55	647.1		195.7	1104.31
66.05	190.3		197.6	322.598		69.05	356.3		197.6	578.041		67.05	653.4		197.6	1107.75
66.55	190.4		199.5	323.464		69.55	358.8		199.5	579.667		67.55	654.6		199.5	1111.14
67.05	191.9		201.4	324.311		70.05	360.9		201.4	581.263		68.05	659.9		201.4	1114.47
67.55	193.1		203.3	325.142		70.55	361.2		203.3	582.829		68.55	659.8		203.3	1117.75
68.05	194.3		205.2	325.956		71.05	365.6		205.2	584.365		69.05	663.8		205.2	1120.97
68.55	196.4		207.1	326.754		71.55	366.2		207.1	585.872		69.55	669.9		207.1	1124.13
69.05	195.7		209	327.537		72.05	366.8		209	587.35		70.05	669.9		209	1127.24
69.55	196.6		210.9	328.303		72.55	365.9		210.9	588.801		70.55	672.4		210.9	1130.3
70.05	196.8		212.8	329.054		73.05	369.1		212.8	590.225		71.05	674.7		212.8	1133.3
70.55	199.4		214.7	329.791		73.55	372.8		214.7	591.621		71.55	683.1		214.7	1136.26
71.05	199.4		216.6	330.512		74.05	372.8		216.6	592.991		72.05	682.2		216.6	1139.16
71.55	200.4		218.5	331.22		74.55	374.2		218.5	594.336		72.55	683.6		218.5	1142.02
72.05	200.9		220.4	331.913		75.05	377.6		220.4	595.655		73.05	687.4		220.4	1144.82
72.55	202.5		222.3	332.592		75.55	379.8		222.3	596.95		73.55	688.6		222.3	1147.58
73.05	203		224.2	333.258		76.05	379.3		224.2	598.22		74.05	696.6		224.2	1150.3
73.55	204		226.1	333.911		76.55	381.5		226.1	599.467		74.55	698.1		226.1	1152.96
74.05	205		228	334.551		77.05	380.9		228	600.69		75.05	702.8		228	1155.58
74.55	205.9		229.9	335.178		77.55	386.1		229.9	601.89		75.55	700.5		229.9	1158.16
75.05	207.3		231.8	335.792		78.05	384.9		231.8	603.067		76.05	706.2		231.8	1160.7
75.55	206.8		233.7	336.394		78.55	388.4		233.7	604.223		76.55	708.7		233.7	1163.19
76.05	208		235.6	336.985		79.05	389		235.6	605.357		77.05	713.4		235.6	1165.64
76.55	207.4		237.5	337.563		79.55	391.5		237.5	606.469		77.55	716.2		237.5	1168.05
77.05	209.6		239.4	338.131		80.05	390.9		239.4	607.561		78.05	716.8		239.4	1170.42
77.55	209.2		241.3	338.686		80.55	395.6		241.3	608.632		78.55	720.2		241.3	1172.75
78.05	210		243.2	339.231		81.05	395.4		243.2	609.684		79.05	722.6		243.2	1175.04
78.55	210.6		245.1	339.765		81.55	396		245.1	610.716		79.55	725.4		245.1	1177.29
79.05	212.4		247	340.289		82.05	398.5		247	611.728		80.05	729.2		247	1179.5
79.55	213.3		248.9	340.802		82.55	400.6		248.9	612.722		80.55	730		248.9	1181.68
80.05	214.4		250.8	341.305		83.05	400		250.8	613.697		81.05	733.4		250.8	1183.82
80.55	215.5		252.7	341.798		83.55	400.7		252.7	614.653		81.55	736.5		252.7	1185.93
81.05	215.9		254.6	342.281		84.05	403.3		254.6	615.592		82.05	738.1		254.6	1188
81.55	215.3		256.5	342.755		84.55	405.4		256.5	616.514		82.55	743.8		256.5	1190.03
82.05	217.5		258.4	343.219		85.05	407		258.4	617.418		83.05	743.5		258.4	1192.04
82.55	217.7		260.3	343.674		85.55	409.3		260.3	618.306		83.55	748.2		260.3	1194
83.05	217.8		262.2	344.12		86.05	408.6		262.2	619.176		84.05	750.1		262.2	1195.94
83.55	220.5		264.1	344.557		86.55	408.5		264.1	620.031		84.55	753.6		264.1	1197.84
84.05	219.3		266	344.986		87.05	410.7		266	620.87		85.05	751.9		266	1199.72
84.55	221.1		267.9	345.406		87.55	413		267.9	621.693		85.55	760.5		267.9	1201.56
85.05	221.8		269.8	345.818		88.05	415.2		269.8	622.501		86.05	761.1		269.8	1203.37
85.55	221.8		271.7	346.221		88.55	415.4		271.7	623.294		86.55	762.3		271.7	1205.15
86.05	222.5		273.6	346.617		89.05	417.3		273.6	624.072		87.05	763.5		273.6	1206.9
86.55	222.7		275.5	347.005		89.55	420		275.5	624.836		87.55	767		275.5	1208.62
87.05	224		277.4	347.385		90.05	419.1		277.4	625.585		88.05	775.2		277.4	1210.32
87.55	224.2		279.3	347.757		90.55	421.8		279.3	626.32		88.55	773.2		279.3	1211.98
88.05	226.4		281.2	348.123		91.05	423.1		281.2	627.042		89.05	776.7		281.2	1213.62
88.55	226.8		283.1	348.481		91.55	423		283.1	627.751		89.55	777.5		283.1	1215.23
89.05	226.9		285	348.832		92.05	425.2		285	628.446		90.05	780		285	1216.82
89.55	227.5		286.9	349.176		92.55	426.2		286.9	629.129		90.55	785.1		286.9	1218.37
90.05	227.4		288.8	349.513		93.05	429.8		288.8	629.798		91.05	782.9		288.8	1219.91
90.55	230.2		290.7	349.843		93.55	429.3		290.7	630.456		91.55	788.4		290.7	1221.42
91.05	229.8		292.6	350.168		94.05	431.9		292.6	631.101		92.05	789		292.6	1222.9
91.55	230.6		294.5	350.485		94.55	431.6		294.5	631.734		92.55	793.4		294.5	1224.36
92.05	230.9		296.4	350.797		95.05	433.8		296.4	632.355		93.05	797.5		296.4	1225.79
92.55	231.4		298.3	351.102		95.55	432.4		298.3	632.965		93.55	797.4		298.3	1227.2
93.05	233		300.2	351.401		96.05	433.2		300.2	633.564		94.05	801.8		300.2	1228.59
93.55	232.2		302.1	351.694		96.55	435		302.1	634.152		94.55	802.7		302.1	1229.95
94.05	233		304	351.982		97.05	436.5		304	634.728		95.05	802.5		304	1231.3
94.55	235.3		305.9	352.264		97.55	439.8		305.9	635.294		95.55	805.2		305.9	1232.62
95.05	235.3		307.8	352.54		98.05	440.5		307.8	635.85		96.05	809.3		307.8	1233.92
95.55	236.3		309.7	352.811		98.55	441.3		309.7	636.395		96.55	812.6		309.7	1235.19
96.05	236.2		311.6	353.076		99.05	442.6		311.6	636.93		97.05	815.7		311.6	1236.45
96.55	237.6		313.5	353.336		99.55	443.8		313.5	637.455		97.55	820.5		313.5	1237.68
97.05	237.2		315.4	353.591		100.05	443.1		315.4	637.971		98.05	820.1		315.4	1238.9
97.55	237.3		317.3	353.842		100.55	445.7		317.3	638.477		98.55	823.9		317.3	1240.1
98.05	239.3		319.2	354.087		101.05	446.8		319.2	638.973		99.05	820.8		319.2	1241.27
98.55	239.7		321.1	354.327		101.55	448		321.1	639.461		99.55	829.5		321.1	1242.43
99.05	241.3		323	354.563		102.05	447.5		323	639.939		100.05	826.9		323	1243.57
99.55	239.9		324.9	354.793		102.55	448.3		324.9	640.409		100.55	833.4		324.9	1244.69
100.05	240.7		326.8	355.02		103.05	450.9		326.8	640.87		101.05	832.6		326.8	1245.79
100.55	241.7		328.7	355.242		103.55	453.2		328.7	641.322		101.55	834.8		328.7	1246.87
101.05	242.4		330.6	355.459		104.05	453.7		330.6	641.766		102.05	838.8		330.6	1247.94
101.55	243.2		332.5	355.673		104.55	453.1		332.5	642.202		102.55	840.9		332.5	1248.98
102.05	243.8		334.4	355.882		105.05	456.9		334.4	642.63		103.05	847		334.4	1250.02
102.55	244.4		336.3	356.087		105.55	456.7		336.3	643.05		103.55	843.7		336.3	1251.03
103.05	244.4		338.2	356.287		106.05	458.3		338.2	643.462		104.05	843.3		338.2	1252.03
103.55	245.3		340.1	356.484		106.55	459.7		340.1	643.867		104.55	851.1		340.1	1253.01
104.05	246.1		342	356.677		107.05	462		342	644.264		105.05	848.9		342	1253.97
104.55	246.7		343.9	356.867		107.55	460.1		343.9	644.654		105.55	856		343.9	1254.92
105.05	247.5		345.8	357.052		108.05	461.8		345.8	645.036		106.05	854.8		345.8	1255.86
105.55	248.6		347.7	357.234		108.55	462.2		347.7	645.412		106.55	856.1		347.7	1256.78
106.05	248.7		349.6	357.412		109.05	465.3		349.6	645.781		107.05	857.8		349.6	1257.68
106.55	249		351.5	357.587		109.55	466.6		351.5	646.142		107.55	860.5		351.5	1258.57
107.05	249.5		353.4	357.759		110.05	469.4		353.4	646.498		108.05	865.6		353.4	1259.45
107.55	249.2		355.3	357.926		110.55	466.6		355.3	646.846		108.55	863.6		355.3	1260.31
108.05	249.8		357.2	358.091		111.05	469.7		357.2	647.188		109.05	870.8		357.2	1261.15
108.55	251.9		359.1	358.253		111.55	470.8		359.1	647.524		109.55	870.4		359.1	1261.99
109.05	251.5		361	358.411		112.05	469		361	647.854		110.05	871.9		361	1262.8
109.55	252.7		362.9	358.566		112.55	472.4		362.9	648.178		110.55	872.7		362.9	1263.61
110.05	252.1		364.8	358.718		113.05	472.1		364.8	648.495		111.05	878.3		364.8	1264.4
110.55	252.2		366.7	358.867		113.55	474.4		366.7	648.807		111.55	878.3		366.7	1265.18
111.05	254.1		368.6	359.013		114.05	473.8		368.6	649.113		112.05	879		368.6	1265.95
111.55	253.3		370.5	359.157		114.55	478.6		370.5	649.414		112.55	883.4		370.5	1266.71
112.05	253.6		372.4	359.297		115.05	477.8		372.4	649.708		113.05	882.7		372.4	1267.45
112.55	256.2		374.3	359.435		115.55	481.2		374.3	649.998		113.55	884.9		374.3	1268.18
113.05	258.3		376.2	359.57		116.05	479		376.2	650.282		114.05	891.9		376.2	1268.9
113.55	257.1		378.1	359.702		116.55	480.2		378.1	650.561		114.55	887.4		378.1	1269.61
114.05	257.1		380	359.832		117.05	481.7		380	650.835		115.05	892.1		380	1270.3
114.55	258.6		381.9	359.959		117.55	479.6		381.9	651.103		115.55	895		381.9	1270.99
115.05	258		383.8	360.084		118.05	482		383.8	651.367		116.05	890		383.8	1271.66
115.55	258.1		385.7	360.206		118.55	481.7		385.7	651.626		116.55	902.1		385.7	1272.32
116.05	258.5		387.6	360.326		119.05	485.7		387.6	651.88		117.05	897.3		387.6	1272.97
116.55	259.4		389.5	360.443		119.55	485.5		389.5	652.13		117.55	897.4		389.5	1273.61
117.05	260.2		391.4	360.558		120.05	485		391.4	652.375		118.05	902.1		391.4	1274.24
117.55	261.6		393.3	360.671		120.55	488		393.3	652.615		118.55	905.8		393.3	1274.87
118.05	260.9		395.2	360.782		121.05	489.2		395.2	652.851		119.05	905.9		395.2	1275.48
118.55	261.3		397.1	360.89		121.55	489.2		397.1	653.083		119.55	913.6		397.1	1276.08
119.05	262.6		399	360.997		122.05	490.8		399	653.31		120.05	912.6		399	1276.67
119.55	262.8		400.9	361.101		122.55	493.1		400.9	653.533		120.55	913.4		400.9	1277.25
120.05	263		402.8	361.203		123.05	491.5		402.8	653.753		121.05	914.7		402.8	1277.82
120.55	264		404.7	361.303		123.55	493.4		404.7	653.968		121.55	918.1		404.7	1278.38
121.05	265.5		406.6	361.401		124.05	495.6		406.6	654.179		122.05	916.2		406.6	1278.94
121.55	264.8		408.5	361.498		124.55	496.8		408.5	654.386		122.55	919.1		408.5	1279.48
122.05	266		410.4	361.592		125.05	495.9		410.4	654.589		123.05	923.1		410.4	1280.02
122.55	265.1		412.3	361.685		125.55	497.2		412.3	654.789		123.55	927		412.3	1280.55
123.05	265.7		414.2	361.775		126.05	496.7		414.2	654.985		124.05	925.5		414.2	1281.06
123.55	266.4		416.1	361.864		126.55	500.6		416.1	655.178		124.55	923.6		416.1	1281.57
124.05	268.5		418	361.952		127.05	500.5		418	655.367		125.05	924.7		418	1282.08
124.55	268.7		419.9	362.037		127.55	498.9		419.9	655.552		125.55	929.1		419.9	1282.57
125.05	267.5		421.8	362.121		128.05	501.8		421.8	655.734		126.05	931.3		421.8	1283.06
125.55	267.7		423.7	362.203		128.55	501.4		423.7	655.913		126.55	930.5		423.7	1283.53
126.05	268.6		425.6	362.284		129.05	504.2		425.6	656.088		127.05	930.9		425.6	1284.01
126.55	269.4		427.5	362.363		129.55	501.8		427.5	656.26		127.55	940.2		427.5	1284.47
127.05	269.2		429.4	362.44		130.05	504.1		429.4	656.429		128.05	940.9		429.4	1284.92
127.55	270.5		431.3	362.516		130.55	505.3		431.3	656.595		128.55	939.6		431.3	1285.37
128.05	269.5		433.2	362.59		131.05	506.3		433.2	656.758		129.05	944		433.2	1285.81
128.55	270.6		435.1	362.663		131.55	505.2		435.1	656.918		129.55	947.4		435.1	1286.25
129.05	270.9		437	362.735		132.05	506.5		437	657.075		130.05	940.8		437	1286.67
129.55	272.3		438.9	362.805		132.55	507.7		438.9	657.229		130.55	947.5		438.9	1287.09
130.05	271.7		440.8	362.873		133.05	509.3		440.8	657.38		131.05	946.7		440.8	1287.51
130.55	273.1		442.7	362.941		133.55	510.7		442.7	657.529		131.55	950.6		442.7	1287.91
131.05	272.3		444.6	363.007		134.05	511.2		444.6	657.674		132.05	951.1		444.6	1288.31
131.55	273.3		446.5	363.072		134.55	512.2		446.5	657.817		132.55	951.1		446.5	1288.71
132.05	273.6		448.4	363.135		135.05	510.9		448.4	657.958		133.05	956		448.4	1289.09
132.55	273.6		450.3	363.197		135.55	513.8		450.3	658.096		133.55	957.8		450.3	1289.47
133.05	274.4		452.2	363.258		136.05	512.7		452.2	658.231		134.05	956		452.2	1289.85
133.55	275.1		454.1	363.318		136.55	514.3		454.1	658.364		134.55	960.1		454.1	1290.22
134.05	276.1		456	363.377		137.05	514.3		456	658.494		135.05	962.6		456	1290.58
134.55	275.5		457.9	363.434		137.55	517.2		457.9	658.622		135.55	961.9		457.9	1290.94
135.05	277		459.8	363.491		138.05	518.7		459.8	658.748		136.05	966.8		459.8	1291.29
135.55	276.2		461.7	363.546		138.55	518.4		461.7	658.871		136.55	965.5		461.7	1291.63
136.05	276.1		463.6	363.6		139.05	518.5		463.6	658.992		137.05	964.4		463.6	1291.97
136.55	278.1		465.5	363.653		139.55	518.8		465.5	659.111		137.55	966		465.5	1292.31
137.05	277.1		467.4	363.705		140.05	518.6		467.4	659.228		138.05	968.2		467.4	1292.64
137.55	277.8		469.3	363.756		140.55	520.5		469.3	659.342		138.55	977.6		469.3	1292.96
138.05	279.6		471.2	363.806		141.05	520.1		471.2	659.455		139.05	972		471.2	1293.28
138.55	278.9		473.1	363.855		141.55	522.9		473.1	659.565		139.55	972.1		473.1	1293.59
139.05	279.5		475	363.903		142.05	522.4		475	659.673		140.05	976.6		475	1293.9
139.55	279.9		476.9	363.95		142.55	527.5		476.9	659.78		140.55	979.8		476.9	1294.21
140.05	279.5		478.8	363.997		143.05	524.3		478.8	659.884		141.05	976.3		478.8	1294.5
140.55	279.4		480.7	364.042		143.55	523.9		480.7	659.987		141.55	984.4		480.7	1294.8
141.05	281		482.6	364.086		144.05	525.9		482.6	660.087		142.05	980		482.6	1295.09
141.55	281.4		484.5	364.13		144.55	526.1		484.5	660.186		142.55	984.9		484.5	1295.37
142.05	282.5		486.4	364.173		145.05	527		486.4	660.283		143.05	984.7		486.4	1295.65
142.55	283.7		488.3	364.215		145.55	526.7		488.3	660.378		143.55	988.5		488.3	1295.93
143.05	282.7		490.2	364.256		146.05	530		490.2	660.472		144.05	987.1		490.2	1296.2
143.55	282.8		492.1	364.296		146.55	529.4		492.1	660.564		144.55	989.9		492.1	1296.46
144.05	283.1		494	364.335		147.05	529.7		494	660.654		145.05	995.4		494	1296.73
144.55	283.1		495.9	364.374		147.55	531.4		495.9	660.742		145.55	999.5		495.9	1296.98
145.05	285.1		497.8	364.412		148.05	529		497.8	660.829		146.05	989.5		497.8	1297.24
145.55	283.9		499.7	364.449		148.55	529.2		499.7	660.914		146.55	994.7		499.7	1297.49
146.05	284.9		501.6	364.485		149.05	531.3		501.6	660.998		147.05	993.5		501.6	1297.73
146.55	286.2		503.5	364.521		149.55	532.2		503.5	661.08		147.55	994.6		503.5	1297.98
147.05	285		505.4	364.556		150.05	537		505.4	661.16		148.05	1001.4		505.4	1298.21
147.55	285.6		507.3	364.59		150.55	532.9		507.3	661.239		148.55	1002		507.3	1298.45
148.05	287		509.2	364.624		151.05	532.7		509.2	661.317		149.05	1005.2		509.2	1298.68
148.55	286.9		511.1	364.657		151.55	538.4		511.1	661.393		149.55	1004.9		511.1	1298.91
149.05	287.1		513	364.689		152.05	536.4		513	661.468		150.05	1001.7		513	1299.13
149.55	286.9		514.9	364.721		152.55	541.5		514.9	661.542		150.55	1007.2		514.9	1299.35
150.05	287.4		516.8	364.752		153.05	539.3		516.8	661.614		151.05	1007.2		516.8	1299.56
150.55	288.2		518.7	364.783		153.55	540.3		518.7	661.684		151.55	1006.5		518.7	1299.78
151.05	288.5		520.6	364.812		154.05	539.7		520.6	661.754		152.05	1009.2		520.6	1299.99
151.55	288.2		522.5	364.842		154.55	536.3		522.5	661.822		152.55	1016.3		522.5	1300.19
152.05	288.5		524.4	364.87		155.05	538.7		524.4	661.889		153.05	1008.9		524.4	1300.39
152.55	290		526.3	364.899		155.55	540.6		526.3	661.955		153.55	1012.5		526.3	1300.59
153.05	289.2		528.2	364.926		156.05	541.2		528.2	662.019		154.05	1014.9		528.2	1300.79
153.55	290.2		530.1	364.953		156.55	541.9		530.1	662.083		154.55	1019.1		530.1	1300.98
154.05	292.3		532	364.98		157.05	541.5		532	662.145		155.05	1015.3		532	1301.17
154.55	291.4		533.9	365.006		157.55	542.6		533.9	662.206		155.55	1014.3		533.9	1301.36
155.05	292.1		535.8	365.031		158.05	542.7		535.8	662.266		156.05	1019.9		535.8	1301.54
155.55	292.3		537.7	365.056		158.55	545.2		537.7	662.325		156.55	1021.6		537.7	1301.72
156.05	291.7		539.6	365.081		159.05	546.1		539.6	662.383		157.05	1022.1		539.6	1301.9
156.55	293		541.5	365.105		159.55	543.9		541.5	662.439		157.55	1026.5		541.5	1302.08
157.05	294.5		543.4	365.128		160.05	545.8		543.4	662.495		158.05	1032.9		543.4	1302.25
157.55	294.1		545.3	365.151		160.55	546.6		545.3	662.55		158.55	1022.6		545.3	1302.42
158.05	292.3		547.2	365.174		161.05	548.5		547.2	662.603		159.05	1029.5		547.2	1302.59
158.55	296		549.1	365.196		161.55	550		549.1	662.656		159.55	1027.4		549.1	1302.75
159.05	294.4		551	365.218		162.05	547.9		551	662.708		160.05	1029.4		551	1302.91
159.55	295.2		552.9	365.239		162.55	549.6		552.9	662.758		160.55	1033.4		552.9	1303.07
160.05	294.2		554.8	365.26		163.05	550.6		554.8	662.808		161.05	1034.2		554.8	1303.23
160.55	295.1		556.7	365.281		163.55	548.4		556.7	662.857		161.55	1035.1		556.7	1303.38
161.05	296.6		558.6	365.301		164.05	552.7		558.6	662.905		162.05	1034.1		558.6	1303.53
161.55	296.5		560.5	365.321		164.55	551.4		560.5	662.952		162.55	1034.9		560.5	1303.68
162.05	295.2		562.4	365.34		165.05	552.9		562.4	662.999		163.05	1036		562.4	1303.83
162.55	295.2		564.3	365.359		165.55	552.4		564.3	663.044		163.55	1034.6		564.3	1303.97
163.05	297.9		566.2	365.377		166.05	553.1		566.2	663.089		164.05	1040.9		566.2	1304.11
163.55	297.2		568.1	365.396		166.55	554.4		568.1	663.132		164.55	1038.3		568.1	1304.25
164.05	297.6		570	365.413		167.05	555.3		570	663.175		165.05	1042.7		570	1304.39
164.55	297.6		571.9	365.431		167.55	554.9		571.9	663.218		165.55	1050.4		571.9	1304.53
165.05	297.7		573.8	365.448		168.05	554.3		573.8	663.259		166.05	1046		573.8	1304.66
165.55	298.7		575.7	365.465		168.55	554.5		575.7	663.3		166.55	1044.7		575.7	1304.79
166.05	298.9		577.6	365.481		169.05	556.3		577.6	663.34		167.05	1049.6		577.6	1304.92
166.55	298.9		579.5	365.497		169.55	553.8		579.5	663.379		167.55	1051.1		579.5	1305.04
167.05	299.6		581.4	365.513		170.05	555		581.4	663.417		168.05	1048		581.4	1305.17
167.55	299.7		583.3	365.529		170.55	557.2		583.3	663.455		168.55	1054.9		583.3	1305.29
168.05	300.7		585.2	365.544		171.05	557.3		585.2	663.492		169.05	1048.5		585.2	1305.41
168.55	299.3		587.1	365.559		171.55	560.3		587.1	663.528		169.55	1053.4		587.1	1305.53
169.05	301.3		589	365.574		172.05	556.4		589	663.564		170.05	1055.4		589	1305.65
169.55	301.7		590.9	365.588		172.55	560.2		590.9	663.599		170.55	1054		590.9	1305.76
170.05	302.1		592.8	365.602		173.05	558.3		592.8	663.634		171.05	1056.9		592.8	1305.88
170.55	301.7		594.7	365.616		173.55	563.6		594.7	663.667		171.55	1055.8		594.7	1305.99
171.05	302		596.6	365.629		174.05	564.2		596.6	663.701		172.05	1061.2		596.6	1306.1
171.55	301.8		598.5	365.643		174.55	563.4		598.5	663.733		172.55	1059.8		598.5	1306.21
172.05	301.3		600.4	365.656		175.05	560.5		600.4	663.765		173.05	1059.8		600.4	1306.31
172.55	302.5		602.3	365.668		175.55	563.4		602.3	663.796		173.55	1057.3		602.3	1306.42
173.05	303.7		604.2	365.681		176.05	561.9		604.2	663.827		174.05	1064.4		604.2	1306.52
173.55	302.2		606.1	365.693		176.55	562.5		606.1	663.858		174.55	1061.6		606.1	1306.62
174.05	303.2		608	365.705		177.05	567.3		608	663.887		175.05	1066.4		608	1306.72
174.55	303		609.9	365.717		177.55	566.3		609.9	663.916		175.55	1064.6		609.9	1306.82
175.05	304.4		611.8	365.728		178.05	565		611.8	663.945		176.05	1065.2		611.8	1306.91
175.55	305.4		613.7	365.74		178.55	568.1		613.7	663.973		176.55	1066.2		613.7	1307.01
176.05	303.9		615.6	365.751		179.05	567.3		615.6	664.001		177.05	1068.4		615.6	1307.1
176.55	305.3		617.5	365.762		179.55	567.4		617.5	664.028		177.55	1070.1		617.5	1307.19
177.05	304.9		619.4	365.772		180.05	567.4		619.4	664.054		178.05	1067.5		619.4	1307.28
177.55	304.9		621.3	365.783		180.55	567.5		621.3	664.08		178.55	1070.7		621.3	1307.37
178.05	305.6		623.2	365.793		181.05	569.8		623.2	664.106		179.05	1073.1		623.2	1307.46
178.55	305.4		625.1	365.803		181.55	567.7		625.1	664.131		179.55	1077.2		625.1	1307.55
179.05	307		627	365.813		182.05	570.5		627	664.156		180.05	1074.3		627	1307.63
179.55	305.3		628.9	365.822		182.55	568.6		628.9	664.18		180.55	1076.4		628.9	1307.71
180.05	308.8		630.8	365.832		183.05	569.5		630.8	664.204		181.05	1083.3		630.8	1307.8
180.55	307.5		632.7	365.841		183.55	570.8		632.7	664.227		181.55	1075		632.7	1307.88
181.05	305.3		634.6	365.85		184.05	569.2		634.6	664.25		182.05	1082		634.6	1307.96
181.55	307.8		636.5	365.859		184.55	571.9		636.5	664.273		182.55	1079.2		636.5	1308.03
182.05	307.1		638.4	365.868		185.05	570.8		638.4	664.295		183.05	1082.6		638.4	1308.11
182.55	308.8		640.3	365.877		185.55	573.6		640.3	664.316		183.55	1079.4		640.3	1308.19
183.05	307		642.2	365.885		186.05	574.6		642.2	664.338		184.05	1078.1		642.2	1308.26
183.55	308.9		644.1	365.893		186.55	572.1		644.1	664.359		184.55	1081.8		644.1	1308.33
184.05	307.9		646	365.901		187.05	572.8		646	664.379		185.05	1083.8		646	1308.41
184.55	309		647.9	365.909		187.55	576.1		647.9	664.399		185.55	1093.2		647.9	1308.48
185.05	309.4		649.8	365.917		188.05	576.6		649.8	664.419		186.05	1088.2		649.8	1308.55
185.55	309.9		651.7	365.925		188.55	575.2		651.7	664.438		186.55	1087.1		651.7	1308.61
186.05	309.4		653.6	365.932		189.05	576		653.6	664.457		187.05	1088.6		653.6	1308.68
186.55	309.1		655.5	365.939		189.55	575.7		655.5	664.476		187.55	1089.9		655.5	1308.75
187.05	310.6		657.4	365.946		190.05	576.9		657.4	664.495		188.05	1088.7		657.4	1308.81
187.55	310		659.3	365.954		190.55	577.1		659.3	664.513		188.55	1099		659.3	1308.88
188.05	310.9		661.2	365.96		191.05	575.8		661.2	664.53		189.05	1089.1		661.2	1308.94
188.55	309.3		663.1	365.967		191.55	579.1		663.1	664.548		189.55	1089.8		663.1	1309
189.05	310.7		665	365.974		192.05	576.1		665	664.565		190.05	1091.6		665	1309.07
189.55	310.7		666.9	365.98		192.55	580.6		666.9	664.581		190.55	1092.1		666.9	1309.13
190.05	312.9		668.8	365.987		193.05	580.5		668.8	664.598		191.05	1101.8		668.8	1309.19
190.55	310.9		670.7	365.993		193.55	577.6		670.7	664.614		191.55	1097.6		670.7	1309.24
191.05	312.1		672.6	365.999		194.05	578.8		672.6	664.63		192.05	1097.7		672.6	1309.3
191.55	312.1		674.5	366.005		194.55	581.4		674.5	664.645		192.55	1098.4		674.5	1309.36
192.05	312.3		676.4	366.011		195.05	579.7		676.4	664.661		193.05	1103.1		676.4	1309.41
192.55	314.4		678.3	366.017		195.55	581.1		678.3	664.676		193.55	1104.5		678.3	1309.47
193.05	312.6		680.2	366.022		196.05	584		680.2	664.69		194.05	1102.5		680.2	1309.52
193.55	314.5		682.1	366.028		196.55	580.5		682.1	664.705		194.55	1099		682.1	1309.57
194.05	314		684	366.033		197.05	581.1		684	664.719		195.05	1105.5		684	1309.63
194.55	312.8		685.9	366.039		197.55	583.5		685.9	664.733		195.55	1105.9		685.9	1309.68
195.05	314		687.8	366.044		198.05	582.4		687.8	664.747		196.05	1105		687.8	1309.73
195.55	315.6		689.7	366.049		198.55	583.2		689.7	664.76		196.55	1106.6		689.7	1309.78
196.05	313.7		691.6	366.054		199.05	583.7		691.6	664.773		197.05	1111.1		691.6	1309.83
196.55	315.5		693.5	366.059		199.55	585.1		693.5	664.786		197.55	1108.6		693.5	1309.88
197.05	314		695.4	366.064		200.05	583.1		695.4	664.799		198.05	1104.4		695.4	1309.92
197.55	313.9		697.3	366.068		200.55	582.6		697.3	664.811		198.55	1112.6		697.3	1309.97
198.05	316.5		699.2	366.073		201.05	586.5		699.2	664.823		199.05	1107.4		699.2	1310.02
198.55	315.8		701.1	366.078		201.55	586.5		701.1	664.835		199.55	1118.1		701.1	1310.06
199.05	316.8		703	366.082		202.05	584.3		703	664.847		200.05	1111.6		703	1310.1
199.55	317.2		704.9	366.086		202.55	587.6		704.9	664.859		200.55	1114.3		704.9	1310.15
200.05	315.9		706.8	366.091		203.05	584.8		706.8	664.87		201.05	1114		706.8	1310.19
200.55	317.3		708.7	366.095		203.55	588.7		708.7	664.881		201.55	1117		708.7	1310.23
201.05	316.6		710.6	366.099		204.05	587.2		710.6	664.892		202.05	1112.8		710.6	1310.28
201.55	317.4		712.5	366.103		204.55	588.3		712.5	664.903		202.55	1124.5		712.5	1310.32
202.05	318.3		714.4	366.107		205.05	589.4		714.4	664.914		203.05	1115.4		714.4	1310.36
202.55	317.2		716.3	366.111		205.55	588.8		716.3	664.924		203.55	1116.8		716.3	1310.4
203.05	317.6		718.2	366.115		206.05	589.9		718.2	664.934		204.05	1115.6		718.2	1310.44
203.55	318		720.1	366.118		206.55	589.6		720.1	664.944		204.55	1119.9		720.1	1310.47
204.05	317.8		722	366.122		207.05	590		722	664.954		205.05	1119.5		722	1310.51
204.55	318.6		723.9	366.126		207.55	590.6		723.9	664.964		205.55	1121.7		723.9	1310.55
205.05	317.4		725.8	366.129		208.05	589.8		725.8	664.973		206.05	1120.7		725.8	1310.59
205.55	318.7		727.7	366.133		208.55	589.5		727.7	664.982		206.55	1120.8		727.7	1310.62
206.05	318.6		729.6	366.136		209.05	590.4		729.6	664.991		207.05	1127.6		729.6	1310.66
206.55	319.1		731.5	366.139		209.55	591.3		731.5	665		207.55	1119.2		731.5	1310.69
207.05	320.3		733.4	366.143		210.05	590.2		733.4	665.009		208.05	1130.9		733.4	1310.73
207.55	320.1		735.3	366.146		210.55	591.5		735.3	665.018		208.55	1124.3		735.3	1310.76
208.05	320.3		737.2	366.149		211.05	594.8		737.2	665.026		209.05	1122.8		737.2	1310.79
208.55	319.1		739.1	366.152		211.55	589.7		739.1	665.034		209.55	1129.1		739.1	1310.83
209.05	321.4		741	366.155		212.05	594.6		741	665.043		210.05	1127		741	1310.86
209.55	320.5		742.9	366.158		212.55	595.9		742.9	665.051		210.55	1123.7		742.9	1310.89
210.05	321.6		744.8	366.161		213.05	591.6		744.8	665.058		211.05	1140.1		744.8	1310.92
210.55	322.4		746.7	366.164		213.55	590.8		746.7	665.066		211.55	1134.8		746.7	1310.95
211.05	321.5		748.6	366.166		214.05	592.7		748.6	665.074		212.05	1129.4		748.6	1310.98
211.55	320.3		750.5	366.169		214.55	591		750.5	665.081		212.55	1130.4		750.5	1311.01
212.05	320.4		752.4	366.172		215.05	592.4		752.4	665.088		213.05	1132.2		752.4	1311.04
212.55	321.7		754.3	366.174		215.55	595.1		754.3	665.096		213.55	1136.5		754.3	1311.07
213.05	322.2		756.2	366.177		216.05	596.1		756.2	665.103		214.05	1132.1		756.2	1311.1
213.55	320.7		758.1	366.179		216.55	594.3		758.1	665.109		214.55	1134.7		758.1	1311.13
214.05	321.1		760	366.182		217.05	596.8		760	665.116		215.05	1138.9		760	1311.15
214.55	322.6		761.9	366.184		217.55	598.9		761.9	665.123		215.55	1137.2		761.9	1311.18
215.05	322.2		763.8	366.187		218.05	598.3		763.8	665.129		216.05	1134.9		763.8	1311.21
215.55	323.3		765.7	366.189		218.55	596.7		765.7	665.136		216.55	1136.6		765.7	1311.23
216.05	323		767.6	366.191		219.05	597.7		767.6	665.142		217.05	1138.1		767.6	1311.26
216.55	323		769.5	366.193		219.55	599.2		769.5	665.148		217.55	1137.7		769.5	1311.28
217.05	323.3		771.4	366.196		220.05	599.3		771.4	665.154		218.05	1142.9		771.4	1311.31
217.55	323.6		773.3	366.198		220.55	598.9		773.3	665.16		218.55	1139.2		773.3	1311.33
218.05	322.9		775.2	366.2		221.05	599.8		775.2	665.166		219.05	1137.3		775.2	1311.36
218.55	323.1		777.1	366.202		221.55	597.4		777.1	665.172		219.55	1141.8		777.1	1311.38
219.05	324.8		779	366.204		222.05	600.4		779	665.178		220.05	1141		779	1311.4
219.55	325.1		780.9	366.206		222.55	597.4		780.9	665.183		220.55	1145.7		780.9	1311.43
220.05	325.8		782.8	366.208		223.05	599.3		782.8	665.188		221.05	1149.8		782.8	1311.45
220.55	324.8		784.7	366.21		223.55	600.1		784.7	665.194		221.55	1142.5		784.7	1311.47
221.05	323.3		786.6	366.212		224.05	601.4		786.6	665.199		222.05	1144.2		786.6	1311.49
221.55	326		788.5	366.213		224.55	600.9		788.5	665.204		222.55	1144.2		788.5	1311.51
222.05	324.8		790.4	366.215		225.05	602.8		790.4	665.209		223.05	1149		790.4	1311.54
222.55	323.6		792.3	366.217		225.55	602.6		792.3	665.214		223.55	1146.1		792.3	1311.56
223.05	326		794.2	366.219		226.05	603.6		794.2	665.219		224.05	1150.8		794.2	1311.58
223.55	325		796.1	366.22		226.55	602.4		796.1	665.224		224.55	1143.2		796.1	1311.6
224.05	324.8		798	366.222		227.05	602.8		798	665.228		225.05	1149.8		798	1311.62
224.55	326		799.9	366.224		227.55	608.4		799.9	665.233		225.55	1153.7		799.9	1311.64
225.05	327.2					228.05	603.8		801.8	665.238		226.05	1147.5		801.8	1311.66
225.55	326.5					228.55	603		803.7	665.242		226.55	1154.1		803.7	1311.67
226.05	325.5					229.05	604.3		805.6	665.246		227.05	1151.7		805.6	1311.69
226.55	326.7					229.55	604.3		807.5	665.251		227.55	1154.5		807.5	1311.71
227.05	325.9					230.05	604.2		809.4	665.255		228.05	1152.8		809.4	1311.73
227.55	327.6					230.55	603.8		811.3	665.259		228.55	1152.2		811.3	1311.75
228.05	327.5					231.05	603.7		813.2	665.263		229.05	1160.4		813.2	1311.76
228.55	327.8					231.55	605.4		815.1	665.267		229.55	1157		815.1	1311.78
229.05	330.2					232.05	607.1		817	665.271		230.05	1154.3		817	1311.8
229.55	327.8					232.55	607.1		818.9	665.275		230.55	1163.4		818.9	1311.82
230.05	327.1					233.05	607.1		820.8	665.278		231.05	1158.3		820.8	1311.83
230.55	328.2					233.55	607.3		822.7	665.282		231.55	1153.5		822.7	1311.85
231.05	328.5					234.05	603.8		824.6	665.286		232.05	1160.4		824.6	1311.86
231.55	329.3					234.55	605.5		826.5	665.289		232.55	1160.3		826.5	1311.88
232.05	327.9					235.05	607		828.4	665.293		233.05	1158		828.4	1311.89
232.55	328.7					235.55	606.7		830.3	665.296		233.55	1164.3		830.3	1311.91
233.05	328.7					236.05	609.7		832.2	665.299		234.05	1159.4		832.2	1311.92
233.55	330					236.55	605.8		834.1	665.303		234.55	1159.8		834.1	1311.94
234.05	328.8					237.05	609.2		836	665.306		235.05	1162.4		836	1311.95
234.55	330.2					237.55	607.4		837.9	665.309		235.55	1164.4		837.9	1311.97
235.05	330.9					238.05	609.2		839.8	665.312		236.05	1164.3		839.8	1311.98
235.55	329.7					238.55	608.6		841.7	665.315		236.55	1164.3		841.7	1311.99
236.05	329.3					239.05	611		843.6	665.318		237.05	1166.6		843.6	1312.01
236.55	329.7					239.55	610.3		845.5	665.321		237.55	1167.5		845.5	1312.02
237.05	330.1					240.05	606.5		847.4	665.324		238.05	1167.5		847.4	1312.03
237.55	329.4					240.55	606.5		849.3	665.327		238.55	1165		849.3	1312.05
238.05	332.1					241.05	607.5		851.2	665.33		239.05	1161.5		851.2	1312.06
238.55	329.9					241.55	611.7		853.1	665.333		239.55	1168.4		853.1	1312.07
239.05	331					242.05	609.2		855	665.335		240.05	1165.2		855	1312.08
239.55	330.9					242.55	609.4		856.9	665.338		240.55	1172.1		856.9	1312.1
240.05	333.4					243.05	610.9		858.8	665.34		241.05	1170.4		858.8	1312.11
240.55	331.6					243.55	609.6		860.7	665.343		241.55	1169.3		860.7	1312.12
241.05	331.4					244.05	611		862.6	665.346		242.05	1168.6		862.6	1312.13
241.55	332					244.55	612		864.5	665.348		242.55	1171.2		864.5	1312.14
242.05	333.3					245.05	610.5		866.4	665.35		243.05	1167.2		866.4	1312.15
242.55	332.8					245.55	611.5		868.3	665.353		243.55	1173.9		868.3	1312.16
243.05	332.8					246.05	610		870.2	665.355		244.05	1173.7		870.2	1312.18
243.55	331.9					246.55	613.7		872.1	665.357		244.55	1173.8		872.1	1312.19
244.05	332.7					247.05	615.4		874	665.36		245.05	1182.5		874	1312.2
244.55	334					247.55	612.3		875.9	665.362		245.55	1171.6		875.9	1312.21
245.05	331.9					248.05	614.2		877.8	665.364		246.05	1175.2		877.8	1312.22
245.55	332.8					248.55	611.6		879.7	665.366		246.55	1176.2		879.7	1312.23
246.05	332.7					249.05	616.6		881.6	665.368		247.05	1171.3		881.6	1312.24
246.55	333.1					249.55	615.4		883.5	665.37		247.55	1176.2		883.5	1312.25
247.05	334.5					250.05	611.3		885.4	665.372		248.05	1175		885.4	1312.26
247.55	333.6					250.55	617.2		887.3	665.374		248.55	1178		887.3	1312.27
248.05	333.3					251.05	612.7		889.2	665.376		249.05	1175		889.2	1312.27
248.55	334					251.55	612.6		891.1	665.378		249.55	1184		891.1	1312.28
249.05	334.3					252.05	614.6		893	665.38		250.05	1187.6		893	1312.29
249.55	334.2					252.55	616.7		894.9	665.382		250.55	1175.7		894.9	1312.3
250.05	334.4					253.05	617.4		896.8	665.383		251.05	1180.9		896.8	1312.31
250.55	335.3					253.55	614.2		898.7	665.385		251.55	1182.6		898.7	1312.32
251.05	335.2					254.05	616.1		900.6	665.387		252.05	1179.1		900.6	1312.33
251.55	335.4					254.55	617.1		902.5	665.389		252.55	1184.4		902.5	1312.33
252.05	335.1					255.05	615.3		904.4	665.39		253.05	1185.5		904.4	1312.34
252.55	336.5					255.55	616.1		906.3	665.392		253.55	1184.2		906.3	1312.35
253.05	334.2					256.05	616.6		908.2	665.393		254.05	1183		908.2	1312.36
253.55	334.8					256.55	616		910.1	665.395		254.55	1185.9		910.1	1312.37
254.05	335.3					257.05	617		912	665.397		255.05	1182.7		912	1312.37
254.55	336.4					257.55	616		913.9	665.398		255.55	1180.5		913.9	1312.38
255.05	335.5					258.05	618.1		915.8	665.4		256.05	1187.4		915.8	1312.39
255.55	335.5					258.55	615.9		917.7	665.401		256.55	1184.6		917.7	1312.4
256.05	336.9					259.05	618.1		919.6	665.403		257.05	1184.1		919.6	1312.4
256.55	335.8					259.55	618.9		921.5	665.404		257.55	1183.8		921.5	1312.41
257.05	335					260.05	616.1		923.4	665.405		258.05	1192.4		923.4	1312.42
257.55	335.6					260.55	618.6		925.3	665.407		258.55	1188.2		925.3	1312.42
258.05	335.3					261.05	622		927.2	665.408		259.05	1186.3		927.2	1312.43
258.55	337.5					261.55	617.9		929.1	665.409		259.55	1185		929.1	1312.44
259.05	337					262.05	617.1		931	665.411		260.05	1191.2		931	1312.44
259.55	336.3					262.55	619		932.9	665.412		260.55	1191.7		932.9	1312.45
260.05	337.5					263.05	622.8		934.8	665.413		261.05	1192.4		934.8	1312.45
260.55	338.5					263.55	619.6		936.7	665.414		261.55	1187.7		936.7	1312.46
261.05	338.1					264.05	620		938.6	665.415		262.05	1187.2		938.6	1312.47
261.55	335.6					264.55	619.7		940.5	665.417		262.55	1192.3		940.5	1312.47
262.05	337.5					265.05	620.2		942.4	665.418		263.05	1191		942.4	1312.48
262.55	337.9					265.55	621.4		944.3	665.419		263.55	1190.7		944.3	1312.48
263.05	337.3					266.05	619.3		946.2	665.42		264.05	1195.3		946.2	1312.49
263.55	337.2					266.55	623.5		948.1	665.421		264.55	1194.2		948.1	1312.5
264.05	338.3					267.05	621		950	665.422		265.05	1192.4		950	1312.5
264.55	338.8					267.55	622.2					265.55	1201.6
265.05	338.2					268.05	623.5					266.05	1197
265.55	338.6					268.55	623.5					266.55	1191.5
266.05	338.9					269.05	623.4					267.05	1201.7
266.55	338.6					269.55	622.3					267.55	1193.6
267.05	338.3					270.05	621.3					268.05	1194.6
267.55	339.2					270.55	622.2					268.55	1203
268.05	338.8					271.05	620.8					269.05	1198.4
268.55	339.8					271.55	624.4					269.55	1201.9
269.05	341.1					272.05	624.2					270.05	1197.1
269.55	339.9					272.55	623.2					270.55	1195.6
270.05	339					273.05	623.3					271.05	1205.1
270.55	339.9					273.55	622.7					271.55	1205.4
271.05	338.4					274.05	625.7					272.05	1199.9
271.55	340.7					274.55	624.9					272.55	1198.8
272.05	341					275.05	621.2					273.05	1202.3
272.55	339.7					275.55	626.3					273.55	1203.1
273.05	340.6					276.05	625.9					274.05	1205.8
273.55	341.6					276.55	626					274.55	1201.2
274.05	340.5					277.05	624.4					275.05	1207.4
274.55	340.2					277.55	624.4					275.55	1200.1
275.05	340.4					278.05	628.8					276.05	1204.2
275.55	340.4					278.55	631.1					276.55	1210.2
276.05	342.2					279.05	626.6					277.05	1205.8
276.55	341					279.55	626.4					277.55	1208.7
277.05	340.7					280.05	628.9					278.05	1207.2
277.55	340.7					280.55	627.4					278.55	1210.4
278.05	341.8					281.05	627.9					279.05	1204.7
278.55	343.2					281.55	627.2					279.55	1206.9
279.05	342.2					282.05	625.5					280.05	1211.5
279.55	343					282.55	627.1					280.55	1206.3
280.05	343.5					283.05	628.1					281.05	1207.7
280.55	342.5					283.55	627.8					281.55	1210
281.05	343.3					284.05	629.9					282.05	1207.3
281.55	340.8					284.55	627.8					282.55	1208
282.05	341.9					285.05	629.1					283.05	1213.5
282.55	342.7					285.55	626.8					283.55	1207.7
283.05	343.3					286.05	626.5					284.05	1211.6
283.55	341.7					286.55	628					284.55	1209.2
284.05	342.4					287.05	630					285.05	1214.2
284.55	342.9					287.55	629.9					285.55	1216.7
285.05	343.8					288.05	632					286.05	1212.1
285.55	342.7					288.55	626.7					286.55	1216
286.05	344.8					289.05	629.2					287.05	1212.9
286.55	343.3					289.55	628.6					287.55	1213.9
287.05	343.2					290.05	634.7					288.05	1215.7
287.55	344.3					290.55	629.3					288.55	1217.3
288.05	343.7					291.05	628.6					289.05	1211.5
288.55	343.7					291.55	629.7					289.55	1220.1
289.05	344					292.05	630.6					290.05	1217.2
289.55	344.1					292.55	629.1					290.55	1216.9
290.05	343					293.05	629.7					291.05	1215.6
290.55	343.8					293.55	631.5					291.55	1211.9
291.05	343.5					294.05	631.4					292.05	1217.9
291.55	344.9					294.55	630					292.55	1221.9
292.05	345.1					295.05	633.1					293.05	1216.6
292.55	345.1					295.55	633					293.55	1219
293.05	344.3					296.05	630.9					294.05	1218.2
293.55	344.1					296.55	631.9					294.55	1221
294.05	345.3					297.05	634.1					295.05	1221.8
294.55	344					297.55	631.8					295.55	1223.2
295.05	343.9					298.05	632.1					296.05	1219.7
295.55	344.4					298.55	633.8					296.55	1221.5
296.05	345.2					299.05	631.2					297.05	1223.1
296.55	346.1					299.55	632.4					297.55	1218.2
297.05	346.2					300.05	634.2					298.05	1217.8
297.55	345.7					300.55	630.3					298.55	1223
298.05	347.9					301.05	632.4					299.05	1228.4
298.55	346.2					301.55	633.2					299.55	1224
299.05	345.8					302.05	633.5					300.05	1222.2
299.55	347.9					302.55	634.1					300.55	1221.1
300.05	346.6					303.05	633.6					301.05	1226.8
300.55	345.7					303.55	631.8					301.55	1224.2
301.05	347.1					304.05	636.9					302.05	1224.5
301.55	345.7					304.55	633.9					302.55	1219.2
302.05	347.7					305.05	637.3					303.05	1226
302.55	346					305.55	636.1					303.55	1228.5
303.05	347.9					306.05	633.9					304.05	1223.2
303.55	345.6					306.55	632.1					304.55	1226.1
304.05	345.4					307.05	635.3					305.05	1224.9
304.55	345.7					307.55	635.6					305.55	1225.1
305.05	346.5					308.05	635.8					306.05	1225.8
305.55	347					308.55	634.8					306.55	1230.9
306.05	347.3					309.05	633.6					307.05	1227.1
306.55	346.4					309.55	637.4					307.55	1226.6
307.05	346.7					310.05	634.7					308.05	1230.3
307.55	346.3					310.55	634.4					308.55	1229.2
308.05	348.7					311.05	637.3					309.05	1231.3
308.55	346.5					311.55	634.5					309.55	1227
309.05	346.8					312.05	635.1					310.05	1232.8
309.55	346.2					312.55	636.9					310.55	1235
310.05	346.5					313.05	635.2					311.05	1233.6
310.55	347.1					313.55	638.5					311.55	1230.1
311.05	346.6					314.05	637.5					312.05	1234.2
311.55	347.2					314.55	636.5					312.55	1236
312.05	348.5					315.05	639.4					313.05	1231.7
312.55	350.1					315.55	635.7					313.55	1233.7
313.05	348.1					316.05	636.9					314.05	1232.6
313.55	349.1					316.55	636.7					314.55	1232.2
314.05	347.8					317.05	637.8					315.05	1237.1
314.55	348.3					317.55	640					315.55	1235.6
315.05	348.8					318.05	635.7					316.05	1232.2
315.55	348.4					318.55	636.3					316.55	1233.8
316.05	348.1					319.05	638.1					317.05	1235.8
316.55	349.8					319.55	638.8					317.55	1234.9
317.05	349.4					320.05	636.6					318.05	1236.2
317.55	348.3					320.55	639					318.55	1240.1
318.05	348.5					321.05	640.7					319.05	1238.6
318.55	349.2					321.55	634					319.55	1236.6
319.05	349					322.05	636.7					320.05	1236.8
319.55	349.1					322.55	641.6					320.55	1236.7
320.05	349.3					323.05	640.2					321.05	1236.6
320.55	350.4					323.55	637.8					321.55	1238
321.05	348.4					324.05	637.2					322.05	1238.6
321.55	349.3					324.55	637.3					322.55	1238
322.05	349.9					325.05	639.5					323.05	1240
322.55	348.9					325.55	638.6					323.55	1242.4
323.05	349.1					326.05	642.8					324.05	1235.9
323.55	349.5					326.55	639.1					324.55	1244.8
324.05	350					327.05	639.1					325.05	1237.4
324.55	351.1					327.55	641					325.55	1240.2
325.05	350.1					328.05	637.6					326.05	1245.1
325.55	350.6					328.55	640.6					326.55	1244.2
326.05	349.2					329.05	640.9					327.05	1246.4
326.55	349.8					329.55	638.3					327.55	1245.2
327.05	352.5					330.05	641.1					328.05	1239
327.55	350.4					330.55	642.1					328.55	1246.6
328.05	350.1					331.05	640					329.05	1242.5
328.55	352.3					331.55	641.7					329.55	1245.4
329.05	352.1					332.05	643.1					330.05	1243.6
329.55	350.4					332.55	642.4					330.55	1240
330.05	352.2					333.05	641.5					331.05	1246.2
330.55	350.4					333.55	641.3					331.55	1242.3
331.05	350.2					334.05	641.2					332.05	1248.3
331.55	351					334.55	640.6					332.55	1245.7
332.05	350.4					335.05	639.1					333.05	1246
332.55	351.5					335.55	641.1					333.55	1242.7
333.05	351.6					336.05	644.8					334.05	1239.6
333.55	352					336.55	641.3					334.55	1243.1
334.05	352.2					337.05	641					335.05	1246.5
334.55	350.6					337.55	645.1					335.55	1243.3
335.05	353.1					338.05	642.4					336.05	1242.6
335.55	351.1					338.55	642					336.55	1243.2
336.05	351.9					339.05	640.7					337.05	1246.7
336.55	352.2					339.55	645.2					337.55	1243.6
337.05	351.9					340.05	642.3					338.05	1240.7
337.55	354.2					340.55	640.3					338.55	1248.1
338.05	352.6					341.05	642.1					339.05	1244.5
338.55	352.3					341.55	639.6					339.55	1248.9
339.05	353.5					342.05	641.8					340.05	1249.1
339.55	352.2					342.55	645.6					340.55	1244
340.05	352.6					343.05	643.9					341.05	1247.1
340.55	353.1					343.55	641.8					341.55	1249.5
341.05	355.7					344.05	648					342.05	1244
341.55	352.9					344.55	641					342.55	1248.5
342.05	355.4					345.05	642.2					343.05	1254
342.55	352.3					345.55	641.8					343.55	1252
343.05	352.9					346.05	645.3					344.05	1251.6
343.55	353.1					346.55	642.8					344.55	1250.4
344.05	352.8					347.05	641.3					345.05	1252.3
344.55	353					347.55	642					345.55	1249.6
345.05	353.2					348.05	641.2					346.05	1252.7
345.55	353.2					348.55	644.2					346.55	1252.8
346.05	353.8					349.05	647					347.05	1248
346.55	352.2					349.55	643.9					347.55	1255.1
347.05	353.9					350.05	646.5					348.05	1250
347.55	353.3					350.55	643.7					348.55	1251.1
348.05	354.3					351.05	642.9					349.05	1250.7
348.55	353					351.55	644					349.55	1255.4
349.05	352.6					352.05	647					350.05	1251
349.55	356					352.55	642					350.55	1257.6
350.05	353.9					353.05	644.5					351.05	1250.7
350.55	352.4					353.55	647.4					351.55	1256.6
351.05	355.8					354.05	648.2					352.05	1256.7
351.55	353.4					354.55	644.2					352.55	1252.6
352.05	353					355.05	645.6					353.05	1258.5
352.55	353.6					355.55	643.6					353.55	1253.7
353.05	354.1					356.05	645					354.05	1258.1
353.55	355.6					356.55	645.7					354.55	1257.8
354.05	354.3					357.05	647.4					355.05	1257.3
354.55	354.4					357.55	646.4					355.55	1253.2
355.05	355.5					358.05	644.1					356.05	1249.6
355.55	354.3					358.55	645.1					356.55	1261.7
356.05	355.3					359.05	646.8					357.05	1258.3
356.55	354.3					359.55	645.4					357.55	1257.7
357.05	353.4					360.05	645.5					358.05	1257.9
357.55	354.1					360.55	644.5					358.55	1254.6
358.05	353.7					361.05	645.7					359.05	1257.7
358.55	354.6					361.55	645.9					359.55	1257.8
359.05	355.1					362.05	647.4					360.05	1262.6
359.55	354					362.55	646					360.55	1263.1
360.05	356.2					363.05	644.4					361.05	1258.7
360.55	355.9					363.55	645.9					361.55	1257
361.05	355.6					364.05	648.9					362.05	1259.4
361.55	356.6					364.55	643.8					362.55	1257.9
362.05	356.2					365.05	646.3					363.05	1258.7
362.55	354.4					365.55	646.1					363.55	1263.2
363.05	356.4					366.05	649.4					364.05	1256.7
363.55	355.4					366.55	646.4					364.55	1255.2
364.05	354.8					367.05	647.6					365.05	1255.9
364.55	354.5					367.55	645.5					365.55	1260
365.05	357.7					368.05	648.5					366.05	1262.4
365.55	356.3					368.55	647.5					366.55	1256.6
366.05	356.9					369.05	647.7					367.05	1266.2
366.55	355.8					369.55	645					367.55	1259
367.05	355.6					370.05	650.9					368.05	1259.1
367.55	355.4					370.55	644.5					368.55	1261
368.05	357.7					371.05	647					369.05	1267.5
368.55	355.8					371.55	646.1					369.55	1258.6
369.05	357.6					372.05	646.9					370.05	1259.4
369.55	356					372.55	648.8					370.55	1265.8
370.05	356					373.05	650					371.05	1260.7
370.55	357.7					373.55	647.2					371.55	1262.8
371.05	356.7					374.05	646.6					372.05	1260.8
371.55	356.9					374.55	651.4					372.55	1268.9
372.05	355.6					375.05	647.5					373.05	1266.6
372.55	358.3					375.55	647.6					373.55	1265.9
373.05	357.2					376.05	647.3					374.05	1262.4
373.55	357.1					376.55	647.3					374.55	1264.6
374.05	356.7					377.05	647.1					375.05	1262.1
374.55	356.6					377.55	647.3					375.55	1267.2
375.05	356.6					378.05	646.4					376.05	1271.7
375.55	357.8					378.55	647.7					376.55	1268.7
376.05	356.4					379.05	647.3					377.05	1272.4
376.55	356.8					379.55	647.5					377.55	1269.4
377.05	358					380.05	646.5					378.05	1267.7
377.55	356.6					380.55	648.7					378.55	1264.1
378.05	357.3					381.05	650.1					379.05	1268.9
378.55	358.8					381.55	650.3					379.55	1270.2
379.05	357.8					382.05	649.6					380.05	1260.3
379.55	357.6					382.55	648.8					380.55	1269.2
380.05	359.2					383.05	648					381.05	1269.8
380.55	357.6					383.55	647.5					381.55	1271.1
381.05	357.4					384.05	651.7					382.05	1263.2
381.55	357.9					384.55	647.7					382.55	1260.8
382.05	358.4					385.05	649.4					383.05	1273.7
382.55	357.2					385.55	648.5					383.55	1267.2
383.05	357.5					386.05	648.7					384.05	1269.5
383.55	356.9					386.55	650.8					384.55	1269.2
384.05	358.6					387.05	650.5					385.05	1263.6
384.55	358.4					387.55	649.7					385.55	1274.9
385.05	358.7					388.05	647.8					386.05	1271.7
385.55	357.3					388.55	651.7					386.55	1266.9
386.05	358.9					389.05	651.3					387.05	1268.1
386.55	359.3					389.55	650					387.55	1268.3
387.05	357.6					390.05	648					388.05	1266.8
387.55	359.7					390.55	655.2					388.55	1268.4
388.05	359.7					391.05	647.7					389.05	1267.1
388.55	357.7					391.55	650.3					389.55	1265
389.05	358.4					392.05	649.8					390.05	1272.3
389.55	358.2					392.55	649.7					390.55	1270.7
390.05	357.5					393.05	649.6					391.05	1269.3
390.55	360.9					393.55	649.7					391.55	1267.5
391.05	358.6					394.05	648.1					392.05	1272.7
391.55	359.4					394.55	652.6					392.55	1268.1
392.05	359.4					395.05	650.7					393.05	1272.5
392.55	358.3					395.55	650.8					393.55	1266.1
393.05	359.2					396.05	647.7					394.05	1267.1
393.55	357.2					396.55	650.7					394.55	1276.8
394.05	357.8					397.05	651.4					395.05	1270.2
394.55	359.1					397.55	648.1					395.55	1266.1
395.05	358.4					398.05	649.4					396.05	1273.7
395.55	359.5					398.55	651.4					396.55	1268.5
396.05	358.3					399.05	651.6					397.05	1278.5
396.55	359.3					399.55	648.6					397.55	1271.3
397.05	359.4					400.05	650.8					398.05	1279.6
397.55	360.5					400.55	651.8					398.55	1275.7
398.05	358.9					401.05	651.7					399.05	1278
398.55	358.7					401.55	653.4					399.55	1271.1
399.05	359.4					402.05	650.8					400.05	1273.6
399.55	358					402.55	651					400.55	1277.4
400.05	358.5					403.05	651.6					401.05	1272.4
400.55	359.3					403.55	650.5					401.55	1278.4
401.05	361.1					404.05	650.4					402.05	1278.1
401.55	359.8					404.55	649.1					402.55	1274.7
402.05	358.6					405.05	652.5					403.05	1273.8
402.55	359.9					405.55	654.4					403.55	1275.2
403.05	358.7					406.05	652.1					404.05	1274.8
403.55	359.4					406.55	650.6					404.55	1276.6
404.05	360.8					407.05	650.6					405.05	1278.5
404.55	360.2					407.55	653.8					405.55	1276.8
405.05	360.1					408.05	648.8					406.05	1272.6
405.55	359.4					408.55	652					406.55	1275.1
406.05	359.6					409.05	654					407.05	1279.7
406.55	358.4					409.55	650.2					407.55	1271.3
407.05	360.1					410.05	651.5					408.05	1272.6
407.55	360.5					410.55	652.7					408.55	1275.4
408.05	359.2					411.05	650.2					409.05	1274.9
408.55	361.3					411.55	651.3					409.55	1279.4
409.05	359.2					412.05	651.7					410.05	1276.9
409.55	360.8					412.55	654.3					410.55	1272.3
410.05	360.1					413.05	653.2					411.05	1274
410.55	359.8					413.55	649.6					411.55	1278
411.05	359.2					414.05	650.2					412.05	1277.4
411.55	359.8					414.55	651.3					412.55	1276.7
412.05	361.6					415.05	654.5					413.05	1278.5
412.55	359.9					415.55	651.9					413.55	1278.9
413.05	361.1					416.05	654.7					414.05	1278.2
413.55	360.6					416.55	659.2					414.55	1279.6
414.05	361.7					417.05	652.4					415.05	1282.5
414.55	360.2					417.55	651.6					415.55	1275.7
415.05	361.7					418.05	650.8					416.05	1281
415.55	361.3					418.55	654.3					416.55	1279.7
416.05	360.9					419.05	654.4					417.05	1277.9
416.55	362.7					419.55	655.2					417.55	1276.2
417.05	361.4					420.05	651.4					418.05	1278.2
417.55	362.3					420.55	651.1					418.55	1276.1
418.05	360.1					421.05	653.5					419.05	1287.9
418.55	362					421.55	654.7					419.55	1283.8
419.05	361.3					422.05	655.7					420.05	1277.7
419.55	361.6					422.55	652.4					420.55	1281.1
420.05	362.1					423.05	653.7					421.05	1285.8
420.55	361.6					423.55	652.1					421.55	1279.5
421.05	360.4					424.05	650.9					422.05	1282.1
421.55	361.3					424.55	652.5					422.55	1285.6
422.05	362					425.05	655					423.05	1283.4
422.55	361.6					425.55	653.2					423.55	1283.6
423.05	362.4					426.05	651.2					424.05	1278.4
423.55	361.4					426.55	653.1					424.55	1274.2
424.05	360					427.05	653.4					425.05	1281.9
424.55	360.7					427.55	654.1					425.55	1280.8
425.05	362					428.05	655.2					426.05	1282.9
425.55	360.4					428.55	656.7					426.55	1284.8
426.05	361.5					429.05	650.7					427.05	1281
426.55	360.1					429.55	653.5					427.55	1288.4
427.05	360.9					430.05	653.6					428.05	1281.3
427.55	361.8					430.55	651.8					428.55	1280.1
428.05	361.2					431.05	652.6					429.05	1281
428.55	363.3					431.55	655.6					429.55	1280
429.05	363.1					432.05	654.1					430.05	1284.4
429.55	361.3					432.55	653					430.55	1279.9
430.05	361.1					433.05	652.9					431.05	1281.9
430.55	362.3					433.55	653.5					431.55	1288
431.05	362.1					434.05	653.4					432.05	1281.9
431.55	360.6					434.55	656.3					432.55	1288.5
432.05	362.7					435.05	654.3					433.05	1283.3
432.55	362.3					435.55	652.9					433.55	1279.9
433.05	361.5					436.05	655.7					434.05	1285.3
433.55	362.4					436.55	651.7					434.55	1284.8
434.05	363.4					437.05	655.9					435.05	1282.7
434.55	361.8					437.55	651.1					435.55	1284.3
435.05	361.5					438.05	656.1					436.05	1285.4
435.55	363.1					438.55	653					436.55	1279.2
436.05	362					439.05	654.4					437.05	1284.7
436.55	363.1					439.55	655.2					437.55	1284.1
437.05	362.2					440.05	655.9					438.05	1284
437.55	362					440.55	654.9					438.55	1284.1
438.05	364.1					441.05	654.1					439.05	1283.8
438.55	362.7					441.55	656.2					439.55	1287.5
439.05	362.1					442.05	652.4					440.05	1285.9
439.55	363.4					442.55	654.5					440.55	1283.1
440.05	361.8					443.05	655.7					441.05	1285.7
440.55	364.7					443.55	655.7					441.55	1283.6
441.05	363.7					444.05	656.4					442.05	1279.9
441.55	364.2					444.55	654.5					442.55	1286.2
442.05	363					445.05	656.1					443.05	1286.6
442.55	362.9					445.55	654.6					443.55	1284.9
443.05	363.2					446.05	654.9					444.05	1287.3
443.55	361.9					446.55	655.2					444.55	1287.2
444.05	362.7					447.05	657.3					445.05	1282.4
444.55	362.8					447.55	657.6					445.55	1285.1
445.05	362.8					448.05	652.7					446.05	1286.1
445.55	363.4					448.55	653.5					446.55	1280.2
446.05	363.8					449.05	653.6					447.05	1288
446.55	362.7					449.55	655.4					447.55	1291.9
447.05	365					450.05	655.9					448.05	1284.5
447.55	363.1					450.55	654.8					448.55	1279.5
448.05	363.8					451.05	656.3					449.05	1288.1
448.55	363					451.55	653.3					449.55	1284.4
449.05	363.1					452.05	654.8					450.05	1291
449.55	363.6					452.55	655.5					450.55	1285.6
450.05	363					453.05	652.8					451.05	1287
450.55	362.3					453.55	655.6					451.55	1292.7
451.05	366.1					454.05	655.4					452.05	1288
451.55	363.5					454.55	657.1					452.55	1288.3
452.05	362.8					455.05	654.2					453.05	1284.1
452.55	364.3					455.55	654.1					453.55	1286
453.05	364.6					456.05	657.4					454.05	1285.1
453.55	364					456.55	655.4					454.55	1286.1
454.05	363.5					457.05	656.8					455.05	1288.1
454.55	363.3					457.55	655					455.55	1286.2
455.05	363.8					458.05	656.1					456.05	1288.2
455.55	364.4					458.55	655.5					456.55	1291.1
456.05	364					459.05	653.7					457.05	1291.7
456.55	364.6					459.55	653.2					457.55	1286.4
457.05	364.9					460.05	653.9					458.05	1290.6
457.55	363.1					460.55	654.8					458.55	1289
458.05	363.2					461.05	654.3					459.05	1289.2
458.55	363					461.55	655					459.55	1285.7
459.05	363.8					462.05	655					460.05	1290
459.55	365.3					462.55	656.4					460.55	1290.9
460.05	364.3					463.05	658.4					461.05	1288.7
460.55	364.1					463.55	652.6					461.55	1283.9
461.05	364.2					464.05	655.6					462.05	1286.9
461.55	365					464.55	656.3					462.55	1289.1
462.05	363.4					465.05	657.8					463.05	1286.1
462.55	363.8					465.55	654					463.55	1287.5
463.05	363.6					466.05	657.1					464.05	1286.7
463.55	366.2					466.55	654.6					464.55	1290.9
464.05	365.4					467.05	656.3					465.05	1292.1
464.55	364					467.55	654.6					465.55	1293
465.05	364.6					468.05	653.1					466.05	1286.2
465.55	363.6					468.55	656.6					466.55	1287.3
466.05	363.8					469.05	658.1					467.05	1292.1
466.55	364					469.55	653.8					467.55	1293.5
467.05	363.6					470.05	656.1					468.05	1290.4
467.55	365					470.55	655.5					468.55	1288.6
468.05	364					471.05	656.9					469.05	1288.6
468.55	366.1					471.55	655.4					469.55	1288.5
469.05	364.2					472.05	656.7					470.05	1286.8
469.55	363.7					472.55	656.4					470.55	1298.2
470.05	364.1					473.05	656.4					471.05	1293.1
470.55	365.9					473.55	655.6					471.55	1299.4
471.05	363.9					474.05	655.5					472.05	1291.2
471.55	364.4					474.55	654.8					472.55	1290.9
472.05	366.5					475.05	657.5					473.05	1288.7
472.55	366.9					475.55	656.3					473.55	1292.8
473.05	363.9					476.05	655.8					474.05	1290.2
473.55	364.5					476.55	654.4					474.55	1290.5
474.05	366.6					477.05	653.6					475.05	1291.3
474.55	365					477.55	657.7					475.55	1287.7
475.05	366.5					478.05	656.7					476.05	1291.8
475.55	366.7					478.55	660.7					476.55	1288.3
476.05	366.6					479.05	656.9					477.05	1293.3
476.55	365.9					479.55	660					477.55	1291.9
477.05	365.4					480.05	655.9					478.05	1293.2
477.55	363.9					480.55	656.3					478.55	1292.8
478.05	364.4					481.05	659.7					479.05	1287.7
478.55	366.1					481.55	657.3					479.55	1289.4
479.05	365.3					482.05	654.6					480.05	1292.8
479.55	364.9					482.55	661.4					480.55	1289.1
480.05	365.3					483.05	657.9					481.05	1295.3
480.55	365.3					483.55	656.8					481.55	1288.5
481.05	365.8					484.05	658.7					482.05	1290.3
481.55	366.4					484.55	659.6					482.55	1293.1
482.05	367.4					485.05	662.1					483.05	1291
482.55	367.2					485.55	661					483.55	1294.7
483.05	365.2					486.05	657.8					484.05	1288
483.55	366.4					486.55	654.8					484.55	1289
484.05	364.2					487.05	656.6					485.05	1292.6
484.55	365.4					487.55	655.2					485.55	1292.5
485.05	365.8					488.05	659.4					486.05	1290.2
485.55	365.8					488.55	657.6					486.55	1295
486.05	365.2					489.05	658.2					487.05	1288.8
486.55	367.8					489.55	658.1					487.55	1291.4
487.05	365.3					490.05	658.8					488.05	1295.8
487.55	365.1					490.55	656.7					488.55	1292.1
488.05	366.8					491.05	654.5					489.05	1294.6
488.55	366.3					491.55	654.9					489.55	1296.2
489.05	366.2					492.05	655.3					490.05	1289.4
489.55	365.4					492.55	658.6					490.55	1294.2
490.05	365.4					493.05	658					491.05	1296.9
490.55	364.9					493.55	656.1					491.55	1294.9
491.05	365.1					494.05	659.7					492.05	1291.7
491.55	366.9					494.55	659.2					492.55	1292.9
492.05	367.6					495.05	656.4					493.05	1290.8
492.55	367.4					495.55	657.1					493.55	1291
493.05	367.6					496.05	661.2					494.05	1286.3
493.55	366.4					496.55	657					494.55	1298.4
494.05	365					497.05	656.4					495.05	1291
494.55	366					497.55	655.5					495.55	1287.1
495.05	367.7					498.05	656.6					496.05	1294.3
495.55	365.6					498.55	661.5					496.55	1292.5
496.05	366.6					499.05	658					497.05	1294.5
496.55	366.5					499.55	657.2					497.55	1295
497.05	366.4					500.05	659.8					498.05	1295.4
497.55	366.3					500.55	659.1					498.55	1295
498.05	367.5					501.05	656.3					499.05	1293.6
498.55	366.6					501.55	663					499.55	1291
499.05	365.5					502.05	656.9					500.05	1297.1
499.55	365					502.55	655.4					500.55	1299
500.05	365.3					503.05	658.4					501.05	1297.2
500.55	367.2					503.55	661					501.55	1291.9
501.05	368.2					504.05	659.8					502.05	1293.9
501.55	366.2					504.55	659.3					502.55	1293.3
502.05	366.2					505.05	660					503.05	1293.9
502.55	366.3					505.55	658.8					503.55	1296.8
503.05	367.7					506.05	661.1					504.05	1296.7
503.55	365.9					506.55	659.9					504.55	1294.2
504.05	367					507.05	658.6					505.05	1297.6
504.55	367.8					507.55	655.5					505.55	1296.9
505.05	368.1					508.05	657.7					506.05	1293.8
505.55	366.6					508.55	658.9					506.55	1297.4
506.05	366.1					509.05	657					507.05	1293.8
506.55	366.6					509.55	658					507.55	1295.1
507.05	367.7					510.05	659.4					508.05	1288.3
507.55	369.5					510.55	656.5					508.55	1294.2
508.05	367.3					511.05	657.8					509.05	1295.2
508.55	367.2					511.55	658.3					509.55	1289.2
509.05	367					512.05	657.9					510.05	1306.2
509.55	366.5					512.55	658					510.55	1300.9
510.05	366.7					513.05	656.2					511.05	1291
510.55	367.5					513.55	656.3					511.55	1292.6
511.05	367					514.05	657.7					512.05	1296.7
511.55	366.5					514.55	660					512.55	1308.7
512.05	368					515.05	658.7					513.05	1300.1
512.55	368.8					515.55	657.6					513.55	1297
513.05	366.5					516.05	659.7					514.05	1293
513.55	367.5					516.55	656.9					514.55	1298.5
514.05	367.2					517.05	659					515.05	1296.3
514.55	366.7					517.55	658.8					515.55	1296.7
515.05	367.2					518.05	660.9					516.05	1295.5
515.55	366.5					518.55	660.6					516.55	1296.9
516.05	367.8					519.05	660.4					517.05	1299
516.55	367.6					519.55	658.8					517.55	1303
517.05	368.2					520.05	657.5					518.05	1296.4
517.55	368					520.55	659.5					518.55	1296.2
518.05	367					521.05	661.2					519.05	1302.5
518.55	366.5					521.55	659.4					519.55	1296.7
519.05	367.2					522.05	657.8					520.05	1299.2
519.55	366					522.55	656.6					520.55	1293.1
520.05	366.3					523.05	658.2					521.05	1299.9
520.55	366.9					523.55	659.5					521.55	1296.2
521.05	366.9					524.05	658.5					522.05	1293.3
521.55	367.2					524.55	657.4					522.55	1297.3
522.05	367.1					525.05	659.4					523.05	1296.1
522.55	367.2					525.55	660.9					523.55	1296.3
523.05	367					526.05	658.7					524.05	1295.2
523.55	367.3					526.55	658.7					524.55	1298.3
524.05	368.4					527.05	659.5					525.05	1300.2
524.55	367.6					527.55	657.8					525.55	1294.9
525.05	369.2					528.05	658.9					526.05	1303.1
525.55	366.8					528.55	660.9					526.55	1298.3
526.05	368					529.05	660.2					527.05	1301.7
526.55	367.3					529.55	657.2					527.55	1300.1
527.05	368.4					530.05	657					528.05	1298.7
527.55	368.1					530.55	661.8					528.55	1301.6
528.05	367.7					531.05	659					529.05	1294
528.55	368.5					531.55	658.4					529.55	1294.6
529.05	369.6					532.05	657.8					530.05	1298.4
529.55	367.2					532.55	656.6					530.55	1295.6
530.05	368.3					533.05	658.7					531.05	1302.8
530.55	367.6					533.55	658.2					531.55	1296.5
531.05	368.6					534.05	658.3					532.05	1294.8
531.55	367.7					534.55	660.3					532.55	1299.7
532.05	368					535.05	660.6					533.05	1302.9
532.55	367.9					535.55	656.6					533.55	1304.9
533.05	368.1					536.05	660.2					534.05	1298.1
533.55	367.7					536.55	661.2					534.55	1304.6
534.05	367.4					537.05	660.3					535.05	1295.4
534.55	367.1					537.55	661.4					535.55	1301.4
535.05	369					538.05	659.3					536.05	1299.3
535.55	372.2					538.55	657.5					536.55	1303.9
536.05	367.4					539.05	662					537.05	1294.1
536.55	368.4					539.55	659					537.55	1299.3
537.05	367.6					540.05	659.2					538.05	1296.3
537.55	369.2					540.55	661.1					538.55	1302.5
538.05	368.6					541.05	657.7					539.05	1297.1
538.55	369.8					541.55	662.7					539.55	1298.4
539.05	370.8					542.05	658.4					540.05	1302.3
539.55	368.5					542.55	658.4					540.55	1298.2
540.05	368.7					543.05	663.4					541.05	1296.1
540.55	369.7					543.55	660.8					541.55	1293.1
541.05	369					544.05	659.2					542.05	1307
541.55	367.5					544.55	658.9					542.55	1297.7
542.05	369.1					545.05	657.9					543.05	1300.5
542.55	370.1					545.55	659.1					543.55	1299.5
543.05	368.8					546.05	659.3					544.05	1296.3
543.55	367.8					546.55	658					544.55	1301.1
544.05	368.7					547.05	658					545.05	1303.6
544.55	369.1					547.55	657.5					545.55	1300.5
545.05	368.8					548.05	658.9					546.05	1299
545.55	368.5					548.55	657.7					546.55	1299.4
546.05	368.9					549.05	660.4					547.05	1299
546.55	369.4					549.55	661.1					547.55	1304
547.05	367.9					550.05	659.7					548.05	1299.4
547.55	367.9					550.55	660					548.55	1300.4
548.05	367.5					551.05	659.8					549.05	1300.4
548.55	368.2					551.55	659.3					549.55	1300.6
549.05	368.4					552.05	656.8					550.05	1300.8
549.55	369.1					552.55	660.2					550.55	1300.7
550.05	368.4					553.05	658.1					551.05	1302.9
550.55	370.7					553.55	660.5					551.55	1300.6
551.05	368.4					554.05	661.5					552.05	1303.1
551.55	368					554.55	661.8					552.55	1300.3
552.05	368.6					555.05	661.7					553.05	1297.3
552.55	368.1					555.55	659.2					553.55	1292.9
553.05	368.6					556.05	660.5					554.05	1296.4
553.55	368.4					556.55	661.7					554.55	1301.5
554.05	368.6					557.05	659					555.05	1301.2
554.55	368					557.55	661.7					555.55	1303.7
555.05	367.7					558.05	662.7					556.05	1299.2
555.55	369					558.55	658.2					556.55	1302
556.05	368.1					559.05	658.5					557.05	1302.6
556.55	369.6					559.55	659.3					557.55	1297
557.05	369.3					560.05	659.4					558.05	1300
557.55	369					560.55	659.6					558.55	1301.4
558.05	368.7					561.05	660.2					559.05	1307
558.55	369.1					561.55	662.2					559.55	1302.4
559.05	369.3					562.05	660.2					560.05	1300.2
559.55	370.9					562.55	660.5					560.55	1299.8
560.05	369.1					563.05	659.7					561.05	1302.4
560.55	370					563.55	659.2					561.55	1299.5
561.05	369.8					564.05	661.8					562.05	1299.8
561.55	368.4					564.55	658.6					562.55	1301.1
562.05	369.2					565.05	659.5					563.05	1299.6
562.55	369					565.55	659.4					563.55	1304.8
563.05	368.6					566.05	660.2					564.05	1299.1
563.55	368					566.55	661.3					564.55	1300.7
564.05	370.8					567.05	659.2					565.05	1305.8
564.55	368.5					567.55	661.8					565.55	1301.7
565.05	370.7					568.05	659.2					566.05	1298.6
565.55	368.4					568.55	660.6					566.55	1299
566.05	369.4					569.05	662.7					567.05	1309
566.55	368.6					569.55	657.7					567.55	1304.3
567.05	369.4					570.05	659.4					568.05	1303
567.55	368.7					570.55	660.9					568.55	1302.4
568.05	369.2					571.05	661.5					569.05	1302.7
568.55	369.9					571.55	658.8					569.55	1301
569.05	368.3					572.05	662					570.05	1300.3
569.55	368.5					572.55	659.6					570.55	1307.3
570.05	370.1					573.05	662.1					571.05	1304.8
570.55	370.1					573.55	660					571.55	1305.4
571.05	369.3					574.05	661.6					572.05	1305.7
571.55	369.5					574.55	659.8					572.55	1306.2
572.05	367.9					575.05	660.9					573.05	1303.5
572.55	370.2					575.55	661.4					573.55	1299.2
573.05	371.4					576.05	661.9					574.05	1308.6
573.55	368.4					576.55	660.6					574.55	1302.1
574.05	369.4					577.05	661.4					575.05	1308.4
574.55	368.7					577.55	661.3					575.55	1307.8
575.05	370					578.05	660.9					576.05	1303.3
575.55	370					578.55	662.5					576.55	1306.9
576.05	368					579.05	663.5					577.05	1306
576.55	368.6					579.55	660.2					577.55	1299.4
577.05	369.8					580.05	661.4					578.05	1303.5
577.55	371					580.55	662.2					578.55	1299.5
578.05	369.4					581.05	661.9					579.05	1303.5
578.55	371.5					581.55	660.6					579.55	1300
579.05	369.2					582.05	664.1					580.05	1297.5
579.55	369.9					582.55	659.2					580.55	1303.2
580.05	368.7					583.05	660.9					581.05	1299
580.55	370.2					583.55	661.4					581.55	1302
581.05	370.5					584.05	664.2					582.05	1305.9
581.55	368.4					584.55	660					582.55	1305.1
582.05	369.7					585.05	662.7					583.05	1304.6
582.55	369.4					585.55	660.3					583.55	1307.7
583.05	370.1					586.05	661.2					584.05	1303.5
583.55	369.8					586.55	662					584.55	1300.1
584.05	368.3					587.05	660.1					585.05	1304.2
584.55	369.4					587.55	659.7					585.55	1306.2
585.05	369					588.05	662.2					586.05	1300.7
585.55	372.1					588.55	661.4					586.55	1306.2
586.05	369.1					589.05	664.6					587.05	1302.1
586.55	371.2					589.55	659.9					587.55	1311.4
587.05	370					590.05	662.4					588.05	1302.1
587.55	368.9					590.55	664.8					588.55	1304.3
588.05	371					591.05	662.7					589.05	1311.5
588.55	370					591.55	660.9					589.55	1300.8
589.05	369.7					592.05	659.4					590.05	1305.1
589.55	371					592.55	660.5					590.55	1306.7
590.05	370.8					593.05	660.2					591.05	1305.9
590.55	370					593.55	660.1					591.55	1299
591.05	369.6					594.05	662.1					592.05	1305.1
591.55	371					594.55	664.2					592.55	1308.4
592.05	369.6					595.05	664.4					593.05	1299.2
592.55	370.6					595.55	661.5					593.55	1310.8
593.05	371.2					596.05	660.5					594.05	1308.1
593.55	370.3					596.55	661.6					594.55	1306.3
594.05	371.6					597.05	660.7					595.05	1302
594.55	369.8					597.55	660.2					595.55	1309.7
595.05	370.7					598.05	659.9					596.05	1308.7
595.55	369.3					598.55	661.6					596.55	1303.3
596.05	372					599.05	661					597.05	1305.9
596.55	370.2					599.55	662.5					597.55	1307.2
597.05	370.7					600.05	662.2					598.05	1305.5
597.55	369.5					600.55	660.8					598.55	1301.2
598.05	370.2					601.05	662.6					599.05	1308.3
598.55	370.4					601.55	665.3					599.55	1305.8
599.05	371.5					602.05	661					600.05	1306
599.55	371.2					602.55	661.9					600.55	1305.9
600.05	371.6					603.05	661.4					601.05	1305.9
600.55	369.7					603.55	661.3					601.55	1304.7
601.05	369.3					604.05	662.9					602.05	1307.2
601.55	370.2					604.55	661.6					602.55	1304.6
602.05	372.5					605.05	663.1					603.05	1306.6
602.55	371.8					605.55	664.8					603.55	1303.4
603.05	370.9					606.05	663.2					604.05	1307.1
603.55	370.8					606.55	662.9					604.55	1308.7
604.05	369.4					607.05	660.4					605.05	1308
604.55	368.9					607.55	664.5					605.55	1304.7
605.05	370.6					608.05	661.6					606.05	1300.1
605.55	369.9					608.55	663.1					606.55	1308.9
606.05	374					609.05	664.7					607.05	1303.7
606.55	370.5					609.55	661.5					607.55	1307.1
607.05	372.2					610.05	660.9					608.05	1310.6
607.55	370.5					610.55	663.3					608.55	1305.6
608.05	371.3					611.05	662.5					609.05	1305.8
608.55	370					611.55	661.5					609.55	1303
609.05	371.4					612.05	664					610.05	1309.7
609.55	369.9					612.55	665.2					610.55	1301.6
610.05	371.1					613.05	660.1					611.05	1306.1
610.55	369.9					613.55	662.8					611.55	1307.8
611.05	370					614.05	665.4					612.05	1310
611.55	371.4					614.55	662.6					612.55	1305.3
612.05	370.4					615.05	663.2					613.05	1303.5
612.55	369.8					615.55	665.2					613.55	1307.5
613.05	371					616.05	660.3					614.05	1307.5
613.55	371.2					616.55	659.9					614.55	1305.5
614.05	370.3					617.05	661.7					615.05	1307
614.55	373.2					617.55	659.6					615.55	1303.7
615.05	371.1					618.05	662.5					616.05	1301.2
615.55	370.2					618.55	661.7					616.55	1309.6
616.05	372.8					619.05	662					617.05	1304.5
616.55	370.2					619.55	661.8					617.55	1300.8
617.05	370.5					620.05	660.9					618.05	1308.4
617.55	370.4					620.55	662.2					618.55	1301.5
618.05	369.6					621.05	662					619.05	1303.9
618.55	373					621.55	662					619.55	1306.9
619.05	370.6					622.05	660.8					620.05	1309.5
619.55	372.1					622.55	661.8					620.55	1308.3
620.05	371.3					623.05	665.2					621.05	1307.3
620.55	370.8					623.55	666.7					621.55	1306.7
621.05	372					624.05	662.4					622.05	1308.5
621.55	371.1					624.55	661.8					622.55	1303.8
622.05	372.1					625.05	664.9					623.05	1307.3
622.55	370.5					625.55	662.7					623.55	1303
623.05	371.2					626.05	661.9					624.05	1309.9
623.55	371.1					626.55	665.7					624.55	1305.1
624.05	370.9					627.05	665.2					625.05	1305.2
624.55	371.3					627.55	666					625.55	1304.7
625.05	371.4					628.05	663					626.05	1305
625.55	371.6					628.55	665.5					626.55	1311.2
626.05	370.2					629.05	663.3					627.05	1306.3
626.55	370.6					629.55	663.2					627.55	1304.8
627.05	371.1					630.05	663.6					628.05	1308.3
627.55	371.9					630.55	664.1					628.55	1302.3
628.05	372.1					631.05	664.1					629.05	1305.4
628.55	371.8					631.55	662.1					629.55	1304.7
629.05	371.8					632.05	661.2					630.05	1307.2
629.55	371.5					632.55	661.9					630.55	1307
630.05	371.7					633.05	660.8					631.05	1312.4
630.55	373.1					633.55	662.6					631.55	1306
631.05	371.2					634.05	662.1					632.05	1311.1
631.55	373.1					634.55	663.7					632.55	1313
632.05	371.1					635.05	661.2					633.05	1308.7
632.55	370.3					635.55	663.6					633.55	1310.6
633.05	372.9					636.05	667.9					634.05	1309.7
633.55	371.1					636.55	662.8					634.55	1310.2
634.05	373.2					637.05	667					635.05	1313.4
634.55	370.3					637.55	662					635.55	1307.9
635.05	372.4					638.05	666.6					636.05	1308.9
635.55	372.3					638.55	663.1					636.55	1305.4
636.05	371.5					639.05	664.4					637.05	1311
636.55	370.4					639.55	665.2					637.55	1305
637.05	374.5					640.05	667.3					638.05	1304.8
637.55	371.6					640.55	662.4					638.55	1303.6
638.05	372					641.05	661.5					639.05	1311.3
638.55	370.3					641.55	663.3					639.55	1307.9
639.05	370.3					642.05	664.3					640.05	1303.4
639.55	371.5					642.55	663.5					640.55	1304.4
640.05	370.6					643.05	663.1					641.05	1303.3
640.55	372					643.55	665.9					641.55	1309.7
641.05	371					644.05	663.8					642.05	1310.4
641.55	372.2					644.55	663.9					642.55	1310.6
642.05	372					645.05	663.6					643.05	1312.7
642.55	371.4					645.55	661.8					643.55	1307.7
643.05	372.3					646.05	667					644.05	1311.4
643.55	370.6					646.55	663.4					644.55	1310.9
644.05	371.5					647.05	664.7					645.05	1309.4
644.55	371.8					647.55	662.9					645.55	1311.4
645.05	372.6					648.05	663					646.05	1310.5
645.55	370.8					648.55	665.3					646.55	1305.9
646.05	371.2					649.05	663.9					647.05	1310.3
646.55	370.1					649.55	664.9					647.55	1309.7
647.05	372.8					650.05	661.4					648.05	1307.2
647.55	371.8					650.55	665.3					648.55	1305.1
648.05	371.5					651.05	666.9					649.05	1311.8
648.55	372.1					651.55	664.6					649.55	1306.2
649.05	370					652.05	662.6					650.05	1313.8
649.55	372.3					652.55	662.1					650.55	1310
650.05	371.5					653.05	662.2					651.05	1309.2
650.55	372.7					653.55	664.9					651.55	1308.5
651.05	372.1					654.05	664.2					652.05	1309.6
651.55	371.6					654.55	664.5					652.55	1311.8
652.05	372.8					655.05	664.1					653.05	1312.9
652.55	372					655.55	665.3					653.55	1309.2
653.05	373.1					656.05	662.6					654.05	1307.2
653.55	371.7					656.55	666.5					654.55	1304.6
654.05	373					657.05	663.9					655.05	1312
654.55	373.7					657.55	664.1					655.55	1306
655.05	371.1					658.05	663.8					656.05	1305.9
655.55	372.4					658.55	664.1					656.55	1306
656.05	372.4					659.05	661.9					657.05	1309.4
656.55	372.3					659.55	664.7					657.55	1306
657.05	373					660.05	664.6					658.05	1310.6
657.55	371.4					660.55	667.5					658.55	1306.4
658.05	372.3					661.05	665.1					659.05	1304.7
658.55	372.3					661.55	664.5					659.55	1308.6
659.05	372.1					662.05	661.9					660.05	1311.2
659.55	371.6					662.55	662.6					660.55	1307.5
660.05	372.2					663.05	664.6					661.05	1309.3
660.55	370.3					663.55	665.3					661.55	1308.5
661.05	371.6					664.05	666					662.05	1309.1
661.55	373.8					664.55	663.4					662.55	1305.8
662.05	372.9					665.05	664					663.05	1307.7
662.55	371.5					665.55	663.8					663.55	1313.4
663.05	372.4					666.05	664.4					664.05	1311.2
663.55	375.6					666.55	663.5					664.55	1311.4
664.05	371.2					667.05	662.9					665.05	1304.5
664.55	371.7					667.55	662.1					665.55	1305.8
665.05	374.2					668.05	665.9					666.05	1314.6
665.55	372.6					668.55	663.3					666.55	1313.2
666.05	373					669.05	665					667.05	1305.9
666.55	374.3					669.55	662.1					667.55	1309.8
667.05	371.3					670.05	660.6					668.05	1308
667.55	373.3					670.55	661.3					668.55	1308.7
668.05	371.7					671.05	664.4					669.05	1311.5
668.55	371.8					671.55	665.9					669.55	1313.5
669.05	373.2					672.05	665.7					670.05	1311.1
669.55	372.8					672.55	666					670.55	1310
670.05	371.4					673.05	662.8					671.05	1307.1
670.55	371.2					673.55	667.8					671.55	1311.3
671.05	372.5					674.05	662.5					672.05	1309.6
671.55	373.1					674.55	666					672.55	1308.7
672.05	372.7					675.05	665.8					673.05	1308.4
672.55	370.9					675.55	663.9					673.55	1310.5
673.05	371.4					676.05	663.7					674.05	1308.1
673.55	372					676.55	661.1					674.55	1313.7
674.05	371					677.05	664.9					675.05	1316.3
674.55	371.7					677.55	666.6					675.55	1307.5
675.05	371.4					678.05	663.7					676.05	1310.5
675.55	373.9					678.55	666.7					676.55	1311.7
676.05	371.8					679.05	664.7					677.05	1312.9
676.55	371.5					679.55	663.4					677.55	1310.4
677.05	371.9					680.05	663.8					678.05	1311.6
677.55	371.5					680.55	660.7					678.55	1307.3
678.05	370.7					681.05	665.4					679.05	1311.3
678.55	371.9					681.55	663.5					679.55	1309.2
679.05	371.2					682.05	663.7					680.05	1309.8
679.55	371					682.55	666.3					680.55	1315.6
680.05	375.5					683.05	663.3					681.05	1307.9
680.55	372.4					683.55	665					681.55	1307.3
681.05	373.1					684.05	662.2					682.05	1308.1
681.55	372.6					684.55	663.9					682.55	1313.9
682.05	371.3					685.05	662.1					683.05	1313.7
682.55	371.9					685.55	661.7					683.55	1305
683.05	372.4					686.05	663.4					684.05	1312.4
683.55	372.3					686.55	666.5					684.55	1309.2
684.05	370.7					687.05	666.7					685.05	1311
684.55	372.2					687.55	665.1					685.55	1308.8
685.05	372.6					688.05	667.5					686.05	1315
685.55	371.2					688.55	661					686.55	1310.5
686.05	373.3					689.05	665					687.05	1310.6
686.55	374.6					689.55	665.3					687.55	1306.8
687.05	371.9					690.05	662.7					688.05	1307.6
687.55	373.5					690.55	667					688.55	1310.9
688.05	372.7					691.05	664.6					689.05	1315
688.55	372.9					691.55	665.7					689.55	1312.6
689.05	375.5					692.05	666.1					690.05	1314
689.55	371.4					692.55	662.7					690.55	1307.4
690.05	372.6					693.05	662.9					691.05	1311.5
690.55	372.1					693.55	664.7					691.55	1309.9
691.05	372.3					694.05	663.1					692.05	1306.2
691.55	374.9					694.55	662.9					692.55	1304.8
692.05	373.2					695.05	664.6					693.05	1306.6
692.55	371.8					695.55	665					693.55	1308.4
693.05	372.2					696.05	664.7					694.05	1309
693.55	372.3					696.55	663.6					694.55	1316.2
694.05	373.5					697.05	661.3					695.05	1309.1
694.55	373.4					697.55	663.6					695.55	1308.5
695.05	371.5					698.05	665					696.05	1317.5
695.55	373.1					698.55	666.5					696.55	1311.7
696.05	372.3					699.05	662.3					697.05	1307.8
696.55	372.1					699.55	663.9					697.55	1307.3
697.05	372.1					700.05	665.8					698.05	1312.8
697.55	372.7					700.55	663.9					698.55	1305.5
698.05	371.9					701.05	662.8					699.05	1310.9
698.55	372.7					701.55	664.9					699.55	1312
699.05	371.9					702.05	664.8					700.05	1315.1
699.55	372.7					702.55	660.6					700.55	1313.4
700.05	371.6					703.05	665.9					701.05	1316.2
700.55	373.1					703.55	666.1					701.55	1315.9
701.05	372.4					704.05	663.1					702.05	1310
701.55	372.9					704.55	664.4					702.55	1310.5
702.05	373.1					705.05	661.4					703.05	1312.6
702.55	371.7					705.55	663.9					703.55	1308.8
703.05	373.3					706.05	662.5					704.05	1313.2
703.55	373.8					706.55	662.9					704.55	1313.3
704.05	373.7					707.05	668.3					705.05	1310.4
704.55	372.6					707.55	665.5					705.55	1310.7
705.05	372.9					708.05	664.2					706.05	1310.7
705.55	372.5					708.55	663.6					706.55	1312.4
706.05	371.4					709.05	663.7					707.05	1317.6
706.55	374.1					709.55	661.4					707.55	1312.3
707.05	372.6					710.05	662.2					708.05	1314.6
707.55	373.5					710.55	664.9					708.55	1305
708.05	373					711.05	664.4					709.05	1309.8
708.55	374.8					711.55	665.5					709.55	1309.6
709.05	373.4					712.05	665.1					710.05	1304.9
709.55	373.3					712.55	666.6					710.55	1312.6
710.05	372.9					713.05	664.1					711.05	1309
710.55	372.5					713.55	663.5					711.55	1311.2
711.05	373.7					714.05	663.5					712.05	1312.5
711.55	372.7					714.55	661.7					712.55	1308.6
712.05	373.6					715.05	664.5					713.05	1311.1
712.55	371.9					715.55	666.6					713.55	1312.9
713.05	373					716.05	664.5					714.05	1311.5
713.55	372.6					716.55	662.8					714.55	1309.8
714.05	375.7					717.05	662.2					715.05	1307.7
714.55	374.6					717.55	665.6					715.55	1320.4
715.05	372.3					718.05	663.1					716.05	1308.5
715.55	372.6					718.55	661.9					716.55	1311.3
716.05	373.2					719.05	663.5					717.05	1314.5
716.55	372.5					719.55	662.2					717.55	1311.7
717.05	372.1					720.05	663.9					718.05	1312.7
717.55	373.1					720.55	663.5					718.55	1321.2
718.05	371.7					721.05	663.8					719.05	1306.8
718.55	372.6					721.55	663.8					719.55	1308.3
719.05	372.4					722.05	664.4					720.05	1311.4
719.55	372.6					722.55	663.1					720.55	1315.2
720.05	372.2					723.05	663.6					721.05	1314.3
720.55	373.5					723.55	660.7					721.55	1310.1
721.05	371.9					724.05	665.3					722.05	1312.8
721.55	373.7					724.55	663.4					722.55	1309.8
722.05	372.7					725.05	670.2					723.05	1313.4
722.55	372.1					725.55	666.4					723.55	1308.2
723.05	372.2					726.05	664.4					724.05	1312.1
723.55	372.9					726.55	665.3					724.55	1311.8
724.05	372.9					727.05	663.2					725.05	1314.9
724.55	373.8					727.55	661.1					725.55	1312
725.05	372.1					728.05	665					726.05	1309.2
725.55	373.8					728.55	664.8					726.55	1310.8
726.05	374.6					729.05	663.3					727.05	1315.5
726.55	373.1					729.55	665.2					727.55	1307
727.05	372.9					730.05	663.9					728.05	1316
727.55	372.2					730.55	663					728.55	1320.6
728.05	372.1					731.05	662.4					729.05	1309
728.55	376					731.55	664					729.55	1309.6
729.05	373.9					732.05	664.8					730.05	1309.3
729.55	373.2					732.55	662.4					730.55	1312.6
730.05	374.4					733.05	666.1					731.05	1309.4
730.55	376.1					733.55	662					731.55	1308.5
731.05	374.1					734.05	663.6					732.05	1310.4
731.55	373.1					734.55	664.1					732.55	1316.9
732.05	372.2					735.05	664					733.05	1314.3
732.55	373.4					735.55	661.9					733.55	1318.8
733.05	373.5					736.05	663.2					734.05	1308
733.55	373.7					736.55	662.7					734.55	1313.9
734.05	373.6					737.05	661.8					735.05	1313.5
734.55	373.3					737.55	662					735.55	1317.1
735.05	373.5					738.05	663.6					736.05	1311.6
735.55	374.2					738.55	662.1					736.55	1309.5
736.05	374.5					739.05	664.9					737.05	1311.3
736.55	373.6					739.55	662.7					737.55	1310.2
737.05	374.7					740.05	662.9					738.05	1309.2
737.55	373.7					740.55	662					738.55	1314.1
738.05	375					741.05	662.8					739.05	1313.5
738.55	374.4					741.55	663.8					739.55	1315.1
739.05	373.5					742.05	666.9					740.05	1314.2
739.55	374.1					742.55	663.8					740.55	1310.4
740.05	375.6					743.05	665.2					741.05	1316.7
740.55	373.3					743.55	664					741.55	1314.2
741.05	373					744.05	666.8					742.05	1314.7
741.55	373.6					744.55	662.1					742.55	1315.5
742.05	375.3					745.05	667.4					743.05	1313.4
742.55	374.9					745.55	664.1					743.55	1313.6
743.05	374.1					746.05	661.9					744.05	1321.2
743.55	373.1					746.55	661					744.55	1309.6
744.05	373.4					747.05	666.2					745.05	1316.1
744.55	375.3					747.55	661.8					745.55	1319.6
745.05	374					748.05	663.2					746.05	1310.5
745.55	373.7					748.55	661.1					746.55	1309.2
746.05	375.3					749.05	663.4					747.05	1315.8
746.55	376.8					749.55	667.2					747.55	1319.9
747.05	373.3					750.05	663.9					748.05	1311
747.55	374.1					750.55	661.9					748.55	1319.6
748.05	375.9					751.05	663.4					749.05	1314.4
748.55	373.9					751.55	662.2					749.55	1313.6
749.05	374.4					752.05	661					750.05	1310.3
						752.55	665.3					750.55	1312.7
						753.05	662.4					751.05	1309
						753.55	664.2					751.55	1312.6
						754.05	662.5					752.05	1309.7
						754.55	662					752.55	1317.4
						755.05	664.7					753.05	1314.8
						755.55	665.8					753.55	1315.8
						756.05	663.7					754.05	1314.5
						756.55	664.3					754.55	1314.1
						757.05	664.8					755.05	1312.1
						757.55	664.4					755.55	1308.9
						758.05	663.9					756.05	1311.4
						758.55	663.4					756.55	1316.6
						759.05	661.3					757.05	1312.3
						759.55	665.8					757.55	1313.4
						760.05	665.3					758.05	1316.1
						760.55	662.8					758.55	1318.7
						761.05	661.9					759.05	1310.2
						761.55	663.5					759.55	1313.2
						762.05	666.7					760.05	1311.3
						762.55	662.4					760.55	1317.8
						763.05	664					761.05	1316.6
						763.55	665.9					761.55	1313.3
						764.05	662.9					762.05	1314.6
						764.55	663.6					762.55	1317.4
						765.05	661.8					763.05	1316.5
						765.55	665.2					763.55	1314.4
						766.05	666.6					764.05	1309.6
						766.55	661.8					764.55	1318.7
						767.05	664.4					765.05	1314.7
						767.55	662.1					765.55	1312
						768.05	663.8					766.05	1312.8
						768.55	665.3					766.55	1312.7
						769.05	666.9					767.05	1314.2
						769.55	661.1					767.55	1312.5
						770.05	664.3					768.05	1307.4
						770.55	663.3					768.55	1315.9
						771.05	661					769.05	1316.2
						771.55	662.4					769.55	1316.7
						772.05	665					770.05	1309.6
						772.55	662.9					770.55	1310.6
						773.05	664.9					771.05	1318.6
						773.55	662					771.55	1315
						774.05	661.4					772.05	1314.2
						774.55	662.6					772.55	1310.5
						775.05	666.1					773.05	1316.8
						775.55	664.8					773.55	1313.7
						776.05	662.8					774.05	1316.8
						776.55	663.4					774.55	1314.7
						777.05	664.2					775.05	1312
						777.55	664.2					775.55	1317.2
						778.05	664.5					776.05	1316
						778.55	663.9					776.55	1312.9
						779.05	664.4					777.05	1310.3
						779.55	661.9					777.55	1312.4
						780.05	667.2					778.05	1308.6
						780.55	665.2					778.55	1310.8
						781.05	665.9					779.05	1311.6
						781.55	665.2					779.55	1309.9
						782.05	665.1					780.05	1314.2
						782.55	662.6					780.55	1310.7
						783.05	662.9					781.05	1308.3
						783.55	666.7					781.55	1314.4
						784.05	662.8					782.05	1308.7
						784.55	663.8					782.55	1313.3
						785.05	664.3					783.05	1311.6
						785.55	664.6					783.55	1312.4
						786.05	665.7					784.05	1311.2
						786.55	660.5					784.55	1317.1
						787.05	664.6					785.05	1312.4
						787.55	664					785.55	1317.8
						788.05	662.7					786.05	1318
						788.55	667.2					786.55	1318.5
						789.05	664.6					787.05	1317.7
						789.55	662.6					787.55	1321.3
						790.05	662.7					788.05	1317
						790.55	663.6					788.55	1314
						791.05	662.7					789.05	1310
						791.55	666.8					789.55	1321.8
						792.05	661.3					790.05	1309
						792.55	664.4					790.55	1309.9
						793.05	664.4					791.05	1318.8
						793.55	664.6					791.55	1312.2
						794.05	666.8					792.05	1313.7
						794.55	664.8					792.55	1318.1
						795.05	665.5					793.05	1311.2
						795.55	661.7					793.55	1317.3
						796.05	665					794.05	1314.4
						796.55	665.8					794.55	1317.6
						797.05	663.1					795.05	1316.8
						797.55	664.3					795.55	1315.2
						798.05	662.7					796.05	1311.8
						798.55	660.5					796.55	1313.4
						799.05	663.9					797.05	1313.8
						799.55	662.1					797.55	1315.5
						800.05	662.5					798.05	1312.7
						800.55	664.8					798.55	1312.4
						801.05	662.6					799.05	1312.1
						801.55	663.1					799.55	1316
						802.05	660.7					800.05	1314.4
						802.55	664.8					800.55	1311.3
						803.05	661.5					801.05	1317.5
						803.55	665.6					801.55	1313.8
						804.05	665.6					802.05	1312.1
						804.55	666.7					802.55	1316.1
						805.05	662.8					803.05	1314.6
						805.55	661.6					803.55	1313.4
						806.05	666.1					804.05	1317.6
						806.55	666.6					804.55	1310.5
						807.05	665.2					805.05	1313
						807.55	663.7					805.55	1312.6
						808.05	666.8					806.05	1313.9
						808.55	664					806.55	1313.4
						809.05	664.9					807.05	1313.4
						809.55	664.2					807.55	1310.5
						810.05	663.4					808.05	1317.9
						810.55	662.9					808.55	1315.5
						811.05	664.2					809.05	1311.4
						811.55	662.7					809.55	1307
						812.05	662.2					810.05	1315.9
						812.55	663.2					810.55	1309.1
						813.05	663.7					811.05	1312
						813.55	663.4					811.55	1316.6
						814.05	667.7					812.05	1312.9
						814.55	662.3					812.55	1314
						815.05	662.4					813.05	1316.2
						815.55	665.3					813.55	1314.5
						816.05	663					814.05	1317.3
						816.55	664.8					814.55	1312.3
						817.05	663					815.05	1317.4
						817.55	663.4					815.55	1310.2
						818.05	665.5					816.05	1316.4
						818.55	662.3					816.55	1313.7
						819.05	662.9					817.05	1316
						819.55	666.6					817.55	1317.2
						820.05	663.3					818.05	1314.5
						820.55	664.4					818.55	1324
						821.05	667.1					819.05	1315.1
						821.55	664.8					819.55	1318.4
						822.05	664.7					820.05	1310.1
						822.55	661.6					820.55	1313.6
						823.05	662.3					821.05	1319.7
						823.55	662.7					821.55	1315.2
						824.05	661.7					822.05	1314.1
						824.55	665.1					822.55	1314.5
						825.05	664.1					823.05	1312.4
						825.55	663.6					823.55	1316.6
						826.05	664.7					824.05	1309.5
						826.55	665.2					824.55	1315.4
						827.05	664.6					825.05	1319.8
						827.55	665.2					825.55	1312.2
						828.05	667.3					826.05	1318.2
						828.55	664.4					826.55	1323.1
						829.05	666					827.05	1322.5
						829.55	662.7					827.55	1315.7
						830.05	665.6					828.05	1312.5
						830.55	665.4					828.55	1316.8
						831.05	664.8					829.05	1313.4
						831.55	663.5					829.55	1319.7
						832.05	663.5					830.05	1316.5
						832.55	667.4					830.55	1311.3
						833.05	665.8					831.05	1314.1
						833.55	667.3					831.55	1312
						834.05	662.9					832.05	1310.1
						834.55	663.7					832.55	1316.6
						835.05	662.2					833.05	1316.9
						835.55	662					833.55	1319.6
						836.05	663.3					834.05	1322.6
						836.55	664.3					834.55	1320.6
						837.05	665.6					835.05	1312.8
						837.55	664.1					835.55	1311.5
						838.05	663					836.05	1309.3
						838.55	664.2					836.55	1318.1
						839.05	663.4					837.05	1313.2
						839.55	664.6					837.55	1314
						840.05	665.1					838.05	1314.6
						840.55	662.4					838.55	1320.9
						841.05	663.4					839.05	1320
						841.55	665.5					839.55	1318.9
						842.05	662.4					840.05	1318.1
						842.55	666.6					840.55	1315.5
						843.05	665.9					841.05	1315.5
						843.55	663.2					841.55	1318.2
						844.05	663.8					842.05	1317.1
						844.55	667.9					842.55	1317.6
						845.05	661					843.05	1320.2
						845.55	667.5					843.55	1313.8
						846.05	662.5					844.05	1312.7
						846.55	664.9					844.55	1318.3
						847.05	662.6					845.05	1314.5
						847.55	663.6					845.55	1322.5
						848.05	664.5					846.05	1319.5
						848.55	664.9					846.55	1319.7
						849.05	666.4					847.05	1313.4
						849.55	663.2					847.55	1315
						850.05	662.1					848.05	1318.4
						850.55	664.1					848.55	1316.4
						851.05	664.8					849.05	1320
						851.55	662.3					849.55	1311.7
						852.05	664.3					850.05	1314.4
						852.55	663.9					850.55	1320.1
						853.05	666.9					851.05	1322.1
						853.55	665.9					851.55	1314.4
						854.05	667.6					852.05	1316.6
						854.55	665.4					852.55	1315.3
						855.05	663.5					853.05	1316.8
						855.55	663					853.55	1312.1
						856.05	664.2					854.05	1310.3
						856.55	666.9					854.55	1313.8
						857.05	667.1					855.05	1319.4
						857.55	665.9					855.55	1317
						858.05	666.6					856.05	1319
						858.55	664.5					856.55	1317.4
						859.05	665.4					857.05	1314.3
						859.55	665.4					857.55	1319.4
						860.05	663.9					858.05	1315.2
						860.55	665					858.55	1309.9
						861.05	662.6					859.05	1316.2
						861.55	664.9					859.55	1314.8
						862.05	663.7					860.05	1309.2
						862.55	664.8					860.55	1319.2
						863.05	664.3					861.05	1316.9
						863.55	666.4					861.55	1313
						864.05	661.5					862.05	1313.2
						864.55	662.9					862.55	1320.4
						865.05	666.1					863.05	1314.6
						865.55	664.2					863.55	1313
						866.05	663.5					864.05	1319.5
						866.55	665					864.55	1316.8
						867.05	663.4					865.05	1313.3
						867.55	663.7					865.55	1315.7
						868.05	663.1					866.05	1325
						868.55	663.2					866.55	1313.9
						869.05	663.5					867.05	1313.6
						869.55	665.1					867.55	1313.9
						870.05	665.2					868.05	1309.5
						870.55	665.5					868.55	1316.3
						871.05	662.8					869.05	1319.2
						871.55	662.3					869.55	1316.7
						872.05	665.8					870.05	1315.2
						872.55	665.2					870.55	1317.7
						873.05	663.7					871.05	1315.1
						873.55	664.4					871.55	1317.6
						874.05	667.6					872.05	1314.4
						874.55	664.9					872.55	1316
						875.05	663					873.05	1315.2
						875.55	663.7					873.55	1316
						876.05	664.9					874.05	1324.7
						876.55	664					874.55	1314.1
						877.05	663.8					875.05	1312.9
						877.55	663.8					875.55	1319.5
						878.05	666.8					876.05	1319.5
						878.55	661.9					876.55	1319.5
						879.05	664.4					877.05	1326.3
						879.55	663.2					877.55	1317.7
						880.05	663.1					878.05	1314.7
						880.55	664.3					878.55	1313
						881.05	664.1					879.05	1322.3
						881.55	662.9					879.55	1315.5
						882.05	664					880.05	1318.5
						882.55	663.6					880.55	1317.3
						883.05	662.7					881.05	1316.7
						883.55	662.3					881.55	1313.8
						884.05	669.9					882.05	1316.7
						884.55	661.8					882.55	1314
						885.05	666.4					883.05	1315.6
						885.55	664					883.55	1316.4
						886.05	666.9					884.05	1316.9
						886.55	666.6					884.55	1314.8
						887.05	663.5					885.05	1318.9
						887.55	665.2					885.55	1318.7
						888.05	663.2					886.05	1312.9
						888.55	661.6					886.55	1314.9
						889.05	667.3					887.05	1319.3
						889.55	664.8					887.55	1317.4
						890.05	663.3					888.05	1315.6
						890.55	666.8					888.55	1322.5
						891.05	666.7					889.05	1316.4
						891.55	664					889.55	1317.6
						892.05	664					890.05	1314
						892.55	662.3					890.55	1321.5
						893.05	666.3					891.05	1318.2
						893.55	663.6					891.55	1319.4
						894.05	666					892.05	1311.7
						894.55	665.7					892.55	1316
						895.05	663.7					893.05	1313
						895.55	664.8					893.55	1316.4
						896.05	663.6					894.05	1312.9
						896.55	667.3					894.55	1316.4
						897.05	663.5					895.05	1314.8
						897.55	665.7					895.55	1317.3
						898.05	664					896.05	1312.5
						898.55	662.6					896.55	1314.6
						899.05	667.3					897.05	1313.7
						899.55	664.6					897.55	1320.4
						900.05	665.9					898.05	1310.9
						900.55	665.2					898.55	1316.8
						901.05	664.8					899.05	1315.2
						901.55	663.7					899.55	1317
						902.05	663.1					900.05	1318.8
												900.55	1318.7
												901.05	1317.6
												901.55	1312.4
												902.05	1316.9
												902.55	1319.4
												903.05	1315.7
												903.55	1320.1
												904.05	1323.3
												904.55	1314.6
												905.05	1319.1

## Sheet: S1d
Supplementary Fig. S1d
Data1			Fit1			Data2			Fit2			Data3			Fit3
Time (s)	product (µM)		Time (s)	product (µM)		Time (s)	product (µM)		Time (s)	product (µM)		Time (s)	product (µM)		Time (s)	product (µM)
15.05	94.3		0	0		17.05	194.3		0	0		19.05	358.1		0	0
15.55	98.5		1.9	13.9967		17.55	199.8		1.9	26.561		19.55	367.3		1.9	48.317
16.05	100.9		3.8	27.4187		18.05	205.8		3.8	52.0166		20.05	375.3		3.8	94.5944
16.55	103.3		5.7	40.2927		18.55	210.9		5.7	76.4224		20.55	386.1		5.7	138.948
17.05	106		7.6	52.643		19.05	216.4		7.6	99.8301		21.05	396.3		7.6	181.483
17.55	108.8		9.5	64.4936		19.55	221.1		9.5	122.289		21.55	405.4		9.5	222.299
18.05	112		11.4	75.8665		20.05	226.8		11.4	143.843		22.05	416		11.4	261.486
18.55	114		13.3	86.7829		20.55	231.2		13.3	164.537		22.55	425.8		13.3	299.129
19.05	116.3		15.2	97.263		21.05	236		15.2	184.41		23.05	434.6		15.2	335.307
19.55	118.7		17.1	107.326		21.55	240.3		17.1	203.5		23.55	444.6		17.1	370.092
20.05	121.4		19	116.989		22.05	244.6		19	221.843		24.05	452.1		19	403.552
20.55	123.6		20.9	126.27		22.55	247.3		20.9	239.473		24.55	461.8		20.9	435.752
21.05	126.9		22.8	135.186		23.05	252		22.8	256.421		25.05	473.9		22.8	466.75
21.55	128.9		24.7	143.751		23.55	256.1		24.7	272.718		25.55	481.9		24.7	496.603
22.05	131		26.6	151.981		24.05	260.9		26.6	288.393		26.05	489.6		26.6	525.362
22.55	134.7		28.5	159.89		24.55	264		28.5	303.471		26.55	499.1		28.5	553.078
23.05	136.3		30.4	167.491		25.05	270.3		30.4	317.979		27.05	504.2		30.4	579.796
23.55	138.9		32.3	174.796		25.55	273.3		32.3	331.942		27.55	514.6		32.3	605.561
24.05	141.5		34.2	181.819		26.05	279.3		34.2	345.38		28.05	523.3		34.2	630.412
24.55	142.8		36.1	188.57		26.55	282.9		36.1	358.319		28.55	533.3		36.1	654.39
25.05	145.8		38	195.061		27.05	288.4		38	370.776		29.05	539		38	677.532
25.55	147.7		39.9	201.303		27.55	292.1		39.9	382.773		29.55	547.9		39.9	699.87
26.05	151.2		41.8	207.305		28.05	295.7		41.8	394.328		30.05	554.9		41.8	721.44
26.55	153		43.7	213.077		28.55	299		43.7	405.459		30.55	563.6		43.7	742.271
27.05	154.1		45.6	218.629		29.05	305.6		45.6	416.183		31.05	574		45.6	762.394
27.55	156.2		47.5	223.969		29.55	308.1		47.5	426.516		31.55	578.3		47.5	781.836
28.05	158.9		49.4	229.106		30.05	313.1		49.4	436.475		32.05	587.8		49.4	800.625
28.55	161.6		51.3	234.048		30.55	316.4		51.3	446.073		32.55	596.1		51.3	818.787
29.05	162.3		53.2	238.803		31.05	320.9		53.2	455.324		33.05	602		53.2	836.344
29.55	165.7		55.1	243.377		31.55	324.8		55.1	464.244		33.55	608.6		55.1	853.32
30.05	167.3		57	247.778		32.05	329.5		57	472.843		34.05	617.4		57	869.737
30.55	169.4		58.9	252.014		32.55	332.3		58.9	481.135		34.55	622.4		58.9	885.616
31.05	170.9		60.8	256.09		33.05	336.5		60.8	489.131		35.05	631.5		60.8	900.979
31.55	173.5		62.7	260.012		33.55	341.3		62.7	496.843		35.55	640.3		62.7	915.841
32.05	175.2		64.6	263.787		34.05	345.7		64.6	504.282		36.05	644.6		64.6	930.222
32.55	176.5		66.5	267.421		34.55	347.1		66.5	511.457		36.55	652		66.5	944.142
33.05	179.3		68.4	270.918		35.05	349.9		68.4	518.379		37.05	658.9		68.4	957.617
33.55	180.6		70.3	274.284		35.55	355		70.3	525.057		37.55	665.7		70.3	970.659
34.05	182.8		72.2	277.525		36.05	358.9		72.2	531.5		38.05	672		72.2	983.286
34.55	185.2		74.1	280.644		36.55	362.4		74.1	537.718		38.55	681.6		74.1	995.513
35.05	186.5		76	283.648		37.05	365.5		76	543.717		39.05	682.2		76	1007.35
35.55	190.2		77.9	286.539		37.55	370.4		77.9	549.507		39.55	690		77.9	1018.82
36.05	190.6		79.8	289.322		38.05	374.1		79.8	555.096		40.05	699.9		79.8	1029.93
36.55	191		81.7	292.002		38.55	376.5		81.7	560.489		40.55	701.3		81.7	1040.69
37.05	192.9		83.6	294.583		39.05	379.4		83.6	565.696		41.05	708.1		83.6	1051.11
37.55	196		85.5	297.068		39.55	384.5		85.5	570.721		41.55	715.6		85.5	1061.21
38.05	196.3		87.4	299.46		40.05	384.9		87.4	575.573		42.05	723		87.4	1071
38.55	198.9		89.3	301.764		40.55	388.8		89.3	580.257		42.55	730.1		89.3	1080.49
39.05	200.1		91.2	303.983		41.05	390.9		91.2	584.779		43.05	735.4		91.2	1089.68
39.55	201.3		93.1	306.119		41.55	394.6		93.1	589.145		43.55	741.1		93.1	1098.59
40.05	203.1		95	308.177		42.05	398.4		95	593.361		44.05	746.7		95	1107.22
40.55	204.8		96.9	310.158		42.55	402.8		96.9	597.432		44.55	753.2		96.9	1115.59
41.05	206.3		98.8	312.067		43.05	403.1		98.8	601.364		45.05	760.3		98.8	1123.71
41.55	208.5		100.7	313.904		43.55	410.2		100.7	605.16		45.55	763.9		100.7	1131.58
42.05	210		102.6	315.675		44.05	412.8		102.6	608.826		46.05	768		102.6	1139.2
42.55	210.7		104.5	317.38		44.55	413		104.5	612.367		46.55	776		104.5	1146.6
43.05	212		106.4	319.022		45.05	417.9		106.4	615.787		47.05	779		106.4	1153.77
43.55	215.9		108.3	320.603		45.55	420.7		108.3	619.091		47.55	782.3		108.3	1160.73
44.05	215.7		110.2	322.127		46.05	421.5		110.2	622.281		48.05	788.7		110.2	1167.48
44.55	217.8		112.1	323.594		46.55	426.5		112.1	625.363		48.55	793.6		112.1	1174.02
45.05	218.8		114	325.008		47.05	428.8		114	628.34		49.05	798.6		114	1180.37
45.55	220.6		115.9	326.37		47.55	431.4		115.9	631.216		49.55	806.7		115.9	1186.52
46.05	222.5		117.8	327.681		48.05	433		117.8	633.994		50.05	809.3		117.8	1192.5
46.55	223.7		119.7	328.945		48.55	434.9		119.7	636.678		50.55	817.6		119.7	1198.29
47.05	224		121.6	330.162		49.05	440.3		121.6	639.271		51.05	825.9		121.6	1203.91
47.55	226.6		123.5	331.335		49.55	443.9		123.5	641.776		51.55	828.2		123.5	1209.36
48.05	227.3		125.4	332.464		50.05	443.5		125.4	644.196		52.05	834.9		125.4	1214.65
48.55	228.5		127.3	333.553		50.55	448.3		127.3	646.535		52.55	835.4		127.3	1219.79
49.05	230.1		129.2	334.601		51.05	451.1		129.2	648.794		53.05	840.7		129.2	1224.77
49.55	230.2		131.1	335.611		51.55	454.3		131.1	650.977		53.55	847.4		131.1	1229.6
50.05	231.6		133	336.584		52.05	457		133	653.086		54.05	850.2		133	1234.29
50.55	233.9		134.9	337.521		52.55	455.3		134.9	655.125		54.55	855.3		134.9	1238.84
51.05	234.6		136.8	338.425		53.05	460.3		136.8	657.094		55.05	861.3		136.8	1243.26
51.55	236		138.7	339.295		53.55	460.9		138.7	658.997		55.55	864.5		138.7	1247.55
52.05	237.1		140.6	340.133		54.05	465.2		140.6	660.836		56.05	868.5		140.6	1251.71
52.55	238.3		142.5	340.941		54.55	465.8		142.5	662.614		56.55	870.8		142.5	1255.75
53.05	239.5		144.4	341.719		55.05	471.4		144.4	664.331		57.05	879.1		144.4	1259.67
53.55	241.6		146.3	342.469		55.55	472.1		146.3	665.991		57.55	887.7		146.3	1263.47
54.05	241.5		148.2	343.191		56.05	474.1		148.2	667.595		58.05	887.1		148.2	1267.16
54.55	243.7		150.1	343.887		56.55	478.7		150.1	669.145		58.55	893.9		150.1	1270.75
55.05	244.3		152	344.558		57.05	479		152	670.643		59.05	898.8		152	1274.23
55.55	245		153.9	345.204		57.55	481.6		153.9	672.091		59.55	897.3		153.9	1277.61
56.05	246.1		155.8	345.827		58.05	482.4		155.8	673.49		60.05	907.9		155.8	1280.89
56.55	247.8		157.7	346.427		58.55	487.1		157.7	674.843		60.55	907		157.7	1284.07
57.05	249.1		159.6	347.005		59.05	489.3		159.6	676.15		61.05	912		159.6	1287.16
57.55	250.4		161.5	347.562		59.55	490.3		161.5	677.413		61.55	920.1		161.5	1290.16
58.05	252.5		163.4	348.098		60.05	490.4		163.4	678.634		62.05	922.5		163.4	1293.08
58.55	251.5		165.3	348.615		60.55	493		165.3	679.814		62.55	929.7		165.3	1295.91
59.05	254.2		167.2	349.114		61.05	497.3		167.2	680.955		63.05	930.6		167.2	1298.65
59.55	253.1		169.1	349.594		61.55	497.5		169.1	682.058		63.55	934.9		169.1	1301.32
60.05	255.4		171	350.057		62.05	501.6		171	683.123		64.05	934.6		171	1303.91
60.55	258.2		172.9	350.502		62.55	503.4		172.9	684.154		64.55	939.2		172.9	1306.42
61.05	258.2		174.8	350.932		63.05	503.8		174.8	685.149		65.05	948.3		174.8	1308.86
61.55	258.2		176.7	351.346		63.55	506.7		176.7	686.112		65.55	952.2		176.7	1311.24
62.05	258.9		178.6	351.745		64.05	506.3		178.6	687.042		66.05	948.3		178.6	1313.54
62.55	260.4		180.5	352.129		64.55	508.6		180.5	687.941		66.55	956.4		180.5	1315.77
63.05	261.4		182.4	352.499		65.05	512.7		182.4	688.811		67.05	959.4		182.4	1317.94
63.55	263.4		184.3	352.856		65.55	517.3		184.3	689.651		67.55	965.4		184.3	1320.05
64.05	262.7		186.2	353.2		66.05	515.4		186.2	690.463		68.05	964.8		186.2	1322.1
64.55	263.9		188.1	353.532		66.55	516.1		188.1	691.249		68.55	966.3		188.1	1324.09
65.05	266.1		190	353.851		67.05	521.3		190	692.008		69.05	974.4		190	1326.02
65.55	266		191.9	354.159		67.55	523.2		191.9	692.742		69.55	977.4		191.9	1327.9
66.05	266.7		193.8	354.455		68.05	521.8		193.8	693.451		70.05	985		193.8	1329.72
66.55	266.7		195.7	354.741		68.55	525.8		195.7	694.137		70.55	982.7		195.7	1331.49
67.05	268.3		197.6	355.017		69.05	525.5		197.6	694.8		71.05	987.4		197.6	1333.2
67.55	269.4		199.5	355.282		69.55	528.8		199.5	695.44		71.55	987.6		199.5	1334.87
68.05	270.5		201.4	355.538		70.05	530		201.4	696.06		72.05	998.9		201.4	1336.49
68.55	270.2		203.3	355.784		70.55	535.1		203.3	696.659		72.55	996.8		203.3	1338.07
69.05	271.4		205.2	356.022		71.05	535.8		205.2	697.238		73.05	1001.1		205.2	1339.6
69.55	272.7		207.1	356.25		71.55	534.9		207.1	697.797		73.55	1001.2		207.1	1341.08
70.05	276.1		209	356.471		72.05	535.1		209	698.339		74.05	1006.4		209	1342.52
70.55	274		210.9	356.683		72.55	540.6		210.9	698.862		74.55	1009		210.9	1343.92
71.05	274.5		212.8	356.888		73.05	542.9		212.8	699.367		75.05	1014.2		212.8	1345.28
71.55	276		214.7	357.086		73.55	543.3		214.7	699.856		75.55	1016.6		214.7	1346.61
72.05	278.6		216.6	357.276		74.05	542.7		216.6	700.329		76.05	1017.5		216.6	1347.89
72.55	277.2		218.5	357.459		74.55	543.3		218.5	700.786		76.55	1025.1		218.5	1349.14
73.05	279.3		220.4	357.636		75.05	545.8		220.4	701.228		77.05	1022.3		220.4	1350.35
73.55	281.3		222.3	357.806		75.55	547.9		222.3	701.655		77.55	1031.8		222.3	1351.52
74.05	279.9		224.2	357.97		76.05	549.7		224.2	702.068		78.05	1034.2		224.2	1352.67
74.55	280.1		226.1	358.128		76.55	552		226.1	702.467		78.55	1038.2		226.1	1353.78
75.05	283.1		228	358.28		77.05	553.8		228	702.853		79.05	1039.2		228	1354.86
75.55	283.1		229.9	358.427		77.55	554.3		229.9	703.226		79.55	1040.5		229.9	1355.9
76.05	284.5		231.8	358.569		78.05	557		231.8	703.587		80.05	1041.8		231.8	1356.92
76.55	283.8		233.7	358.705		78.55	558.3		233.7	703.936		80.55	1044.3		233.7	1357.91
77.05	286		235.6	358.837		79.05	559.2		235.6	704.273		81.05	1053.1		235.6	1358.87
77.55	284.9		237.5	358.963		79.55	559.9		237.5	704.599		81.55	1052.6		237.5	1359.8
78.05	285.1		239.4	359.085		80.05	564.5		239.4	704.914		82.05	1057.3		239.4	1360.71
78.55	287.3		241.3	359.203		80.55	564.2		241.3	705.219		82.55	1055.3		241.3	1361.59
79.05	286.7		243.2	359.316		81.05	565.1		243.2	705.513		83.05	1061.4		243.2	1362.45
79.55	287.8		245.1	359.425		81.55	563.1		245.1	705.798		83.55	1060.3		245.1	1363.28
80.05	289.4		247	359.531		82.05	568.6		247	706.074		84.05	1065.4		247	1364.08
80.55	290.1		248.9	359.632		82.55	567.4		248.9	706.34		84.55	1065.7		248.9	1364.87
81.05	290.3		250.8	359.73		83.05	569.4		250.8	706.597		85.05	1072.8		250.8	1365.63
81.55	291.6		252.7	359.824		83.55	568.8		252.7	706.846		85.55	1071.8		252.7	1366.37
82.05	291.8		254.6	359.915		84.05	573.1		254.6	707.087		86.05	1074.3		254.6	1367.09
82.55	293.7		256.5	360.002		84.55	572.8		256.5	707.319		86.55	1075.7		256.5	1367.79
83.05	293.1		258.4	360.087		85.05	575.7		258.4	707.544		87.05	1078.4		258.4	1368.46
83.55	293.3		260.3	360.168		85.55	575		260.3	707.762		87.55	1088.8		260.3	1369.12
84.05	293.9		262.2	360.246		86.05	582		262.2	707.972		88.05	1085.7		262.2	1369.76
84.55	294.5		264.1	360.322		86.55	580.5		264.1	708.175		88.55	1085.1		264.1	1370.39
85.05	296		266	360.394		87.05	577.7		266	708.372		89.05	1095.3		266	1370.99
85.55	295.1		267.9	360.464		87.55	581		267.9	708.562		89.55	1092.4		267.9	1371.58
86.05	296.7		269.8	360.532		88.05	582.4		269.8	708.746		90.05	1091.6		269.8	1372.15
86.55	296.3		271.7	360.597		88.55	582.2		271.7	708.924		90.55	1095.5		271.7	1372.7
87.05	297.4		273.6	360.66		89.05	583.7		273.6	709.095		91.05	1102		273.6	1373.24
87.55	297.2		275.5	360.72		89.55	586.6		275.5	709.261		91.55	1103.2		275.5	1373.76
88.05	299.4		277.4	360.779		90.05	586		277.4	709.422		92.05	1108.6		277.4	1374.27
88.55	300.7		279.3	360.835		90.55	587.2		279.3	709.577		92.55	1104.1		279.3	1374.77
89.05	300.9		281.2	360.889		91.05	589.1		281.2	709.727		93.05	1106.7		281.2	1375.25
89.55	299.3		283.1	360.941		91.55	590.7		283.1	709.873		93.55	1114.1		283.1	1375.71
90.05	301.6		285	360.991		92.05	591.6		285	710.013		94.05	1113.3		285	1376.16
90.55	302.1		286.9	361.04		92.55	591.3		286.9	710.149		94.55	1116.4		286.9	1376.6
91.05	302.3		288.8	361.086		93.05	591.7		288.8	710.28		95.05	1120.4		288.8	1377.03
91.55	302		290.7	361.131		93.55	594.1		290.7	710.407		95.55	1116.6		290.7	1377.45
92.05	302		292.6	361.175		94.05	596.4		292.6	710.529		96.05	1120.5		292.6	1377.85
92.55	302		294.5	361.216		94.55	597.5		294.5	710.648		96.55	1123.5		294.5	1378.24
93.05	305		296.4	361.257		95.05	600.6		296.4	710.763		97.05	1121.4		296.4	1378.62
93.55	305.4		298.3	361.296		95.55	603.1		298.3	710.873		97.55	1125.6		298.3	1378.99
94.05	304.1		300.2	361.333		96.05	600.5		300.2	710.981		98.05	1135.8		300.2	1379.35
94.55	305.3		302.1	361.369		96.55	602.8		302.1	711.084		98.55	1130.7		302.1	1379.7
95.05	305.9		304	361.404		97.05	601.6		304	711.184		99.05	1135.9		304	1380.04
95.55	306.4		305.9	361.437		97.55	603.9		305.9	711.281		99.55	1137.4		305.9	1380.37
96.05	308		307.8	361.47		98.05	603.3		307.8	711.375		100.05	1139.3		307.8	1380.69
96.55	306.9		309.7	361.501		98.55	604.2		309.7	711.466		100.55	1139.6		309.7	1381
97.05	308.8		311.6	361.531		99.05	605.3		311.6	711.553		101.05	1144		311.6	1381.31
97.55	309.1		313.5	361.559		99.55	605.6		313.5	711.638		101.55	1148.5		313.5	1381.6
98.05	309.5		315.4	361.587		100.05	605.5		315.4	711.72		102.05	1149.6		315.4	1381.89
98.55	309.9		317.3	361.614		100.55	607.9		317.3	711.799		102.55	1150.3		317.3	1382.16
99.05	311.4		319.2	361.64		101.05	608.7		319.2	711.875		103.05	1151.7		319.2	1382.43
99.55	310		321.1	361.665		101.55	609.2		321.1	711.949		103.55	1152.8		321.1	1382.69
100.05	311.3		323	361.689		102.05	613.5		323	712.021		104.05	1154.3		323	1382.95
100.55	310.4		324.9	361.712		102.55	610.4		324.9	712.09		104.55	1155.3		324.9	1383.2
101.05	311.2		326.8	361.734		103.05	612		326.8	712.157		105.05	1157.8		326.8	1383.44
101.55	311		328.7	361.756		103.55	615.5		328.7	712.222		105.55	1157.8		328.7	1383.67
102.05	314.2		330.6	361.777		104.05	615.6		330.6	712.284		106.05	1156.4		330.6	1383.9
102.55	313.6		332.5	361.796		104.55	617.2		332.5	712.345		106.55	1163.1		332.5	1384.12
103.05	312.3		334.4	361.816		105.05	615.8		334.4	712.403		107.05	1168.9		334.4	1384.33
103.55	313.3		336.3	361.834		105.55	617.8		336.3	712.46		107.55	1168.9		336.3	1384.54
104.05	313.7		338.2	361.852		106.05	618.3		338.2	712.515		108.05	1166		338.2	1384.74
104.55	315.4		340.1	361.869		106.55	618.9		340.1	712.567		108.55	1172.4		340.1	1384.94
105.05	314.7		342	361.886		107.05	620.2		342	712.618		109.05	1174.7		342	1385.13
105.55	315.1		343.9	361.902		107.55	619.2		343.9	712.668		109.55	1169.3		343.9	1385.31
106.05	316.6		345.8	361.917		108.05	620.7		345.8	712.716		110.05	1177.8		345.8	1385.49
106.55	316.2		347.7	361.932		108.55	622.5		347.7	712.762		110.55	1186.9		347.7	1385.67
107.05	315.5		349.6	361.946		109.05	622.9		349.6	712.807		111.05	1181.3		349.6	1385.84
107.55	317.4		351.5	361.96		109.55	621.5		351.5	712.85		111.55	1180.1		351.5	1386
108.05	318.8		353.4	361.974		110.05	624.7		353.4	712.891		112.05	1186.1		353.4	1386.16
108.55	318.8		355.3	361.986		110.55	623.3		355.3	712.932		112.55	1190.7		355.3	1386.32
109.05	319		357.2	361.999		111.05	626.8		357.2	712.971		113.05	1185.6		357.2	1386.47
109.55	317.4		359.1	362.011		111.55	628.1		359.1	713.009		113.55	1184.2		359.1	1386.62
110.05	319.3		361	362.022		112.05	629.8		361	713.045		114.05	1186.2		361	1386.76
110.55	318.9		362.9	362.033		112.55	627.3		362.9	713.08		114.55	1192.6		362.9	1386.9
111.05	319.3		364.8	362.044		113.05	632.3		364.8	713.115		115.05	1188.8		364.8	1387.04
111.55	319.1		366.7	362.054		113.55	630.7		366.7	713.148		115.55	1188.9		366.7	1387.17
112.05	321.6		368.6	362.064		114.05	631		368.6	713.179		116.05	1194.8		368.6	1387.3
112.55	320.5		370.5	362.074		114.55	631.1		370.5	713.21		116.55	1195.1		370.5	1387.42
113.05	320.9		372.4	362.083		115.05	632.1		372.4	713.24		117.05	1198.2		372.4	1387.54
113.55	321.3		374.3	362.092		115.55	633.6		374.3	713.269		117.55	1193.1		374.3	1387.66
114.05	320.9		376.2	362.1		116.05	632.8		376.2	713.297		118.05	1202.4		376.2	1387.77
114.55	320.9		378.1	362.108		116.55	632.9		378.1	713.324		118.55	1206.1		378.1	1387.88
115.05	324.5		380	362.116		117.05	634.3		380	713.35		119.05	1205.1		380	1387.99
115.55	322		381.9	362.124		117.55	634		381.9	713.375		119.55	1206		381.9	1388.09
116.05	322.6		383.8	362.131		118.05	632.9		383.8	713.4		120.05	1206.2		383.8	1388.19
116.55	322.6		385.7	362.138		118.55	637.1		385.7	713.423		120.55	1208.1		385.7	1388.29
117.05	324.4		387.6	362.145		119.05	638.1		387.6	713.446		121.05	1207.7		387.6	1388.39
117.55	325.9		389.5	362.152		119.55	638.3		389.5	713.468		121.55	1208.5		389.5	1388.48
118.05	323.8		391.4	362.158		120.05	640.1		391.4	713.489		122.05	1211.7		391.4	1388.57
118.55	323.6		393.3	362.164		120.55	641.4		393.3	713.51		122.55	1213.3		393.3	1388.66
119.05	324.8		395.2	362.17		121.05	641.1		395.2	713.53		123.05	1214.4		395.2	1388.74
119.55	325.9		397.1	362.176		121.55	639.9		397.1	713.549		123.55	1215.4		397.1	1388.83
120.05	327.2		399	362.181		122.05	642.6		399	713.568		124.05	1214.3		399	1388.91
120.55	325.5		400.9	362.187		122.55	643.5		400.9	713.586		124.55	1219.6		400.9	1388.99
121.05	326.2		402.8	362.192		123.05	642.8		402.8	713.603		125.05	1217.7		402.8	1389.06
121.55	325.5		404.7	362.197		123.55	641.4		404.7	713.62		125.55	1227.2		404.7	1389.14
122.05	327.5		406.6	362.201		124.05	644.6		406.6	713.636		126.05	1220.5		406.6	1389.21
122.55	325.8		408.5	362.206		124.55	644.2		408.5	713.652		126.55	1220.8		408.5	1389.28
123.05	327		410.4	362.21		125.05	645.9		410.4	713.667		127.05	1229		410.4	1389.35
123.55	328.8		412.3	362.215		125.55	645.9		412.3	713.682		127.55	1223.6		412.3	1389.41
124.05	326.4		414.2	362.219		126.05	644.6		414.2	713.696		128.05	1230.4		414.2	1389.48
124.55	327.9		416.1	362.223		126.55	649.4		416.1	713.71		128.55	1230.6		416.1	1389.54
125.05	327.7		418	362.226		127.05	646.9		418	713.723		129.05	1227.8		418	1389.6
125.55	328.1		419.9	362.23		127.55	649.8		419.9	713.736		129.55	1230.4		419.9	1389.66
126.05	329.7		421.8	362.233		128.05	648.2		421.8	713.748		130.05	1229.2		421.8	1389.71
126.55	328.6		423.7	362.237		128.55	651.6		423.7	713.76		130.55	1228		423.7	1389.77
127.05	330.3		425.6	362.24		129.05	648.2		425.6	713.772		131.05	1232.8		425.6	1389.82
127.55	328.4		427.5	362.243		129.55	650.5		427.5	713.783		131.55	1229.9		427.5	1389.88
128.05	329.4		429.4	362.246		130.05	651		429.4	713.794		132.05	1238.4		429.4	1389.93
128.55	329.9		431.3	362.249		130.55	651.7		431.3	713.805		132.55	1233		431.3	1389.98
129.05	330.1		433.2	362.252		131.05	651.7		433.2	713.815		133.05	1233.8		433.2	1390.02
129.55	330.6		435.1	362.255		131.55	651.6		435.1	713.825		133.55	1234.6		435.1	1390.07
130.05	330.1		437	362.257		132.05	651.8		437	713.834		134.05	1240.8		437	1390.12
130.55	332.2		438.9	362.26		132.55	654.5		438.9	713.843		134.55	1235.3		438.9	1390.16
131.05	330.7		440.8	362.262		133.05	654.2		440.8	713.852		135.05	1242.3		440.8	1390.2
131.55	332.4		442.7	362.265		133.55	651.9		442.7	713.861		135.55	1242.6		442.7	1390.24
132.05	332.1		444.6	362.267		134.05	655.2		444.6	713.869		136.05	1240.5		444.6	1390.28
132.55	332.6		446.5	362.269		134.55	657		446.5	713.877		136.55	1248.5		446.5	1390.32
133.05	331.5		448.4	362.271		135.05	657.1		448.4	713.885		137.05	1247.7		448.4	1390.36
133.55	331.3		450.3	362.273		135.55	656.5		450.3	713.892		137.55	1247.5		450.3	1390.4
134.05	332.5		452.2	362.275		136.05	654.6		452.2	713.9		138.05	1247.2		452.2	1390.43
134.55	335.6		454.1	362.277		136.55	656.8		454.1	713.907		138.55	1251.1		454.1	1390.47
135.05	334		456	362.279		137.05	657.2		456	713.913		139.05	1245.4		456	1390.5
135.55	333.7		457.9	362.281		137.55	658.1		457.9	713.92		139.55	1251.4		457.9	1390.54
136.05	334.2		459.8	362.282		138.05	655.6		459.8	713.926		140.05	1250.5		459.8	1390.57
136.55	333.7		461.7	362.284		138.55	658.5		461.7	713.933		140.55	1258.9		461.7	1390.6
137.05	333.2		463.6	362.285		139.05	660.3		463.6	713.938		141.05	1252.4		463.6	1390.63
137.55	333.3		465.5	362.287		139.55	659.6		465.5	713.944		141.55	1260		465.5	1390.66
138.05	335.2		467.4	362.288		140.05	658.9		467.4	713.95		142.05	1256.8		467.4	1390.69
138.55	335.5		469.3	362.29		140.55	659.6		469.3	713.955		142.55	1258.1		469.3	1390.72
139.05	334.3		471.2	362.291		141.05	664		471.2	713.96		143.05	1254.7		471.2	1390.74
139.55	335.6		473.1	362.292		141.55	661.1		473.1	713.965		143.55	1262.2		473.1	1390.77
140.05	334.3		475	362.294		142.05	660.9		475	713.97		144.05	1259.3		475	1390.79
140.55	336.3		476.9	362.295		142.55	662.2		476.9	713.975		144.55	1257		476.9	1390.82
141.05	336.3		478.8	362.296		143.05	663.3		478.8	713.979		145.05	1265.4		478.8	1390.84
141.55	337.4		480.7	362.297		143.55	664.2		480.7	713.984		145.55	1262.6		480.7	1390.87
142.05	336		482.6	362.298		144.05	660.8		482.6	713.988		146.05	1267.2		482.6	1390.89
142.55	336.7		484.5	362.299		144.55	665.9		484.5	713.992		146.55	1264.7		484.5	1390.91
143.05	336.8		486.4	362.3		145.05	664.1		486.4	713.996		147.05	1263.7		486.4	1390.93
143.55	336.1		488.3	362.301		145.55	660.4		488.3	714		147.55	1267.5		488.3	1390.95
144.05	335.7		490.2	362.302		146.05	664.6		490.2	714.004		148.05	1266		490.2	1390.97
144.55	336.7		492.1	362.303		146.55	662.8		492.1	714.007		148.55	1270.9		492.1	1390.99
145.05	335.9		494	362.304		147.05	670.7		494	714.011		149.05	1268		494	1391.01
145.55	336.1		495.9	362.305		147.55	668.7		495.9	714.014		149.55	1269.2		495.9	1391.03
146.05	338		497.8	362.306		148.05	667.3		497.8	714.017		150.05	1270.5		497.8	1391.05
146.55	337.9		499.7	362.306		148.55	668.5		499.7	714.02		150.55	1264.2		499.7	1391.07
147.05	337.8		501.6	362.307		149.05	668.1		501.6	714.023		151.05	1275.3		501.6	1391.08
147.55	338		503.5	362.308		149.55	667.7		503.5	714.026		151.55	1274		503.5	1391.1
148.05	338.1		505.4	362.309		150.05	667.9		505.4	714.029		152.05	1275.3		505.4	1391.12
148.55	338.6		507.3	362.309		150.55	669.5		507.3	714.032		152.55	1273.6		507.3	1391.13
149.05	338.4		509.2	362.31		151.05	671.2		509.2	714.034		153.05	1275.8		509.2	1391.15
149.55	339.9		511.1	362.31		151.55	672.4		511.1	714.037		153.55	1281.7		511.1	1391.16
150.05	338.6		513	362.311		152.05	671.7		513	714.04		154.05	1276.3		513	1391.18
150.55	337.9		514.9	362.312		152.55	672.7		514.9	714.042		154.55	1277.9		514.9	1391.19
151.05	340.3		516.8	362.312		153.05	668.9		516.8	714.044		155.05	1278.1		516.8	1391.2
151.55	338.3		518.7	362.313		153.55	669		518.7	714.046		155.55	1276.2		518.7	1391.22
152.05	341		520.6	362.313		154.05	669.7		520.6	714.049		156.05	1282.6		520.6	1391.23
152.55	339.4		522.5	362.314		154.55	671.9		522.5	714.051		156.55	1283.4		522.5	1391.24
153.05	340.5		524.4	362.314		155.05	672.9		524.4	714.053		157.05	1283.7		524.4	1391.26
153.55	339.4		526.3	362.315		155.55	668.8		526.3	714.055		157.55	1277.5		526.3	1391.27
154.05	340.8		528.2	362.315		156.05	672.6		528.2	714.057		158.05	1284.8		528.2	1391.28
154.55	339.8		530.1	362.316		156.55	673.3		530.1	714.058		158.55	1286.7		530.1	1391.29
155.05	340.4		532	362.316		157.05	671		532	714.06		159.05	1280.6		532	1391.3
155.55	341.5		533.9	362.316		157.55	673.8		533.9	714.062		159.55	1284.7		533.9	1391.31
156.05	338.8		535.8	362.317		158.05	674.2		535.8	714.064		160.05	1287.6		535.8	1391.32
156.55	340.5		537.7	362.317		158.55	677.8		537.7	714.065		160.55	1285.6		537.7	1391.33
157.05	340.8		539.6	362.318		159.05	674.4		539.6	714.067		161.05	1290		539.6	1391.34
157.55	339.6		541.5	362.318		159.55	677.3		541.5	714.068		161.55	1284.6		541.5	1391.35
158.05	340.8		543.4	362.318		160.05	675.3		543.4	714.07		162.05	1291.3		543.4	1391.36
158.55	340		545.3	362.319		160.55	678.4		545.3	714.071		162.55	1287.3		545.3	1391.37
159.05	341.7		547.2	362.319		161.05	672.9		547.2	714.072		163.05	1289.1		547.2	1391.38
159.55	341.1		549.1	362.319		161.55	675.3		549.1	714.074		163.55	1288		549.1	1391.38
160.05	342.4		551	362.319		162.05	674.6		551	714.075		164.05	1288.2		551	1391.39
160.55	342.1		552.9	362.32		162.55	680.9		552.9	714.076		164.55	1288.2		552.9	1391.4
161.05	341.8		554.8	362.32		163.05	673.5		554.8	714.077		165.05	1293.6		554.8	1391.41
161.55	341.7		556.7	362.32		163.55	676.3		556.7	714.078		165.55	1289.7		556.7	1391.42
162.05	342.8		558.6	362.32		164.05	675.2		558.6	714.08		166.05	1293.9		558.6	1391.42
162.55	343.2		560.5	362.321		164.55	681.1		560.5	714.081		166.55	1292		560.5	1391.43
163.05	343.4		562.4	362.321		165.05	678.4		562.4	714.082		167.05	1293.2		562.4	1391.44
163.55	341.4		564.3	362.321		165.55	678.9		564.3	714.083		167.55	1301.4		564.3	1391.44
164.05	343.3		566.2	362.321		166.05	679.9		566.2	714.084		168.05	1294.5		566.2	1391.45
164.55	343.4		568.1	362.322		166.55	677.2		568.1	714.085		168.55	1293.6		568.1	1391.46
165.05	345.1		570	362.322		167.05	679.1		570	714.085		169.05	1298.9		570	1391.46
165.55	343.6		571.9	362.322		167.55	676.2		571.9	714.086		169.55	1297.5		571.9	1391.47
166.05	343.2		573.8	362.322		168.05	680.1		573.8	714.087		170.05	1303.1		573.8	1391.47
166.55	342.6		575.7	362.322		168.55	679.8		575.7	714.088		170.55	1298.4		575.7	1391.48
167.05	343.8		577.6	362.322		169.05	678.1		577.6	714.089		171.05	1302.3		577.6	1391.48
167.55	343		579.5	362.323		169.55	682.3		579.5	714.09		171.55	1301.7		579.5	1391.49
168.05	344.2		581.4	362.323		170.05	677.6		581.4	714.09		172.05	1305.5		581.4	1391.49
168.55	344.2		583.3	362.323		170.55	679.3		583.3	714.091		172.55	1302.3		583.3	1391.5
169.05	343.4		585.2	362.323		171.05	678.1		585.2	714.092		173.05	1305		585.2	1391.5
169.55	344.2		587.1	362.323		171.55	680.3		587.1	714.092		173.55	1305		587.1	1391.51
170.05	344.2		589	362.323		172.05	680.3		589	714.093		174.05	1305.1		589	1391.51
170.55	344.4		590.9	362.323		172.55	678.9		590.9	714.094		174.55	1302.6		590.9	1391.52
171.05	342.8		592.8	362.324		173.05	682.5		592.8	714.094		175.05	1301.9		592.8	1391.52
171.55	345.5		594.7	362.324		173.55	683.1		594.7	714.095		175.55	1307.6		594.7	1391.53
172.05	345.4		596.6	362.324		174.05	682.9		596.6	714.095		176.05	1302.2		596.6	1391.53
172.55	344.6		598.5	362.324		174.55	679.5		598.5	714.096		176.55	1306.1		598.5	1391.53
173.05	345.7		600.4	362.324		175.05	686.7		600.4	714.096		177.05	1304.5		600.4	1391.54
173.55	346		602.3	362.324		175.55	680.5		602.3	714.097		177.55	1304.9		602.3	1391.54
174.05	345.1		604.2	362.324		176.05	685		604.2	714.097		178.05	1314.5		604.2	1391.55
174.55	344.7		606.1	362.324		176.55	683.4		606.1	714.098		178.55	1307.8		606.1	1391.55
175.05	344.8		608	362.324		177.05	684.4		608	714.098		179.05	1308.8		608	1391.55
175.55	344.4		609.9	362.325		177.55	684.6		609.9	714.099		179.55	1314		609.9	1391.56
176.05	345.3		611.8	362.325		178.05	682.4		611.8	714.099		180.05	1314.8		611.8	1391.56
176.55	345.6		613.7	362.325		178.55	682.3		613.7	714.1		180.55	1309.4		613.7	1391.56
177.05	345.5		615.6	362.325		179.05	683.3		615.6	714.1		181.05	1308.5		615.6	1391.57
177.55	345.3		617.5	362.325		179.55	685.5		617.5	714.1		181.55	1314.2		617.5	1391.57
178.05	344.7		619.4	362.325		180.05	683.2		619.4	714.101		182.05	1309.3		619.4	1391.57
178.55	346.5		621.3	362.325		180.55	684.5		621.3	714.101		182.55	1314.7		621.3	1391.57
179.05	344.2		623.2	362.325		181.05	683.6		623.2	714.102		183.05	1314.7		623.2	1391.58
179.55	347.4		625.1	362.325		181.55	682		625.1	714.102		183.55	1310.5		625.1	1391.58
180.05	344.8		627	362.325		182.05	685.4		627	714.102		184.05	1313.4		627	1391.58
180.55	345.5		628.9	362.325		182.55	684.8		628.9	714.103		184.55	1311.7		628.9	1391.58
181.05	346.5		630.8	362.325		183.05	686.1		630.8	714.103		185.05	1321.5		630.8	1391.59
181.55	346.8		632.7	362.325		183.55	683.4		632.7	714.103		185.55	1312.3		632.7	1391.59
182.05	347.6		634.6	362.325		184.05	687.7		634.6	714.103		186.05	1319.8		634.6	1391.59
182.55	345.3		636.5	362.326		184.55	685.3		636.5	714.104		186.55	1317.2		636.5	1391.59
183.05	346.5		638.4	362.326		185.05	684.9		638.4	714.104		187.05	1313.4		638.4	1391.6
183.55	346.7		640.3	362.326		185.55	685.6		640.3	714.104		187.55	1318.6		640.3	1391.6
184.05	345.8		642.2	362.326		186.05	687.5		642.2	714.104		188.05	1320.4		642.2	1391.6
184.55	347.6		644.1	362.326		186.55	685.6		644.1	714.105		188.55	1322.2		644.1	1391.6
185.05	346		646	362.326		187.05	686		646	714.105		189.05	1317.3		646	1391.6
185.55	347.7		647.9	362.326		187.55	685.8		647.9	714.105		189.55	1315.8		647.9	1391.61
186.05	347.2		649.8	362.326		188.05	687.8		649.8	714.105		190.05	1316.1		649.8	1391.61
186.55	347.6		651.7	362.326		188.55	687.5		651.7	714.106		190.55	1317		651.7	1391.61
187.05	347.6		653.6	362.326		189.05	686.9		653.6	714.106		191.05	1315.4		653.6	1391.61
187.55	347.3		655.5	362.326		189.55	686.3		655.5	714.106		191.55	1317.6		655.5	1391.61
188.05	347		657.4	362.326		190.05	689		657.4	714.106		192.05	1318.2		657.4	1391.61
188.55	348.4		659.3	362.326		190.55	688.4		659.3	714.106		192.55	1327.5		659.3	1391.62
189.05	347.5		661.2	362.326		191.05	690		661.2	714.107		193.05	1321.1		661.2	1391.62
189.55	347.7		663.1	362.326		191.55	691.4		663.1	714.107		193.55	1322.7		663.1	1391.62
190.05	346.8		665	362.326		192.05	688.3		665	714.107		194.05	1321.2		665	1391.62
190.55	347.4		666.9	362.326		192.55	692.3		666.9	714.107		194.55	1321		666.9	1391.62
191.05	348.2		668.8	362.326		193.05	691.9		668.8	714.107		195.05	1321.1		668.8	1391.62
191.55	348.7		670.7	362.326		193.55	689.2		670.7	714.107		195.55	1322.1		670.7	1391.62
192.05	347.3		672.6	362.326		194.05	685.5		672.6	714.108		196.05	1320.3		672.6	1391.63
192.55	350.1		674.5	362.326		194.55	688.7		674.5	714.108		196.55	1322.9		674.5	1391.63
193.05	349.6		676.4	362.326		195.05	690.7		676.4	714.108		197.05	1326.2		676.4	1391.63
193.55	349.7		678.3	362.326		195.55	687.8		678.3	714.108		197.55	1328.1		678.3	1391.63
194.05	348.1		680.2	362.326		196.05	692		680.2	714.108		198.05	1328		680.2	1391.63
194.55	349.8		682.1	362.326		196.55	689		682.1	714.108		198.55	1325.5		682.1	1391.63
195.05	348.5		684	362.326		197.05	688.1		684	714.108		199.05	1324.1		684	1391.63
195.55	350.5		685.9	362.326		197.55	687.6		685.9	714.108		199.55	1320.7		685.9	1391.63
196.05	349.3		687.8	362.326		198.05	691.5		687.8	714.109		200.05	1327.3		687.8	1391.63
196.55	350.3		689.7	362.326		198.55	689.3		689.7	714.109		200.55	1324.4		689.7	1391.64
197.05	349.7		691.6	362.326		199.05	691.1		691.6	714.109		201.05	1329.5		691.6	1391.64
197.55	348.2		693.5	362.327		199.55	689.5		693.5	714.109		201.55	1333.2		693.5	1391.64
198.05	349.3		695.4	362.327		200.05	690.8		695.4	714.109		202.05	1329.3		695.4	1391.64
198.55	348.9		697.3	362.327		200.55	692.6		697.3	714.109		202.55	1329.3		697.3	1391.64
199.05	349.1		699.2	362.327		201.05	693.7		699.2	714.109		203.05	1333.1		699.2	1391.64
199.55	348.4		701.1	362.327		201.55	689.9		701.1	714.109		203.55	1327.1		701.1	1391.64
200.05	349.4		703	362.327		202.05	694.3		703	714.109		204.05	1332.6		703	1391.64
200.55	349.3		704.9	362.327		202.55	694.4		704.9	714.109		204.55	1329.7		704.9	1391.64
201.05	349.7		706.8	362.327		203.05	692.8		706.8	714.109		205.05	1326.3		706.8	1391.64
201.55	349.2		708.7	362.327		203.55	693.5		708.7	714.11		205.55	1324.8		708.7	1391.64
202.05	348.9		710.6	362.327		204.05	693		710.6	714.11		206.05	1341.4		710.6	1391.65
202.55	349.9		712.5	362.327		204.55	693.7		712.5	714.11		206.55	1329.5		712.5	1391.65
203.05	348.4		714.4	362.327		205.05	695.4		714.4	714.11		207.05	1330.9		714.4	1391.65
203.55	350.3		716.3	362.327		205.55	692.4		716.3	714.11		207.55	1330.1		716.3	1391.65
204.05	348.1		718.2	362.327		206.05	691.1		718.2	714.11		208.05	1332.7		718.2	1391.65
204.55	349.5		720.1	362.327		206.55	697.2		720.1	714.11		208.55	1334.6		720.1	1391.65
205.05	350.1		722	362.327		207.05	691.8		722	714.11		209.05	1335.9		722	1391.65
205.55	349.6		723.9	362.327		207.55	693.4		723.9	714.11		209.55	1333.3		723.9	1391.65
206.05	350.3		725.8	362.327		208.05	690.7		725.8	714.11		210.05	1333		725.8	1391.65
206.55	351.2		727.7	362.327		208.55	692.3		727.7	714.11		210.55	1336		727.7	1391.65
207.05	350.7		729.6	362.327		209.05	694.3		729.6	714.11		211.05	1336.7		729.6	1391.65
207.55	349.8		731.5	362.327		209.55	693.8		731.5	714.11		211.55	1334.7		731.5	1391.65
208.05	351.4		733.4	362.327		210.05	693.8		733.4	714.11		212.05	1334.9		733.4	1391.65
208.55	351.2		735.3	362.327		210.55	695.9		735.3	714.11		212.55	1341.1		735.3	1391.65
209.05	349.5		737.2	362.327		211.05	694.1		737.2	714.11		213.05	1338.7		737.2	1391.65
209.55	350.5		739.1	362.327		211.55	692.4		739.1	714.11		213.55	1337.1		739.1	1391.65
210.05	351		741	362.327		212.05	693.2		741	714.111		214.05	1342.8		741	1391.65
210.55	349.8		742.9	362.327		212.55	696.9		742.9	714.111		214.55	1336.1		742.9	1391.65
211.05	351		744.8	362.327		213.05	699.4		744.8	714.111		215.05	1337.4		744.8	1391.66
211.55	350.2		746.7	362.327		213.55	696.4		746.7	714.111		215.55	1336.5		746.7	1391.66
212.05	350.1		748.6	362.327		214.05	698		748.6	714.111		216.05	1337.4		748.6	1391.66
212.55	350.4		750.5	362.327		214.55	696.5		750.5	714.111		216.55	1335.1		750.5	1391.66
213.05	352.2		752.4	362.327		215.05	695.8		752.4	714.111		217.05	1342.2		752.4	1391.66
213.55	351.3		754.3	362.327		215.55	695.1		754.3	714.111		217.55	1340.5		754.3	1391.66
214.05	351.8		756.2	362.327		216.05	693.7		756.2	714.111		218.05	1338.9		756.2	1391.66
214.55	351		758.1	362.327		216.55	695.8		758.1	714.111		218.55	1336.5		758.1	1391.66
215.05	351.4		760	362.327		217.05	695.5		760	714.111		219.05	1337		760	1391.66
215.55	352.3		761.9	362.327		217.55	697.9		761.9	714.111		219.55	1343.5		761.9	1391.66
216.05	353.3		763.8	362.327		218.05	696.8		763.8	714.111		220.05	1342.7		763.8	1391.66
216.55	351		765.7	362.327		218.55	694		765.7	714.111		220.55	1338.5		765.7	1391.66
217.05	350.9		767.6	362.327		219.05	698.7		767.6	714.111		221.05	1336.4		767.6	1391.66
217.55	354		769.5	362.327		219.55	696.7		769.5	714.111		221.55	1346.6		769.5	1391.66
218.05	350.3		771.4	362.327		220.05	696.1		771.4	714.111		222.05	1338.5		771.4	1391.66
218.55	351.5		773.3	362.327		220.55	698.2		773.3	714.111		222.55	1344.7		773.3	1391.66
219.05	351.6		775.2	362.327		221.05	698.4		775.2	714.111		223.05	1343.2		775.2	1391.66
219.55	352.1		777.1	362.327		221.55	695.1		777.1	714.111		223.55	1344		777.1	1391.66
220.05	351.3		779	362.327		222.05	697.8		779	714.111		224.05	1341.5		779	1391.66
220.55	350		780.9	362.327		222.55	699.9		780.9	714.111		224.55	1345.7		780.9	1391.66
221.05	352.4		782.8	362.327		223.05	700.2		782.8	714.111		225.05	1340.1		782.8	1391.66
221.55	355.2		784.7	362.327		223.55	694		784.7	714.111		225.55	1341.7		784.7	1391.66
222.05	352.5		786.6	362.327		224.05	699.6		786.6	714.111		226.05	1341.6		786.6	1391.66
222.55	351.9		788.5	362.327		224.55	696.8		788.5	714.111		226.55	1345.7		788.5	1391.66
223.05	354		790.4	362.327		225.05	697.7		790.4	714.111		227.05	1346		790.4	1391.66
223.55	351		792.3	362.327		225.55	696.2		792.3	714.111		227.55	1344.3		792.3	1391.66
224.05	352.2		794.2	362.327		226.05	699.9		794.2	714.111		228.05	1342.4		794.2	1391.66
224.55	352.9		796.1	362.327		226.55	695.8		796.1	714.111		228.55	1347.5		796.1	1391.66
225.05	351.6		798	362.327		227.05	697.8		798	714.111		229.05	1345.7		798	1391.66
225.55	351.5		799.9	362.327		227.55	701.4		799.9	714.111		229.55	1346		799.9	1391.66
226.05	355.3		801.8	362.327		228.05	696.2		801.8	714.111		230.05	1341.6		801.8	1391.66
226.55	355.3		803.7	362.327		228.55	699.3		803.7	714.111		230.55	1344.6		803.7	1391.66
227.05	351.1		805.6	362.327		229.05	697.3		805.6	714.111		231.05	1349.8		805.6	1391.66
227.55	351.5		807.5	362.327		229.55	696.2		807.5	714.111		231.55	1346.7		807.5	1391.66
228.05	352.2		809.4	362.327		230.05	696.9		809.4	714.111		232.05	1349.7		809.4	1391.66
228.55	352.8		811.3	362.327		230.55	696.6		811.3	714.111		232.55	1350.3		811.3	1391.66
229.05	351.5		813.2	362.327		231.05	697.5		813.2	714.111		233.05	1350		813.2	1391.66
229.55	352.3		815.1	362.327		231.55	701		815.1	714.111		233.55	1341.7		815.1	1391.66
230.05	351.3		817	362.327		232.05	695.9		817	714.111		234.05	1341.1		817	1391.66
230.55	351.1		818.9	362.327		232.55	696.5		818.9	714.111		234.55	1354		818.9	1391.67
231.05	352.5		820.8	362.327		233.05	696.5		820.8	714.111		235.05	1349.1		820.8	1391.67
231.55	352.8		822.7	362.327		233.55	701.3		822.7	714.112		235.55	1348.2		822.7	1391.67
232.05	354.4		824.6	362.327		234.05	702.2		824.6	714.112		236.05	1347		824.6	1391.67
232.55	352.1		826.5	362.327		234.55	699.7		826.5	714.112		236.55	1350.9		826.5	1391.67
233.05	353.8		828.4	362.327		235.05	700.9		828.4	714.112		237.05	1345.7		828.4	1391.67
233.55	353.6		830.3	362.327		235.55	698.6		830.3	714.112		237.55	1351.4		830.3	1391.67
234.05	352.5		832.2	362.327		236.05	701		832.2	714.112		238.05	1346		832.2	1391.67
234.55	352.6		834.1	362.327		236.55	698.3		834.1	714.112		238.55	1350.7		834.1	1391.67
235.05	352.1		836	362.327		237.05	700.8		836	714.112		239.05	1354.3		836	1391.67
235.55	353.6		837.9	362.327		237.55	702.7		837.9	714.112		239.55	1352.3		837.9	1391.67
236.05	353.4		839.8	362.327		238.05	701.9		839.8	714.112		240.05	1350.3		839.8	1391.67
236.55	352.4		841.7	362.327		238.55	699.9		841.7	714.112		240.55	1347.7		841.7	1391.67
237.05	353.8		843.6	362.327		239.05	700.3		843.6	714.112		241.05	1344.9		843.6	1391.67
237.55	351.6		845.5	362.327		239.55	700.3		845.5	714.112		241.55	1349.2		845.5	1391.67
238.05	353.4		847.4	362.327		240.05	698.4		847.4	714.112		242.05	1350.9		847.4	1391.67
238.55	354.4		849.3	362.327		240.55	699		849.3	714.112		242.55	1358.1		849.3	1391.67
239.05	354.6		851.2	362.327		241.05	702.6		851.2	714.112		243.05	1354.4		851.2	1391.67
239.55	354.4		853.1	362.327		241.55	699.8		853.1	714.112		243.55	1352.6		853.1	1391.67
240.05	353.4		855	362.327		242.05	699		855	714.112		244.05	1349.9		855	1391.67
240.55	353.6		856.9	362.327		242.55	697.3		856.9	714.112		244.55	1353.9		856.9	1391.67
241.05	354.2		858.8	362.327		243.05	697.5		858.8	714.112		245.05	1351.9		858.8	1391.67
241.55	354.2		860.7	362.327		243.55	700.1		860.7	714.112		245.55	1350.8		860.7	1391.67
242.05	354.6		862.6	362.327		244.05	698.9		862.6	714.112		246.05	1353.7		862.6	1391.67
242.55	353.7		864.5	362.327		244.55	703.6		864.5	714.112		246.55	1353.1		864.5	1391.67
243.05	354.1		866.4	362.327		245.05	698.9		866.4	714.112		247.05	1351.6		866.4	1391.67
243.55	354		868.3	362.327		245.55	699.8		868.3	714.112		247.55	1352.3		868.3	1391.67
244.05	354		870.2	362.327		246.05	700.7		870.2	714.112		248.05	1351.6		870.2	1391.67
244.55	354.5		872.1	362.327		246.55	702.5		872.1	714.112		248.55	1351.4		872.1	1391.67
245.05	354.4		874	362.327		247.05	703.1		874	714.112		249.05	1356.5		874	1391.67
245.55	353.6		875.9	362.327		247.55	705.9		875.9	714.112		249.55	1352.7		875.9	1391.67
246.05	353.3		877.8	362.327		248.05	700.1		877.8	714.112		250.05	1359.3		877.8	1391.67
246.55	353.5		879.7	362.327		248.55	702.2		879.7	714.112		250.55	1357.7		879.7	1391.67
247.05	355		881.6	362.327		249.05	698.8		881.6	714.112		251.05	1351.2		881.6	1391.67
247.55	355.2		883.5	362.327		249.55	700.1		883.5	714.112		251.55	1354.3		883.5	1391.67
248.05	354		885.4	362.327		250.05	699.4		885.4	714.112		252.05	1357.9		885.4	1391.67
248.55	352		887.3	362.327		250.55	699.2		887.3	714.112		252.55	1355.8		887.3	1391.67
249.05	354.2		889.2	362.327		251.05	702.5		889.2	714.112		253.05	1351.9		889.2	1391.67
249.55	354.1		891.1	362.327		251.55	701.9		891.1	714.112		253.55	1355.1		891.1	1391.67
250.05	353		893	362.327		252.05	703.8		893	714.112		254.05	1356.4		893	1391.67
250.55	352.9		894.9	362.327		252.55	700.2		894.9	714.112		254.55	1357.6		894.9	1391.67
251.05	353.9		896.8	362.327		253.05	701.5		896.8	714.112		255.05	1360		896.8	1391.67
251.55	354.9		898.7	362.327		253.55	700.2		898.7	714.112		255.55	1359.9		898.7	1391.67
252.05	355.6		900.6	362.327		254.05	699.4		900.6	714.112		256.05	1359.5		900.6	1391.67
252.55	353.4		902.5	362.327		254.55	700.7		902.5	714.112		256.55	1357		902.5	1391.67
253.05	355		904.4	362.327		255.05	702.9		904.4	714.112		257.05	1354.3		904.4	1391.67
253.55	355.5		906.3	362.327		255.55	701.1		906.3	714.112		257.55	1361		906.3	1391.67
254.05	354.7		908.2	362.327		256.05	701.3		908.2	714.112		258.05	1353.8		908.2	1391.67
254.55	354.8		910.1	362.327		256.55	700.2		910.1	714.112		258.55	1357.9		910.1	1391.67
255.05	356.2		912	362.327		257.05	700.9		912	714.112		259.05	1363.1		912	1391.67
255.55	353.6		913.9	362.327		257.55	705.6		913.9	714.112		259.55	1357.6		913.9	1391.67
256.05	354.8		915.8	362.327		258.05	704.7		915.8	714.112		260.05	1361.7		915.8	1391.67
256.55	354.8		917.7	362.327		258.55	701.4		917.7	714.112		260.55	1363.1		917.7	1391.67
257.05	355.5		919.6	362.327		259.05	703.3		919.6	714.112		261.05	1358.6		919.6	1391.67
257.55	354.7		921.5	362.327		259.55	702.1		921.5	714.112		261.55	1356.1		921.5	1391.67
258.05	356.1		923.4	362.327		260.05	700.8		923.4	714.112		262.05	1354		923.4	1391.67
258.55	355.3		925.3	362.327		260.55	700.6		925.3	714.112		262.55	1354.1		925.3	1391.67
259.05	353.8		927.2	362.327		261.05	702.3		927.2	714.112		263.05	1361.9		927.2	1391.67
259.55	355.6		929.1	362.327		261.55	704.3		929.1	714.112		263.55	1359.3		929.1	1391.67
260.05	354.6		931	362.327		262.05	702.6		931	714.112		264.05	1362.7		931	1391.67
260.55	353.5		932.9	362.327		262.55	699.1		932.9	714.112		264.55	1358.3		932.9	1391.67
261.05	353.9		934.8	362.327		263.05	706.3		934.8	714.112		265.05	1352		934.8	1391.67
261.55	355.6		936.7	362.327		263.55	705.3		936.7	714.112		265.55	1356		936.7	1391.67
262.05	354.3		938.6	362.327		264.05	705.1		938.6	714.112		266.05	1359.6		938.6	1391.67
262.55	353.8		940.5	362.327		264.55	705.5		940.5	714.112		266.55	1361.5		940.5	1391.67
263.05	355.4		942.4	362.327		265.05	702.8		942.4	714.112		267.05	1363.2		942.4	1391.67
263.55	355.1		944.3	362.327		265.55	699.3		944.3	714.112		267.55	1364		944.3	1391.67
264.05	354.5		946.2	362.327		266.05	704.1		946.2	714.112		268.05	1355.8		946.2	1391.67
264.55	354.8		948.1	362.327		266.55	702.8		948.1	714.112		268.55	1357.8		948.1	1391.67
265.05	356.8		950	362.327		267.05	701.5		950	714.112		269.05	1365.2		950	1391.67
265.55	354					267.55	703.4		265.55	354		269.55	1361
266.05	356					268.05	703.4		266.05	356		270.05	1363.4
266.55	353.7					268.55	702.7		266.55	353.7		270.55	1363
267.05	356.2					269.05	704.5		267.05	356.2		271.05	1363.8
267.55	355					269.55	701.4		267.55	355		271.55	1361.8
268.05	355.1					270.05	707.4		268.05	355.1		272.05	1359.1
268.55	356.2					270.55	704		268.55	356.2		272.55	1359.4
269.05	355.3					271.05	702.6		269.05	355.3		273.05	1366.2
269.55	355.7					271.55	703.9		269.55	355.7		273.55	1361.5
270.05	356.9					272.05	703.3		270.05	356.9		274.05	1361
270.55	356.2					272.55	706		270.55	356.2		274.55	1362.6
271.05	355.4					273.05	705.8		271.05	355.4		275.05	1368
271.55	356.4					273.55	704.8		271.55	356.4		275.55	1361.7
272.05	357.2					274.05	702.8		272.05	357.2		276.05	1363.6
272.55	355.3					274.55	702.4		272.55	355.3		276.55	1366.8
273.05	356.2					275.05	705.8		273.05	356.2		277.05	1365.1
273.55	356.1					275.55	703		273.55	356.1		277.55	1361.6
274.05	354.8					276.05	701.9		274.05	354.8		278.05	1363.7
274.55	355.6					276.55	705.3		274.55	355.6		278.55	1370.3
275.05	356.2					277.05	703.9		275.05	356.2		279.05	1367.7
275.55	357.8					277.55	705.4		275.55	357.8		279.55	1366.6
276.05	356.4					278.05	702.5		276.05	356.4		280.05	1364.3
276.55	354.4					278.55	708.2		276.55	354.4		280.55	1366.6
277.05	354.8					279.05	704.6		277.05	354.8		281.05	1361
277.55	356.6					279.55	709.4		277.55	356.6		281.55	1364
278.05	355.7					280.05	704.7		278.05	355.7		282.05	1363.4
278.55	355					280.55	704.4		278.55	355		282.55	1361
279.05	357.1					281.05	706.9		279.05	357.1		283.05	1362.7
279.55	355					281.55	707.1		279.55	355		283.55	1363
280.05	355.3					282.05	706.9		280.05	355.3		284.05	1370.2
280.55	355.5					282.55	704.6		280.55	355.5		284.55	1366.3
281.05	356.3					283.05	705.9		281.05	356.3		285.05	1363.8
281.55	356.7					283.55	705.5		281.55	356.7		285.55	1367.9
282.05	356.4					284.05	704.6		282.05	356.4		286.05	1364.5
282.55	357.6					284.55	705.9		282.55	357.6		286.55	1362.6
283.05	356					285.05	707.9		283.05	356		287.05	1360.7
283.55	356.2					285.55	705.7		283.55	356.2		287.55	1367
284.05	356.4					286.05	705.9		284.05	356.4		288.05	1367.8
284.55	356.6					286.55	707.1		284.55	356.6		288.55	1365.8
285.05	356.7					287.05	704.2		285.05	356.7		289.05	1372.1
285.55	357.4					287.55	709.6		285.55	357.4		289.55	1368.5
286.05	355.9					288.05	706.1		286.05	355.9		290.05	1365.2
286.55	356.1					288.55	706.2		286.55	356.1		290.55	1365
287.05	358.1					289.05	703.7		287.05	358.1		291.05	1367.5
287.55	356.7					289.55	706.7		287.55	356.7		291.55	1368.6
288.05	355.6					290.05	706.3		288.05	355.6		292.05	1369.1
288.55	356.9					290.55	704.8		288.55	356.9		292.55	1366.4
289.05	358.4					291.05	704.7		289.05	358.4		293.05	1362.8
289.55	357.8					291.55	703.1		289.55	357.8		293.55	1370.9
290.05	356					292.05	703.8		290.05	356		294.05	1369.4
290.55	355.4					292.55	703.8		290.55	355.4		294.55	1368.2
291.05	356.9					293.05	706.5		291.05	356.9		295.05	1365.6
291.55	358.2					293.55	705.4		291.55	358.2		295.55	1372.9
292.05	355.6					294.05	703.6		292.05	355.6		296.05	1372.3
292.55	356.3					294.55	705.2		292.55	356.3		296.55	1364.9
293.05	356.9					295.05	708.4		293.05	356.9		297.05	1372.7
293.55	357.7					295.55	703.7		293.55	357.7		297.55	1367.9
294.05	357.8					296.05	709.1		294.05	357.8		298.05	1377.1
294.55	356.7					296.55	708.6		294.55	356.7		298.55	1374.3
295.05	357.6					297.05	703.5		295.05	357.6		299.05	1377.3
295.55	356.4					297.55	707.5		295.55	356.4		299.55	1367
296.05	356.3					298.05	707.3		296.05	356.3		300.05	1379.2
296.55	357.6					298.55	708.3		296.55	357.6		300.55	1374.2
297.05	358.6					299.05	705.9		297.05	358.6		301.05	1369.4
297.55	357.3					299.55	706.9		297.55	357.3		301.55	1369
298.05	357.1					300.05	705.7		298.05	357.1		302.05	1371.8
298.55	359.3					300.55	707		298.55	359.3		302.55	1369.7
299.05	358.7					301.05	705.8		299.05	358.7		303.05	1369.3
299.55	359.1					301.55	704.8		299.55	359.1		303.55	1365.5
300.05	358.3					302.05	707.3		300.05	358.3		304.05	1365.1
300.55	356.9					302.55	705.8		300.55	356.9		304.55	1369.6
301.05	357.4					303.05	710.7		301.05	357.4		305.05	1369.5
301.55	358.8					303.55	706.8		301.55	358.8		305.55	1375.6
302.05	358					304.05	709.6		302.05	358		306.05	1375.2
302.55	357.9					304.55	707		302.55	357.9		306.55	1371.6
303.05	357.2					305.05	707.3		303.05	357.2		307.05	1367.8
303.55	357.8					305.55	706.3		303.55	357.8		307.55	1373.4
304.05	357.6					306.05	707.7		304.05	357.6		308.05	1371.6
304.55	356.6					306.55	703.8		304.55	356.6		308.55	1377.1
305.05	358.7					307.05	706.2		305.05	358.7		309.05	1373.2
305.55	358.3					307.55	706.1		305.55	358.3		309.55	1374.3
306.05	358.3					308.05	709.4		306.05	358.3		310.05	1375.5
306.55	357.3					308.55	707.9		306.55	357.3		310.55	1368
307.05	357					309.05	707.7		307.05	357		311.05	1371.1
307.55	358.6					309.55	706.3		307.55	358.6		311.55	1369.7
308.05	357.9					310.05	709.2		308.05	357.9		312.05	1371.7
308.55	356.5					310.55	706.7		308.55	356.5		312.55	1372.5
309.05	358.1					311.05	705.1		309.05	358.1		313.05	1365.7
309.55	358.3					311.55	705.9		309.55	358.3		313.55	1372.3
310.05	358.1					312.05	706.9		310.05	358.1		314.05	1371.9
310.55	357					312.55	706.9		310.55	357		314.55	1378.9
311.05	357.9					313.05	711.2		311.05	357.9		315.05	1373.1
311.55	358.3					313.55	708.1		311.55	358.3		315.55	1371.8
312.05	357.9					314.05	706		312.05	357.9		316.05	1372.4
312.55	358.2					314.55	708.2		312.55	358.2		316.55	1375.9
313.05	360.3					315.05	706.5		313.05	360.3		317.05	1373.3
313.55	358.8					315.55	708		313.55	358.8		317.55	1380.2
314.05	358.9					316.05	711		314.05	358.9		318.05	1377.7
314.55	358					316.55	708.6		314.55	358		318.55	1375.9
315.05	357.6					317.05	709.1		315.05	357.6		319.05	1375.9
315.55	357.4					317.55	706.6		315.55	357.4		319.55	1374.2
316.05	359.4					318.05	706.5		316.05	359.4		320.05	1375.6
316.55	359					318.55	708.2		316.55	359		320.55	1374.5
317.05	359.4					319.05	708.6		317.05	359.4		321.05	1371.1
317.55	359.1					319.55	708.6		317.55	359.1		321.55	1372.3
318.05	357.9					320.05	709.3		318.05	357.9		322.05	1376.3
318.55	357.8					320.55	708.7		318.55	357.8		322.55	1376.5
319.05	357.7					321.05	709.1		319.05	357.7		323.05	1372.6
319.55	357.8					321.55	705.7		319.55	357.8		323.55	1374.1
320.05	359.3					322.05	711.3		320.05	359.3		324.05	1374.3
320.55	357.4					322.55	707.8		320.55	357.4		324.55	1381.9
321.05	357.6					323.05	708.6		321.05	357.6		325.05	1369.5
321.55	358.4					323.55	708.8		321.55	358.4		325.55	1370
322.05	357.4					324.05	708.8		322.05	357.4		326.05	1376.8
322.55	357.8					324.55	705.8		322.55	357.8		326.55	1380.8
323.05	358.2					325.05	710.2		323.05	358.2		327.05	1379
323.55	357.1					325.55	707.5		323.55	357.1		327.55	1368.6
324.05	359					326.05	713.4		324.05	359		328.05	1375
324.55	356.6					326.55	708.1		324.55	356.6		328.55	1376
325.05	360					327.05	707.6		325.05	360		329.05	1383.6
325.55	359.4					327.55	710.1		325.55	359.4		329.55	1369.7
326.05	357.4					328.05	707.3		326.05	357.4		330.05	1382.6
326.55	359.8					328.55	708.4		326.55	359.8		330.55	1376.2
327.05	358.7					329.05	706.5		327.05	358.7		331.05	1371.3
327.55	358.9					329.55	707.1		327.55	358.9		331.55	1381.3
328.05	359.1					330.05	708.9		328.05	359.1		332.05	1374.9
328.55	358					330.55	712.6		328.55	358		332.55	1377.1
329.05	358.5					331.05	706.5		329.05	358.5		333.05	1371.6
329.55	360.4					331.55	705.9		329.55	360.4		333.55	1378.7
330.05	359.1					332.05	707.7		330.05	359.1		334.05	1379.6
330.55	358.7					332.55	711.4		330.55	358.7		334.55	1374.7
331.05	358.4					333.05	708.2		331.05	358.4		335.05	1377.8
331.55	359.7					333.55	709.2		331.55	359.7		335.55	1376.6
332.05	358.1					334.05	708.1		332.05	358.1		336.05	1373.4
332.55	357.5					334.55	708.9		332.55	357.5		336.55	1371.5
333.05	359.7					335.05	709.2		333.05	359.7		337.05	1373.8
333.55	358.2					335.55	706.8		333.55	358.2		337.55	1376.7
334.05	357.8					336.05	708.2		334.05	357.8		338.05	1379.2
334.55	359.8					336.55	708.7		334.55	359.8		338.55	1383.8
335.05	357.4					337.05	705.6		335.05	357.4		339.05	1379.2
335.55	359					337.55	711.4		335.55	359		339.55	1373.7
336.05	359.2					338.05	708.1		336.05	359.2		340.05	1384.4
336.55	361.6					338.55	709.5		336.55	361.6		340.55	1378.1
337.05	360.1					339.05	708.6		337.05	360.1		341.05	1374.4
337.55	359.4					339.55	710.8		337.55	359.4		341.55	1374.7
338.05	360.4					340.05	709.2		338.05	360.4		342.05	1374.6
338.55	360.2					340.55	707.2		338.55	360.2		342.55	1378.3
339.05	359.6					341.05	711.3		339.05	359.6		343.05	1374.6
339.55	359.8					341.55	709.7		339.55	359.8		343.55	1378.8
340.05	358.5					342.05	706.8		340.05	358.5		344.05	1377.7
340.55	358.2					342.55	709.7		340.55	358.2		344.55	1376.9
341.05	360.8					343.05	708.6		341.05	360.8		345.05	1381.5
341.55	358.3					343.55	706.1		341.55	358.3		345.55	1376.4
342.05	359.5					344.05	712		342.05	359.5		346.05	1383.4
342.55	358.2					344.55	709.9		342.55	358.2		346.55	1377.5
343.05	358.3					345.05	707.8		343.05	358.3		347.05	1377.9
343.55	361.2					345.55	707.1		343.55	361.2		347.55	1378.3
344.05	359.6					346.05	708		344.05	359.6		348.05	1380.5
344.55	359.7					346.55	709		344.55	359.7		348.55	1383.9
345.05	360.2					347.05	710.6		345.05	360.2		349.05	1379.3
345.55	358.2					347.55	707.2		345.55	358.2		349.55	1380.5
346.05	357.9					348.05	709.3		346.05	357.9		350.05	1377.3
346.55	359.1					348.55	710.1		346.55	359.1		350.55	1382.1
347.05	360.7					349.05	710.5		347.05	360.7		351.05	1378.6
347.55	359.2					349.55	710.2		347.55	359.2		351.55	1378.3
348.05	357.7					350.05	710.9		348.05	357.7		352.05	1382.4
348.55	359.5					350.55	707		348.55	359.5		352.55	1382.1
349.05	360.4					351.05	711.3		349.05	360.4		353.05	1383.6
349.55	359.4					351.55	710.9		349.55	359.4		353.55	1381.6
350.05	361.2					352.05	711.2		350.05	361.2		354.05	1377.7
350.55	358.8					352.55	707.8		350.55	358.8		354.55	1375.9
351.05	358.3					353.05	711.3		351.05	358.3		355.05	1381
351.55	358.6					353.55	710.2		351.55	358.6		355.55	1380.9
352.05	359.1					354.05	708.3		352.05	359.1		356.05	1380.3
352.55	358.3					354.55	709.7		352.55	358.3		356.55	1375.4
353.05	359					355.05	709.7		353.05	359		357.05	1374.9
353.55	359.6					355.55	712.4		353.55	359.6		357.55	1380.6
354.05	359.2					356.05	709.5		354.05	359.2		358.05	1379.7
354.55	359.6					356.55	708		354.55	359.6		358.55	1383.1
355.05	359.5					357.05	708.4		355.05	359.5		359.05	1379.4
355.55	358.8					357.55	711.6		355.55	358.8		359.55	1383.4
356.05	360.7					358.05	710.4		356.05	360.7		360.05	1381.4
356.55	359.6					358.55	711.6		356.55	359.6		360.55	1381.1
357.05	360.2					359.05	705.7		357.05	360.2		361.05	1384.6
357.55	360.4					359.55	711		357.55	360.4		361.55	1382.6
358.05	361.6					360.05	712.4		358.05	361.6		362.05	1378.3
358.55	361.3					360.55	709.8		358.55	361.3		362.55	1381.4
359.05	359.4					361.05	709.1		359.05	359.4		363.05	1382.3
359.55	360.3					361.55	709.1		359.55	360.3		363.55	1376.4
360.05	358.9					362.05	708.5		360.05	358.9		364.05	1376.6
360.55	359.5					362.55	709.3		360.55	359.5		364.55	1379.3
361.05	358.9					363.05	707.5		361.05	358.9		365.05	1379.4
361.55	359.7					363.55	710.5		361.55	359.7		365.55	1377
362.05	359.8					364.05	710.4		362.05	359.8		366.05	1378.7
362.55	360.3					364.55	710.4		362.55	360.3		366.55	1379.3
363.05	359.2					365.05	711.1		363.05	359.2		367.05	1376.6
363.55	361.3					365.55	712.5		363.55	361.3		367.55	1382.8
364.05	359.3					366.05	710		364.05	359.3		368.05	1376.6
364.55	359.8					366.55	709.4		364.55	359.8		368.55	1385.6
365.05	359.2					367.05	710.6		365.05	359.2		369.05	1375.4
365.55	359.3					367.55	713.6		365.55	359.3		369.55	1381.2
366.05	359.2					368.05	711.6		366.05	359.2		370.05	1376.9
366.55	361					368.55	711.1		366.55	361		370.55	1383.3
367.05	361					369.05	710.7		367.05	361		371.05	1387.5
367.55	358.6					369.55	707.1		367.55	358.6		371.55	1377.7
368.05	359.8					370.05	712.5		368.05	359.8		372.05	1378.5
368.55	360.4					370.55	710		368.55	360.4		372.55	1377.9
369.05	360.7					371.05	711.8		369.05	360.7		373.05	1383.4
369.55	360.7					371.55	708.6		369.55	360.7		373.55	1376.8
370.05	358.7					372.05	707.2		370.05	358.7		374.05	1383.7
370.55	361.2					372.55	708.3		370.55	361.2		374.55	1379.5
371.05	362					373.05	711.5		371.05	362		375.05	1379.5
371.55	360.2					373.55	710.3		371.55	360.2		375.55	1381.5
372.05	360.1					374.05	710.9		372.05	360.1		376.05	1381.6
372.55	359.9					374.55	711.9		372.55	359.9		376.55	1385.6
373.05	358.4					375.05	710.6		373.05	358.4		377.05	1381
373.55	361.3					375.55	710		373.55	361.3		377.55	1375.5
374.05	359.4					376.05	706.8		374.05	359.4		378.05	1387.1
374.55	359.4					376.55	709.1		374.55	359.4		378.55	1381.3
375.05	358.8					377.05	709.3		375.05	358.8		379.05	1377.4
375.55	361.5					377.55	710.1		375.55	361.5		379.55	1376.7
376.05	360.4					378.05	708.7		376.05	360.4		380.05	1380.7
376.55	361					378.55	708.9		376.55	361		380.55	1383.6
377.05	360.1					379.05	715.7		377.05	360.1		381.05	1387.8
377.55	360.7					379.55	707.7		377.55	360.7		381.55	1379.5
378.05	360.5					380.05	708.8		378.05	360.5		382.05	1379.7
378.55	360.9					380.55	711.6		378.55	360.9		382.55	1379
379.05	359.9					381.05	710.1		379.05	359.9		383.05	1382.6
379.55	359.5					381.55	709		379.55	359.5		383.55	1380.7
380.05	361.7					382.05	708.8		380.05	361.7		384.05	1381.9
380.55	360.8					382.55	711.1		380.55	360.8		384.55	1382.3
381.05	361.3					383.05	711		381.05	361.3		385.05	1382.1
381.55	359.7					383.55	709		381.55	359.7		385.55	1382.9
382.05	361.1					384.05	707.2		382.05	361.1		386.05	1381.8
382.55	361.9					384.55	712.3		382.55	361.9		386.55	1377.6
383.05	359.7					385.05	713.7		383.05	359.7		387.05	1380.1
383.55	360.6					385.55	709.1		383.55	360.6		387.55	1380.9
384.05	360.7					386.05	713.3		384.05	360.7		388.05	1382.9
384.55	362.1					386.55	710.5		384.55	362.1		388.55	1383.9
385.05	360.8					387.05	707.5		385.05	360.8		389.05	1380.7
385.55	360.2					387.55	708.3		385.55	360.2		389.55	1380.8
386.05	360.4					388.05	715.6		386.05	360.4		390.05	1386.4
386.55	361.2					388.55	710.4		386.55	361.2		390.55	1376.5
387.05	360.7					389.05	707.6		387.05	360.7		391.05	1381.9
387.55	362					389.55	711		387.55	362		391.55	1381.3
388.05	360.3					390.05	710.4		388.05	360.3		392.05	1379.4
388.55	360.9					390.55	710.8		388.55	360.9		392.55	1384.1
389.05	360					391.05	711.6		389.05	360		393.05	1384.7
389.55	359.9					391.55	711.7		389.55	359.9		393.55	1388
390.05	360.9					392.05	709.5		390.05	360.9		394.05	1380.9
390.55	362.8					392.55	707.9		390.55	362.8		394.55	1384
391.05	359					393.05	709		391.05	359		395.05	1379.5
391.55	361.3					393.55	706.4		391.55	361.3		395.55	1381.9
392.05	360.8					394.05	711.7		392.05	360.8		396.05	1383.5
392.55	360.3					394.55	711.2		392.55	360.3		396.55	1380.6
393.05	359.8					395.05	712.2		393.05	359.8		397.05	1382.6
393.55	359.7					395.55	712.9		393.55	359.7		397.55	1379.8
394.05	360.8					396.05	709.6		394.05	360.8		398.05	1382.5
394.55	360.3					396.55	712.8		394.55	360.3		398.55	1385.4
395.05	360.4					397.05	710.7		395.05	360.4		399.05	1381.1
395.55	361.8					397.55	708.6		395.55	361.8		399.55	1384.7
396.05	361.6					398.05	711.6		396.05	361.6		400.05	1381.1
396.55	360					398.55	708.7		396.55	360		400.55	1383
397.05	361.2					399.05	711.6		397.05	361.2		401.05	1383.8
397.55	360.8					399.55	709.4		397.55	360.8		401.55	1381.2
398.05	359.8					400.05	710.4		398.05	359.8		402.05	1382.7
398.55	360.2					400.55	709.9		398.55	360.2		402.55	1379.6
399.05	361.4					401.05	713.1		399.05	361.4		403.05	1384.7
399.55	362.8					401.55	711.1		399.55	362.8		403.55	1381.4
400.05	362					402.05	710.1		400.05	362		404.05	1389.7
400.55	362.9					402.55	713.6		400.55	362.9		404.55	1384.6
401.05	361.6					403.05	709		401.05	361.6		405.05	1384.4
401.55	360.5					403.55	710.2		401.55	360.5		405.55	1381
402.05	361.2					404.05	709		402.05	361.2		406.05	1384.3
402.55	361.1					404.55	712.2		402.55	361.1		406.55	1378.2
403.05	361.6					405.05	709.4		403.05	361.6		407.05	1384.4
403.55	361.6					405.55	707.8		403.55	361.6		407.55	1378.2
404.05	359.8					406.05	712.6		404.05	359.8		408.05	1384.9
404.55	360.5					406.55	711.1		404.55	360.5		408.55	1384
405.05	361.7					407.05	710.3		405.05	361.7		409.05	1379.1
405.55	360.1					407.55	709.9		405.55	360.1		409.55	1380.2
406.05	360.5					408.05	709.4		406.05	360.5		410.05	1387.3
406.55	360.3					408.55	709.6		406.55	360.3		410.55	1386.9
407.05	360.9					409.05	715		407.05	360.9		411.05	1382.6
407.55	360.6					409.55	711		407.55	360.6		411.55	1383.5
408.05	360.6					410.05	708.3		408.05	360.6		412.05	1387.4
408.55	360					410.55	712.8		408.55	360		412.55	1382.2
409.05	362.4					411.05	715.7		409.05	362.4		413.05	1384.1
409.55	362.4					411.55	713		409.55	362.4		413.55	1385.5
410.05	362.5					412.05	708.6		410.05	362.5		414.05	1384
410.55	360.4					412.55	714.5		410.55	360.4		414.55	1380.7
411.05	362.1					413.05	714.9		411.05	362.1		415.05	1390
411.55	360					413.55	712.3		411.55	360		415.55	1383.2
412.05	360.5					414.05	712.1		412.05	360.5		416.05	1382.5
412.55	359.9					414.55	711.5		412.55	359.9		416.55	1386.4
413.05	361.3					415.05	709.6		413.05	361.3		417.05	1382.1
413.55	359.3					415.55	710.7		413.55	359.3		417.55	1378.8
414.05	361.6					416.05	713		414.05	361.6		418.05	1387.8
414.55	360.7					416.55	711.9		414.55	360.7		418.55	1387.7
415.05	361.7					417.05	712.4		415.05	361.7		419.05	1388.7
415.55	360.9					417.55	712.5		415.55	360.9		419.55	1385.8
416.05	360.6					418.05	710		416.05	360.6		420.05	1381.2
416.55	359.9					418.55	714.2		416.55	359.9		420.55	1386
417.05	362.4					419.05	709.8		417.05	362.4		421.05	1387.6
417.55	359.8					419.55	709.2		417.55	359.8		421.55	1384.2
418.05	360.6					420.05	709.5		418.05	360.6		422.05	1388.2
418.55	362.1					420.55	712.3		418.55	362.1		422.55	1382.4
419.05	360.8					421.05	708.5		419.05	360.8		423.05	1381.4
419.55	361.5					421.55	712.3		419.55	361.5		423.55	1382.2
420.05	361.5					422.05	710.5		420.05	361.5		424.05	1386
420.55	360.3					422.55	708.9		420.55	360.3		424.55	1385.5
421.05	361.2					423.05	711.3		421.05	361.2		425.05	1383
421.55	363.9					423.55	711.7		421.55	363.9		425.55	1378
422.05	361					424.05	710		422.05	361		426.05	1381.3
422.55	359.9					424.55	710		422.55	359.9		426.55	1386
423.05	360.7					425.05	714.7		423.05	360.7		427.05	1387.7
423.55	362.1					425.55	711.7		423.55	362.1		427.55	1379.2
424.05	361					426.05	708.2		424.05	361		428.05	1385.7
424.55	361.9					426.55	711.4		424.55	361.9		428.55	1386.5
425.05	361.5					427.05	711		425.05	361.5		429.05	1391.6
425.55	362.1					427.55	712.3		425.55	362.1		429.55	1385
426.05	361.8					428.05	712		426.05	361.8		430.05	1384
426.55	361					428.55	708.9		426.55	361		430.55	1386.8
427.05	362.4					429.05	713.8		427.05	362.4		431.05	1384.6
427.55	361.8					429.55	711.4		427.55	361.8		431.55	1384
428.05	361.8					430.05	714		428.05	361.8		432.05	1384.2
428.55	362.7					430.55	709.8		428.55	362.7		432.55	1382
429.05	361.2					431.05	708		429.05	361.2		433.05	1390.1
429.55	361.1					431.55	709.5		429.55	361.1		433.55	1379.6
430.05	361					432.05	710.6		430.05	361		434.05	1390.3
430.55	362.2					432.55	711.3		430.55	362.2		434.55	1385.7
431.05	362					433.05	712.1		431.05	362		435.05	1384.1
431.55	361					433.55	713.1		431.55	361		435.55	1385
432.05	361.7					434.05	712.2		432.05	361.7		436.05	1386.2
432.55	360.3					434.55	711.2		432.55	360.3		436.55	1388.8
433.05	361.2					435.05	712.5		433.05	361.2		437.05	1382.3
433.55	361.4					435.55	712.6		433.55	361.4		437.55	1384
434.05	362.1					436.05	710.4		434.05	362.1		438.05	1389.2
434.55	361.3					436.55	714		434.55	361.3		438.55	1390.4
435.05	363					437.05	711.4		435.05	363		439.05	1380.9
435.55	361.9					437.55	709.8		435.55	361.9		439.55	1379.9
436.05	360.9					438.05	708.2		436.05	360.9		440.05	1386.1
436.55	360.1					438.55	712.8		436.55	360.1		440.55	1390.1
437.05	360.6					439.05	710		437.05	360.6		441.05	1383.2
437.55	362.2					439.55	709.6		437.55	362.2		441.55	1385.9
438.05	361.4					440.05	708.9		438.05	361.4		442.05	1388.7
438.55	361.5					440.55	712.2		438.55	361.5		442.55	1379.7
439.05	360.9					441.05	710.9		439.05	360.9		443.05	1384.7
439.55	360.9					441.55	713.9		439.55	360.9		443.55	1382.8
440.05	360.6					442.05	709.6		440.05	360.6		444.05	1384.3
440.55	362.2					442.55	712.6		440.55	362.2		444.55	1386.8
441.05	360.8					443.05	711.1		441.05	360.8		445.05	1382.4
441.55	361.2					443.55	709.7		441.55	361.2		445.55	1385.4
442.05	361.3					444.05	712.4		442.05	361.3		446.05	1382.5
442.55	361.8					444.55	712		442.55	361.8		446.55	1382.2
443.05	361.3					445.05	710.3		443.05	361.3		447.05	1381.3
443.55	361.2					445.55	713.7		443.55	361.2		447.55	1381.3
444.05	361.2					446.05	716		444.05	361.2		448.05	1383.5
444.55	361.2					446.55	710.1		444.55	361.2		448.55	1384.3
445.05	362.3					447.05	710.1		445.05	362.3		449.05	1385.1
445.55	361.6					447.55	713.5		445.55	361.6		449.55	1382.5
446.05	361.1					448.05	712.5		446.05	361.1		450.05	1386.7
446.55	362.1					448.55	712.2		446.55	362.1		450.55	1385.1
447.05	362					449.05	710.4		447.05	362		451.05	1379.3
447.55	363					449.55	711.5		447.55	363		451.55	1384.9
448.05	361.7					450.05	711.2		448.05	361.7		452.05	1382.1
448.55	360.7					450.55	712.1		448.55	360.7		452.55	1384.4
449.05	361.5					451.05	715.7		449.05	361.5		453.05	1387.1
449.55	361.9					451.55	709.4		449.55	361.9		453.55	1383.7
450.05	360.7					452.05	711.4		450.05	360.7		454.05	1388.2
450.55	362.1					452.55	711.6		450.55	362.1		454.55	1383.8
451.05	361.3					453.05	712.7		451.05	361.3		455.05	1382.2
451.55	361.2					453.55	711.6		451.55	361.2		455.55	1387.4
452.05	361.7					454.05	711.4		452.05	361.7		456.05	1386
452.55	363					454.55	710.9		452.55	363		456.55	1387.4
453.05	362.8					455.05	710.6		453.05	362.8		457.05	1381.1
453.55	361.8					455.55	714.6		453.55	361.8		457.55	1388.5
454.05	362.3					456.05	712.3		454.05	362.3		458.05	1383.3
454.55	363.1					456.55	712.4		454.55	363.1		458.55	1386.8
455.05	361.5					457.05	716.2		455.05	361.5		459.05	1382.2
455.55	361.8					457.55	713.2		455.55	361.8		459.55	1388.8
456.05	361.8					458.05	711.5		456.05	361.8		460.05	1385.6
456.55	360.6					458.55	710.9		456.55	360.6		460.55	1389.4
457.05	360.8					459.05	712.1		457.05	360.8		461.05	1385.2
457.55	361.2					459.55	712.9		457.55	361.2		461.55	1386.8
458.05	361.3					460.05	712.2		458.05	361.3		462.05	1389
458.55	362.2					460.55	712.5		458.55	362.2		462.55	1386.9
459.05	361.5					461.05	711.7		459.05	361.5		463.05	1383.3
459.55	362.2					461.55	711.4		459.55	362.2		463.55	1385.8
460.05	363					462.05	709.6		460.05	363		464.05	1384.7
460.55	361.5					462.55	713.6		460.55	361.5		464.55	1392
461.05	361.7					463.05	713.2		461.05	361.7		465.05	1384.9
461.55	359.7					463.55	711.3		461.55	359.7		465.55	1382.6
462.05	363.6					464.05	716.4		462.05	363.6		466.05	1388.5
462.55	361.4					464.55	712.6		462.55	361.4		466.55	1389.4
463.05	362.7					465.05	710.7		463.05	362.7		467.05	1385.7
463.55	360.4					465.55	711.6		463.55	360.4		467.55	1389.5
464.05	360.5					466.05	712.3		464.05	360.5		468.05	1389.1
464.55	362.1					466.55	714.2		464.55	362.1		468.55	1393
465.05	362.1					467.05	712.3		465.05	362.1		469.05	1386.2
465.55	362.3					467.55	712.2		465.55	362.3		469.55	1385.5
466.05	362.7					468.05	712.1		466.05	362.7		470.05	1387.3
466.55	362.6					468.55	711.5		466.55	362.6		470.55	1388.7
467.05	362.4					469.05	713.9		467.05	362.4		471.05	1382.7
467.55	362.6					469.55	715.1		467.55	362.6		471.55	1383.5
468.05	362					470.05	711.2		468.05	362		472.05	1386.2
468.55	362.4					470.55	714.3		468.55	362.4		472.55	1392.2
469.05	361.4					471.05	712.7		469.05	361.4		473.05	1385.8
469.55	361.5					471.55	711.2		469.55	361.5		473.55	1382
470.05	361.1					472.05	711.2		470.05	361.1		474.05	1388.2
470.55	361.4					472.55	713.5		470.55	361.4		474.55	1384.6
471.05	362.5					473.05	714.2		471.05	362.5		475.05	1387.6
471.55	362.3					473.55	713		471.55	362.3		475.55	1387.9
472.05	364.1					474.05	712.9		472.05	364.1		476.05	1391.9
472.55	361					474.55	711.5		472.55	361		476.55	1387.8
473.05	360.7					475.05	715.2		473.05	360.7		477.05	1391.9
473.55	361.6					475.55	713.8		473.55	361.6		477.55	1385.5
474.05	361.7					476.05	709.3		474.05	361.7		478.05	1390.8
474.55	362.2					476.55	712.1		474.55	362.2		478.55	1387.4
475.05	362.2					477.05	714.5		475.05	362.2		479.05	1382.1
475.55	363.4					477.55	713.3		475.55	363.4		479.55	1384.7
476.05	361.4					478.05	712		476.05	361.4		480.05	1389.6
476.55	362.6					478.55	712.8		476.55	362.6		480.55	1387.3
477.05	360.8					479.05	711.8		477.05	360.8		481.05	1387.6
477.55	361.7					479.55	711.7		477.55	361.7		481.55	1383.6
478.05	363.4					480.05	713.1		478.05	363.4		482.05	1394.4
478.55	362.6					480.55	710.4		478.55	362.6		482.55	1388.7
479.05	363.6					481.05	711.8		479.05	363.6		483.05	1382.8
479.55	361.6					481.55	711.2		479.55	361.6		483.55	1387.6
480.05	362.2					482.05	714.2		480.05	362.2		484.05	1386.6
480.55	361.8					482.55	713.6		480.55	361.8		484.55	1386.9
481.05	361.2					483.05	713.9		481.05	361.2		485.05	1389.6
481.55	362					483.55	712.9		481.55	362		485.55	1382.4
482.05	362.1					484.05	713.7		482.05	362.1		486.05	1388
482.55	363.2					484.55	710.9		482.55	363.2		486.55	1390.7
483.05	362.7					485.05	715.8		483.05	362.7		487.05	1389.8
483.55	362.9					485.55	712.1		483.55	362.9		487.55	1388.9
484.05	362.8					486.05	713.1		484.05	362.8		488.05	1386.7
484.55	361.6					486.55	712.5		484.55	361.6		488.55	1384.5
485.05	362.6					487.05	714		485.05	362.6		489.05	1383.6
485.55	364.1					487.55	711.5		485.55	364.1		489.55	1388.2
486.05	362.6					488.05	714.4		486.05	362.6		490.05	1390.6
486.55	362.4					488.55	710.7		486.55	362.4		490.55	1389.2
487.05	360.9					489.05	714.7		487.05	360.9		491.05	1385.6
487.55	362.9					489.55	711.4		487.55	362.9		491.55	1388.2
488.05	362.4					490.05	711		488.05	362.4		492.05	1388.8
488.55	361.3					490.55	715.3		488.55	361.3		492.55	1390.5
489.05	362.8					491.05	711.3		489.05	362.8		493.05	1385.9
489.55	362.4					491.55	713.1		489.55	362.4		493.55	1384.9
490.05	361.5					492.05	713		490.05	361.5		494.05	1383.4
490.55	361.9					492.55	713.6		490.55	361.9		494.55	1390.6
491.05	362.8					493.05	713.8		491.05	362.8		495.05	1388.6
491.55	362.7					493.55	715.6		491.55	362.7		495.55	1389.2
492.05	362.3					494.05	712.6		492.05	362.3		496.05	1394.2
492.55	363.2					494.55	712.5		492.55	363.2		496.55	1395.6
493.05	362.8					495.05	713.3		493.05	362.8		497.05	1393.3
493.55	363.9					495.55	711.1		493.55	363.9		497.55	1384.9
494.05	360.7					496.05	716.2		494.05	360.7		498.05	1388.8
494.55	363.5					496.55	713.7		494.55	363.5		498.55	1388.8
495.05	363					497.05	713.7		495.05	363		499.05	1384.6
495.55	363.8					497.55	711.5		495.55	363.8		499.55	1389.4
496.05	361.3					498.05	712.3		496.05	361.3		500.05	1390.1
496.55	363.3					498.55	716		496.55	363.3		500.55	1386.6
497.05	362					499.05	710.5		497.05	362		501.05	1385.4
497.55	361					499.55	716.6		497.55	361		501.55	1391.1
498.05	363.9					500.05	713.3		498.05	363.9		502.05	1386.3
498.55	363					500.55	713.8		498.55	363		502.55	1395
499.05	362.2					501.05	716.2		499.05	362.2		503.05	1390.5
499.55	362.2					501.55	711.4		499.55	362.2		503.55	1388.6
500.05	361.8					502.05	713.7		500.05	361.8		504.05	1383.9
500.55	362.2					502.55	711.3		500.55	362.2		504.55	1389.6
501.05	362.9					503.05	713.9		501.05	362.9		505.05	1396.1
501.55	362.5					503.55	710.2		501.55	362.5		505.55	1386.4
502.05	361.8					504.05	712.1		502.05	361.8		506.05	1390.9
502.55	361.9					504.55	711.6		502.55	361.9		506.55	1387.9
503.05	361.9					505.05	713.1		503.05	361.9		507.05	1384.7
503.55	361.9					505.55	713.5		503.55	361.9		507.55	1393.7
504.05	363.1					506.05	710.4		504.05	363.1		508.05	1389.4
504.55	364.3					506.55	712.6		504.55	364.3		508.55	1385.3
505.05	363.5					507.05	710.8		505.05	363.5		509.05	1392.4
505.55	362.6					507.55	711.5		505.55	362.6		509.55	1385.9
506.05	362.7					508.05	711.8		506.05	362.7		510.05	1388.9
506.55	361.9					508.55	716.7		506.55	361.9		510.55	1390.4
507.05	361.5					509.05	717		507.05	361.5		511.05	1390.7
507.55	362					509.55	712.8		507.55	362		511.55	1384.2
508.05	362.3					510.05	713		508.05	362.3		512.05	1386
508.55	364.2					510.55	714.8		508.55	364.2		512.55	1385.2
509.05	362.3					511.05	712.6		509.05	362.3		513.05	1385.4
509.55	362.2					511.55	710.8		509.55	362.2		513.55	1386
510.05	362.4					512.05	713.8		510.05	362.4		514.05	1390
510.55	363.2					512.55	712.2		510.55	363.2		514.55	1397.6
511.05	362.7					513.05	717.6		511.05	362.7		515.05	1385.4
511.55	362.8					513.55	713.6		511.55	362.8		515.55	1387.1
512.05	365.9					514.05	717.1		512.05	365.9		516.05	1392.3
512.55	362					514.55	713.3		512.55	362		516.55	1385.3
513.05	362.3					515.05	713		513.05	362.3		517.05	1388.5
513.55	362.7					515.55	713.6		513.55	362.7		517.55	1392.5
514.05	361.9					516.05	710.4		514.05	361.9		518.05	1397.5
514.55	365.8					516.55	712.3		514.55	365.8		518.55	1394.2
515.05	362.2					517.05	715		515.05	362.2		519.05	1389.3
515.55	361.9					517.55	715.4		515.55	361.9		519.55	1386.1
516.05	363.2					518.05	711.8		516.05	363.2		520.05	1390.2
516.55	362.2					518.55	715.1		516.55	362.2		520.55	1393.2
517.05	364					519.05	714.8		517.05	364		521.05	1400.6
517.55	363.2					519.55	710.6		517.55	363.2		521.55	1390.7
518.05	362.4					520.05	712.5		518.05	362.4		522.05	1389.1
518.55	362.8					520.55	713.6		518.55	362.8		522.55	1390.4
519.05	362.6					521.05	712		519.05	362.6		523.05	1387.8
519.55	362					521.55	714.3		519.55	362		523.55	1386.4
520.05	362.8					522.05	716.4		520.05	362.8		524.05	1390
520.55	362.7					522.55	713.4		520.55	362.7		524.55	1389.3
521.05	363.4					523.05	711.9		521.05	363.4		525.05	1386.7
521.55	363.4					523.55	715		521.55	363.4		525.55	1385.9
522.05	362.1					524.05	714.2		522.05	362.1		526.05	1391.9
522.55	361.5					524.55	714.1		522.55	361.5		526.55	1386.1
523.05	362.9					525.05	712		523.05	362.9		527.05	1393.4
523.55	363					525.55	712.4		523.55	363		527.55	1385.1
524.05	362.9					526.05	712.3		524.05	362.9		528.05	1388.1
524.55	362.3					526.55	712.3		524.55	362.3		528.55	1386.2
525.05	362.9					527.05	712.1		525.05	362.9		529.05	1385.1
525.55	362.6					527.55	713.9		525.55	362.6		529.55	1388.3
526.05	363.7					528.05	711.8		526.05	363.7		530.05	1390.3
526.55	363.2					528.55	713.9		526.55	363.2		530.55	1388.4
527.05	362.1					529.05	712.5		527.05	362.1		531.05	1389.6
527.55	362.6					529.55	712.1		527.55	362.6		531.55	1391.7
528.05	361.8					530.05	712.3		528.05	361.8		532.05	1387.4
528.55	362.4					530.55	714.6		528.55	362.4		532.55	1394.9
529.05	364.8					531.05	712.5		529.05	364.8		533.05	1385.4
529.55	362.9					531.55	715.3		529.55	362.9		533.55	1387.8
530.05	362.5					532.05	713.1		530.05	362.5		534.05	1389.1
530.55	362.6					532.55	715.7		530.55	362.6		534.55	1389.1
531.05	362					533.05	714		531.05	362		535.05	1386.5
531.55	363.3					533.55	713.3		531.55	363.3		535.55	1391.4
532.05	363.1					534.05	711.8		532.05	363.1		536.05	1389.2
532.55	362.5					534.55	711.9		532.55	362.5		536.55	1391.5
533.05	364.3					535.05	712.8		533.05	364.3		537.05	1390
533.55	364.2					535.55	713.9		533.55	364.2		537.55	1389.6
534.05	361.5					536.05	715.3		534.05	361.5		538.05	1389.9
534.55	362.7					536.55	714.4		534.55	362.7		538.55	1390.2
535.05	364					537.05	715.4		535.05	364		539.05	1389.5
535.55	363.8					537.55	714.3		535.55	363.8		539.55	1389.1
536.05	362.1					538.05	711.8		536.05	362.1		540.05	1390.1
536.55	364.6					538.55	714.7		536.55	364.6		540.55	1391.5
537.05	362.8					539.05	713		537.05	362.8		541.05	1388.4
537.55	364.5					539.55	714.2		537.55	364.5		541.55	1392.6
538.05	363.2					540.05	715		538.05	363.2		542.05	1388.1
538.55	363.8					540.55	714		538.55	363.8		542.55	1391.2
539.05	363					541.05	712.4		539.05	363		543.05	1389
539.55	362.9					541.55	716.5		539.55	362.9		543.55	1388.2
540.05	364.9					542.05	711.8		540.05	364.9		544.05	1393.3
540.55	363.4					542.55	713.9		540.55	363.4		544.55	1386.7
541.05	361.9					543.05	712.3		541.05	361.9		545.05	1385.8
541.55	362.7					543.55	712.4		541.55	362.7		545.55	1394
542.05	363.1					544.05	712.5		542.05	363.1		546.05	1391.5
542.55	364.2					544.55	710.3		542.55	364.2		546.55	1387.3
543.05	363.6					545.05	713.2		543.05	363.6		547.05	1392.9
543.55	362.9					545.55	713.3		543.55	362.9		547.55	1390.6
544.05	363.1					546.05	713.7		544.05	363.1		548.05	1395
544.55	364.5					546.55	716.4		544.55	364.5		548.55	1387.5
545.05	363.2					547.05	713.9		545.05	363.2		549.05	1390
545.55	362.4					547.55	713		545.55	362.4		549.55	1394.7
546.05	364.2					548.05	710.9		546.05	364.2		550.05	1398.4
546.55	365.3					548.55	713		546.55	365.3		550.55	1395.5
547.05	362					549.05	714.1		547.05	362		551.05	1385.8
547.55	363.2					549.55	717.8		547.55	363.2		551.55	1390.7
548.05	363.7					550.05	711.4		548.05	363.7		552.05	1393.7
548.55	363.7					550.55	712.4		548.55	363.7		552.55	1399.9
549.05	364.3					551.05	715.9		549.05	364.3		553.05	1387.9
549.55	362.4					551.55	713.1		549.55	362.4		553.55	1391.3
550.05	363.7					552.05	715		550.05	363.7		554.05	1390.7
550.55	363.9					552.55	712.6		550.55	363.9		554.55	1390.6
551.05	362.8					553.05	713.5		551.05	362.8		555.05	1393.7
551.55	364.7					553.55	713.4		551.55	364.7		555.55	1393.3
552.05	363.9					554.05	714.6		552.05	363.9		556.05	1396.3
552.55	363.2					554.55	714.2		552.55	363.2		556.55	1393
553.05	365.1					555.05	715.1		553.05	365.1		557.05	1389.9
553.55	363.4					555.55	711.9		553.55	363.4		557.55	1389.7
554.05	362.3					556.05	714.4		554.05	362.3		558.05	1391.3
554.55	363.1					556.55	711.1		554.55	363.1		558.55	1388.7
555.05	364.1					557.05	716.4		555.05	364.1		559.05	1384.3
555.55	364.9					557.55	713		555.55	364.9		559.55	1393.8
556.05	364.5					558.05	714.8		556.05	364.5		560.05	1393.7
556.55	362.5					558.55	712.2		556.55	362.5		560.55	1389.1
557.05	364.3					559.05	713.7		557.05	364.3		561.05	1389.7
557.55	362.6					559.55	713.8		557.55	362.6		561.55	1386.9
558.05	364.6					560.05	715		558.05	364.6		562.05	1385.3
558.55	364.6					560.55	712.9		558.55	364.6		562.55	1390
559.05	364.1					561.05	713		559.05	364.1		563.05	1393.8
559.55	364.3					561.55	713		559.55	364.3		563.55	1389.9
560.05	363.9					562.05	712.2		560.05	363.9		564.05	1390.8
560.55	363.8					562.55	713		560.55	363.8		564.55	1390.1
561.05	364.4					563.05	713.1		561.05	364.4		565.05	1397.9
561.55	364					563.55	712.7		561.55	364		565.55	1389.2
562.05	363.2					564.05	711.7		562.05	363.2		566.05	1391.7
562.55	367.7					564.55	714		562.55	367.7		566.55	1390.1
563.05	362.6					565.05	717.7		563.05	362.6		567.05	1389.3
563.55	364					565.55	714.7		563.55	364		567.55	1390.5
564.05	363.6					566.05	714		564.05	363.6		568.05	1391
564.55	363.5					566.55	715.2		564.55	363.5		568.55	1389.8
565.05	362.6					567.05	713.3		565.05	362.6		569.05	1390
565.55	363.6					567.55	712.6		565.55	363.6		569.55	1396.2
566.05	363.5					568.05	713.8		566.05	363.5		570.05	1385.6
566.55	362.8					568.55	713.3		566.55	362.8		570.55	1393.5
567.05	364.9					569.05	714.5		567.05	364.9		571.05	1392.4
567.55	364.2					569.55	711.1		567.55	364.2		571.55	1391.2
568.05	364.5					570.05	714.6		568.05	364.5		572.05	1389.9
568.55	363.8					570.55	715.3		568.55	363.8		572.55	1390.3
569.05	362.3					571.05	711.8		569.05	362.3		573.05	1388.7
569.55	364.1					571.55	711.5		569.55	364.1		573.55	1386.6
570.05	363.5					572.05	713		570.05	363.5		574.05	1392.5
570.55	365.6					572.55	713		570.55	365.6		574.55	1394.3
571.05	364.4					573.05	714.6		571.05	364.4		575.05	1396.5
571.55	364.1					573.55	712		571.55	364.1		575.55	1392.6
572.05	363.4					574.05	712.3		572.05	363.4		576.05	1396.9
572.55	363.7					574.55	714.6		572.55	363.7		576.55	1391.4
573.05	363.7					575.05	714.3		573.05	363.7		577.05	1396.4
573.55	363.8					575.55	712.8		573.55	363.8		577.55	1392.1
574.05	364.6					576.05	713.9		574.05	364.6		578.05	1396.7
574.55	364.6					576.55	715.2		574.55	364.6		578.55	1388.3
575.05	363.1					577.05	712.8		575.05	363.1		579.05	1394.8
575.55	363.7					577.55	712.4		575.55	363.7		579.55	1392
576.05	365.3					578.05	715.3		576.05	365.3		580.05	1396.2
576.55	364.2					578.55	714.2		576.55	364.2		580.55	1393.1
577.05	364.5					579.05	713.6		577.05	364.5		581.05	1391.7
577.55	364.4					579.55	715		577.55	364.4		581.55	1391.1
578.05	363.9					580.05	714.4		578.05	363.9		582.05	1402.1
578.55	364.1					580.55	717.3		578.55	364.1		582.55	1394.4
579.05	362.2					581.05	716.6		579.05	362.2		583.05	1394.3
579.55	363.3					581.55	714.1		579.55	363.3		583.55	1391.1
580.05	362.9					582.05	712.9		580.05	362.9		584.05	1393.6
580.55	364.6					582.55	714		580.55	364.6		584.55	1390.9
581.05	366					583.05	712.5		581.05	366		585.05	1394.8
581.55	363.9					583.55	714.9		581.55	363.9		585.55	1387.8
582.05	363.8					584.05	716.7		582.05	363.8		586.05	1390.9
582.55	364.5					584.55	713.3		582.55	364.5		586.55	1392.6
583.05	363.1					585.05	714.9		583.05	363.1		587.05	1397.2
583.55	364					585.55	715.8		583.55	364		587.55	1385.9
584.05	365					586.05	714.5		584.05	365		588.05	1395.8
584.55	365.2					586.55	712.1		584.55	365.2		588.55	1391.1
585.05	363.9					587.05	711.9		585.05	363.9		589.05	1391.2
585.55	364.2					587.55	715.3		585.55	364.2		589.55	1391.9
586.05	363.7					588.05	713.3		586.05	363.7		590.05	1389.3
586.55	364.6					588.55	718.8		586.55	364.6		590.55	1401.2
587.05	363.6					589.05	714.7		587.05	363.6		591.05	1399
587.55	364.9					589.55	713.3		587.55	364.9		591.55	1390.8
588.05	364.9					590.05	715.1		588.05	364.9		592.05	1392
588.55	363.2					590.55	712		588.55	363.2		592.55	1395
589.05	364.7					591.05	712.5		589.05	364.7		593.05	1389.7
589.55	364.4					591.55	715.1		589.55	364.4		593.55	1390
590.05	365.1					592.05	714.2		590.05	365.1		594.05	1393.3
590.55	363.6					592.55	711.1		590.55	363.6		594.55	1388.3
591.05	362.9					593.05	712.9		591.05	362.9		595.05	1389.8
591.55	364.1					593.55	714.3		591.55	364.1		595.55	1391.3
592.05	364.1					594.05	714.1		592.05	364.1		596.05	1401
592.55	364.1					594.55	712.1		592.55	364.1		596.55	1389.2
593.05	364.9					595.05	713.1		593.05	364.9		597.05	1391.6
593.55	364					595.55	712.7		593.55	364		597.55	1394.1
594.05	364.3					596.05	715.9		594.05	364.3		598.05	1391.9
594.55	364.7					596.55	715.4		594.55	364.7		598.55	1391.3
595.05	364.7					597.05	711.4		595.05	364.7		599.05	1391
595.55	364.3					597.55	714.8		595.55	364.3		599.55	1393.2
596.05	364.2					598.05	713		596.05	364.2		600.05	1390.8
596.55	364					598.55	713.3		596.55	364		600.55	1391.7
597.05	364.1					599.05	717.5		597.05	364.1		601.05	1397.7
597.55	364.6					599.55	715.2		597.55	364.6		601.55	1388.1
598.05	364.3					600.05	713.1		598.05	364.3		602.05	1391.1
598.55	363.3					600.55	717		598.55	363.3		602.55	1390.6
599.05	363.5					601.05	715.6		599.05	363.5		603.05	1389.1
599.55	363.3					601.55	714.8		599.55	363.3		603.55	1395.4
600.05	363.6					602.05	711.5		600.05	363.6		604.05	1392.4
600.55	365					602.55	711.5		600.55	365		604.55	1391
601.05	364.5					603.05	714		601.05	364.5		605.05	1397
601.55	363.7					603.55	715.1		601.55	363.7		605.55	1392.3
602.05	364.6					604.05	714.6		602.05	364.6		606.05	1391.9
602.55	365.4					604.55	713.7		602.55	365.4		606.55	1393.4
603.05	365.1					605.05	714.7		603.05	365.1		607.05	1391.5
603.55	365					605.55	710.7		603.55	365		607.55	1393.4
604.05	364.1					606.05	714.4		604.05	364.1		608.05	1389.5
604.55	363.1					606.55	714.4		604.55	363.1		608.55	1398.7
605.05	363					607.05	714.4		605.05	363		609.05	1397.8
605.55	364.9					607.55	714.3		605.55	364.9		609.55	1387.1
606.05	364.1					608.05	713.3		606.05	364.1		610.05	1400.2
606.55	364.4					608.55	714.9		606.55	364.4		610.55	1394
607.05	363.9					609.05	715.8		607.05	363.9		611.05	1386.1
607.55	364					609.55	718.9		607.55	364		611.55	1395.9
608.05	363.5					610.05	714		608.05	363.5		612.05	1395.9
608.55	364.6					610.55	715.3		608.55	364.6		612.55	1392.7
609.05	364.9					611.05	712.5		609.05	364.9		613.05	1394.4
609.55	363.8					611.55	717.2		609.55	363.8		613.55	1391.2
610.05	363.2					612.05	714.7		610.05	363.2		614.05	1392.6
610.55	362.8					612.55	714.9		610.55	362.8		614.55	1394
611.05	363.8					613.05	713		611.05	363.8		615.05	1391.9
611.55	364.4					613.55	715		611.55	364.4		615.55	1395.7
612.05	362.6					614.05	715.1		612.05	362.6		616.05	1398.2
612.55	363.8					614.55	715.5		612.55	363.8		616.55	1394
613.05	363.4					615.05	714.3		613.05	363.4		617.05	1392.2
613.55	363.8					615.55	713.7		613.55	363.8		617.55	1393.8
614.05	364					616.05	718.9		614.05	364		618.05	1391.6
614.55	364.3					616.55	716.3		614.55	364.3		618.55	1393.8
615.05	365.2					617.05	714.3		615.05	365.2		619.05	1392.6
615.55	364.1					617.55	713.6		615.55	364.1		619.55	1396.9
616.05	363.1					618.05	714.4		616.05	363.1		620.05	1392.6
616.55	365.7					618.55	716.7		616.55	365.7		620.55	1397.6
617.05	364.2					619.05	713.3		617.05	364.2		621.05	1391.3
617.55	364.6					619.55	712.3		617.55	364.6		621.55	1396.4
618.05	366.4					620.05	714		618.05	366.4		622.05	1396.8
618.55	363.6					620.55	715		618.55	363.6		622.55	1395.9
619.05	364.3					621.05	715.4		619.05	364.3		623.05	1390.2
619.55	364.6					621.55	714		619.55	364.6		623.55	1393.1
620.05	364.9					622.05	713.8		620.05	364.9		624.05	1389
620.55	365					622.55	715.1		620.55	365		624.55	1390.8
621.05	365.1					623.05	714.8		621.05	365.1		625.05	1393.9
621.55	366.1					623.55	716.9		621.55	366.1		625.55	1392.1
622.05	364.3					624.05	712.6		622.05	364.3		626.05	1394.7
622.55	363.8					624.55	714.6		622.55	363.8		626.55	1391.5
623.05	363.6					625.05	715.5		623.05	363.6		627.05	1391
623.55	362.8					625.55	712.6		623.55	362.8		627.55	1392.7
624.05	364.3					626.05	716.3		624.05	364.3		628.05	1387.7
624.55	365.9					626.55	713.8		624.55	365.9		628.55	1398.8
625.05	364.5					627.05	714.6		625.05	364.5		629.05	1389.1
625.55	364.8					627.55	714.1		625.55	364.8		629.55	1391.6
626.05	366.1					628.05	710.9		626.05	366.1		630.05	1397.5
626.55	364.4					628.55	713.2		626.55	364.4		630.55	1400.5
627.05	366.7					629.05	713.1		627.05	366.7		631.05	1400.9
627.55	364.3					629.55	714.2		627.55	364.3		631.55	1397.4
628.05	364.8					630.05	717.1		628.05	364.8		632.05	1399.9
628.55	363					630.55	715.6		628.55	363		632.55	1390.5
629.05	364.7					631.05	713.2		629.05	364.7		633.05	1392.4
629.55	364.1					631.55	714.8		629.55	364.1		633.55	1391.9
630.05	365.4					632.05	713.3		630.05	365.4		634.05	1395.3
630.55	365.7					632.55	712.5		630.55	365.7		634.55	1397.2
631.05	364.4					633.05	717.1		631.05	364.4		635.05	1390.5
631.55	363.1					633.55	717.3		631.55	363.1		635.55	1395.4
632.05	364.1					634.05	714.4		632.05	364.1		636.05	1400.4
632.55	365.2					634.55	716.2		632.55	365.2		636.55	1388.8
633.05	364.5					635.05	714		633.05	364.5		637.05	1393.3
633.55	363.9					635.55	714.8		633.55	363.9		637.55	1394.4
634.05	365.3					636.05	716.8		634.05	365.3		638.05	1395.1
634.55	363.8					636.55	714.7		634.55	363.8		638.55	1392.1
635.05	364.8					637.05	719.7		635.05	364.8		639.05	1389.9
635.55	365.8					637.55	717.1		635.55	365.8		639.55	1395.6
636.05	364.2					638.05	714.7		636.05	364.2		640.05	1398.8
636.55	363.6					638.55	715.6		636.55	363.6		640.55	1395.8
637.05	364.8					639.05	714.2		637.05	364.8		641.05	1393.2
637.55	364.4					639.55	715.9		637.55	364.4		641.55	1392.8
638.05	364.8					640.05	716.2		638.05	364.8		642.05	1390
638.55	364.8					640.55	719.4		638.55	364.8		642.55	1397.4
639.05	364.2					641.05	715.8		639.05	364.2		643.05	1400.3
639.55	366.5					641.55	712.5		639.55	366.5		643.55	1393
640.05	364.8					642.05	712		640.05	364.8		644.05	1393.9
640.55	363.7					642.55	715		640.55	363.7		644.55	1395
641.05	363.2					643.05	717.6		641.05	363.2		645.05	1398.5
641.55	365.5					643.55	715.7		641.55	365.5		645.55	1391
642.05	364.6					644.05	714.4		642.05	364.6		646.05	1392.4
642.55	365.4					644.55	714.5		642.55	365.4		646.55	1393.1
643.05	364.3					645.05	719.6		643.05	364.3		647.05	1400
643.55	364.6					645.55	716.9		643.55	364.6		647.55	1394.3
644.05	364.8					646.05	718.4		644.05	364.8		648.05	1395.2
644.55	366.6					646.55	716.7		644.55	366.6		648.55	1397
645.05	364.8					647.05	715.4		645.05	364.8		649.05	1392.6
645.55	364.6					647.55	715		645.55	364.6		649.55	1390.8
646.05	365.4					648.05	716		646.05	365.4		650.05	1391.3
646.55	364.1					648.55	715.5		646.55	364.1		650.55	1398.1
647.05	367.6					649.05	714.6		647.05	367.6		651.05	1396.8
647.55	365					649.55	713.5		647.55	365		651.55	1392.3
648.05	363.9					650.05	714.5		648.05	363.9		652.05	1391.8
648.55	365.8					650.55	717.7		648.55	365.8		652.55	1392.6
649.05	365.6					651.05	713.9		649.05	365.6		653.05	1399.3
649.55	363.6					651.55	713.8		649.55	363.6		653.55	1390.8
650.05	364.7					652.05	712.8		650.05	364.7		654.05	1392.6
650.55	366.2					652.55	714.8		650.55	366.2		654.55	1397.9
651.05	364					653.05	715.7		651.05	364		655.05	1400.9
651.55	365.9					653.55	716.8		651.55	365.9		655.55	1392.1
652.05	364.5					654.05	714.8		652.05	364.5		656.05	1399.6
652.55	363.5					654.55	717		652.55	363.5		656.55	1399.4
653.05	366.1					655.05	714.3		653.05	366.1		657.05	1399.4
653.55	365.5					655.55	715.3		653.55	365.5		657.55	1397
654.05	365.4					656.05	715.5		654.05	365.4		658.05	1399.8
654.55	364.5					656.55	716		654.55	364.5		658.55	1402.4
655.05	364.2					657.05	716.8		655.05	364.2		659.05	1392.5
655.55	365.4					657.55	712.3		655.55	365.4		659.55	1395.4
656.05	367.1					658.05	714.6		656.05	367.1		660.05	1398.4
656.55	364.7					658.55	716.8		656.55	364.7		660.55	1395.8
657.05	364.6					659.05	717.8		657.05	364.6		661.05	1398.1
657.55	364.3					659.55	720.2		657.55	364.3		661.55	1397.3
658.05	363.8					660.05	714.3		658.05	363.8		662.05	1398.6
658.55	364.6					660.55	714.1		658.55	364.6		662.55	1399.1
659.05	363.7					661.05	716.5		659.05	363.7		663.05	1397.5
659.55	364.2					661.55	716.7		659.55	364.2		663.55	1390.5
660.05	364.4					662.05	714.5		660.05	364.4		664.05	1400.2
660.55	363.7					662.55	711.8		660.55	363.7		664.55	1398.1
661.05	366.7					663.05	717.8		661.05	366.7		665.05	1391.3
661.55	365.7					663.55	714.9		661.55	365.7		665.55	1399
662.05	366.4					664.05	714.9		662.05	366.4		666.05	1397.1
662.55	364.8					664.55	712.7		662.55	364.8		666.55	1391.1
663.05	363.5					665.05	715		663.05	363.5		667.05	1398.9
663.55	364.4					665.55	718.7		663.55	364.4		667.55	1391.6
664.05	366.3					666.05	716.8		664.05	366.3		668.05	1402
664.55	364					666.55	716.1		664.55	364		668.55	1400.4
665.05	367.9					667.05	718.7		665.05	367.9		669.05	1393.1
665.55	364.7					667.55	715.8		665.55	364.7		669.55	1391.3
666.05	365.2					668.05	714.1		666.05	365.2		670.05	1393.7
666.55	364.4					668.55	715.2		666.55	364.4		670.55	1397.3
667.05	365.8					669.05	714.4		667.05	365.8		671.05	1393.2
667.55	364.9					669.55	717.5		667.55	364.9		671.55	1392.5
668.05	364.5					670.05	713.6		668.05	364.5		672.05	1392.8
668.55	365.5					670.55	717.3		668.55	365.5		672.55	1397.8
669.05	365.3					671.05	715.9		669.05	365.3		673.05	1392.1
669.55	364.5					671.55	717.8		669.55	364.5		673.55	1391.9
670.05	365.1					672.05	717.3		670.05	365.1		674.05	1406.2
670.55	365.4					672.55	714		670.55	365.4		674.55	1397.9
671.05	365.5					673.05	713.4		671.05	365.5		675.05	1390.9
671.55	364.3					673.55	714		671.55	364.3		675.55	1393.6
672.05	365.1					674.05	717.2		672.05	365.1		676.05	1399.8
672.55	364.3					674.55	716.3		672.55	364.3		676.55	1396.9
673.05	365.8					675.05	713.5		673.05	365.8		677.05	1393.6
673.55	366.2					675.55	713.7		673.55	366.2		677.55	1397.6
674.05	364.8					676.05	716.8		674.05	364.8		678.05	1402.8
674.55	364.3					676.55	715.6		674.55	364.3		678.55	1394.4
675.05	364.4					677.05	717.4		675.05	364.4		679.05	1393.1
675.55	365.7					677.55	716.8		675.55	365.7		679.55	1393.9
676.05	365.8					678.05	715.2		676.05	365.8		680.05	1397.4
676.55	366					678.55	716.1		676.55	366		680.55	1397.7
677.05	364.7					679.05	716.2		677.05	364.7		681.05	1401.9
677.55	365.6					679.55	712.9		677.55	365.6		681.55	1396.4
678.05	365.6					680.05	715.9		678.05	365.6		682.05	1398.1
678.55	364.2					680.55	714.8		678.55	364.2		682.55	1396.6
679.05	365.2					681.05	714.5		679.05	365.2		683.05	1393.7
679.55	366.6					681.55	715.2		679.55	366.6		683.55	1392.3
680.05	364.8					682.05	717.9		680.05	364.8		684.05	1394.5
680.55	365.9					682.55	717.2		680.55	365.9		684.55	1398.3
681.05	365.6					683.05	717.6		681.05	365.6		685.05	1397
681.55	365					683.55	716.8		681.55	365		685.55	1395.3
682.05	364.9					684.05	713.9		682.05	364.9		686.05	1389.5
682.55	366.2					684.55	718.5		682.55	366.2		686.55	1395.6
683.05	364.3					685.05	717.1		683.05	364.3		687.05	1396.1
683.55	365.2					685.55	720.1		683.55	365.2		687.55	1392.9
684.05	364.9					686.05	717.5		684.05	364.9		688.05	1393.5
684.55	364					686.55	718.3		684.55	364		688.55	1394.7
685.05	364					687.05	717.3		685.05	364		689.05	1397.5
685.55	364.8					687.55	715.8		685.55	364.8		689.55	1399.4
686.05	366					688.05	714.3		686.05	366		690.05	1396.4
686.55	364.5					688.55	717.7		686.55	364.5		690.55	1390.9
687.05	365.6					689.05	718.2		687.05	365.6		691.05	1400.2
687.55	365.9					689.55	715.3		687.55	365.9		691.55	1392.2
688.05	363.7					690.05	718.2		688.05	363.7		692.05	1396.2
688.55	366.2					690.55	715.6		688.55	366.2		692.55	1400.6
689.05	366.7					691.05	714.5		689.05	366.7		693.05	1394.6
689.55	365.8					691.55	717.1		689.55	365.8		693.55	1396.1
690.05	365.2					692.05	714.4		690.05	365.2		694.05	1397.7
690.55	366.1					692.55	715.8		690.55	366.1		694.55	1401.2
691.05	365.1					693.05	718.4		691.05	365.1		695.05	1395.2
691.55	365.6					693.55	716.5		691.55	365.6		695.55	1399.5
692.05	364.7					694.05	713.3		692.05	364.7		696.05	1392.4
692.55	367.2					694.55	716.6		692.55	367.2		696.55	1393.9
693.05	366.8					695.05	717.8		693.05	366.8		697.05	1393.7
693.55	366.1					695.55	719.6		693.55	366.1		697.55	1396.4
694.05	365.3					696.05	715.8		694.05	365.3		698.05	1395.4
694.55	366.1					696.55	713.9		694.55	366.1		698.55	1395
695.05	366.6					697.05	719.2		695.05	366.6		699.05	1393.5
695.55	365.4					697.55	717		695.55	365.4		699.55	1395.7
696.05	365.4					698.05	717.2		696.05	365.4		700.05	1390.9
696.55	366.8					698.55	715.3		696.55	366.8		700.55	1394.4
697.05	365.6					699.05	717		697.05	365.6		701.05	1400.9
697.55	365.1					699.55	714.9		697.55	365.1		701.55	1396.4
698.05	364.9					700.05	713.1		698.05	364.9		702.05	1396.3
698.55	368					700.55	716.7		698.55	368		702.55	1396
699.05	365.2					701.05	716.7		699.05	365.2		703.05	1393.9
699.55	365.8					701.55	714.1		699.55	365.8		703.55	1394.6
700.05	366.8					702.05	717.4		700.05	366.8		704.05	1399.4
700.55	366.6					702.55	716.5		700.55	366.6		704.55	1397.3
701.05	365.3					703.05	716.7		701.05	365.3		705.05	1398.3
701.55	365.9					703.55	717.3		701.55	365.9		705.55	1393.1
702.05	365.5					704.05	714.5		702.05	365.5		706.05	1403.3
702.55	366.4					704.55	715.7		702.55	366.4		706.55	1395.4
703.05	365.2					705.05	714.7		703.05	365.2		707.05	1396
703.55	365.2					705.55	714.3		703.55	365.2		707.55	1394.4
704.05	366.6					706.05	713.2		704.05	366.6		708.05	1393.6
704.55	367.1					706.55	716.3		704.55	367.1		708.55	1402
705.05	367.2					707.05	717.4		705.05	367.2		709.05	1398.6
705.55	366					707.55	714.2		705.55	366		709.55	1392.4
706.05	366.1					708.05	717.2		706.05	366.1		710.05	1394.7
706.55	366.7					708.55	716.8		706.55	366.7		710.55	1399.4
707.05	365.5					709.05	716.8		707.05	365.5		711.05	1399
707.55	366.2					709.55	716		707.55	366.2		711.55	1392
708.05	366.7					710.05	719.9		708.05	366.7		712.05	1397
708.55	365.8					710.55	713.9		708.55	365.8		712.55	1396.4
709.05	365.3					711.05	719		709.05	365.3		713.05	1403.9
709.55	365.1					711.55	713.3		709.55	365.1		713.55	1395.3
710.05	365.1					712.05	717.1		710.05	365.1		714.05	1394.2
710.55	366.5					712.55	717.9		710.55	366.5		714.55	1398.2
711.05	367.7					713.05	718.9		711.05	367.7		715.05	1390.9
711.55	366.7					713.55	720.8		711.55	366.7		715.55	1393.1
712.05	367.2					714.05	716.3		712.05	367.2		716.05	1402.1
712.55	366.4					714.55	717		712.55	366.4		716.55	1398.6
713.05	366.9					715.05	717.5		713.05	366.9		717.05	1397.9
713.55	365.7					715.55	716.2		713.55	365.7		717.55	1399.8
714.05	366.1					716.05	715.1		714.05	366.1		718.05	1393.4
714.55	367.1					716.55	714.6		714.55	367.1		718.55	1391.2
715.05	365.9					717.05	718.1		715.05	365.9		719.05	1397.2
715.55	365.9					717.55	717.8		715.55	365.9		719.55	1397.4
716.05	366.8					718.05	717.3		716.05	366.8		720.05	1396.7
716.55	365.8					718.55	716.7		716.55	365.8		720.55	1399.3
717.05	368.8					719.05	714.4		717.05	368.8		721.05	1394.4
717.55	364.9					719.55	715.3		717.55	364.9		721.55	1391.3
718.05	366.2					720.05	718.3		718.05	366.2		722.05	1402.2
718.55	366					720.55	716.9		718.55	366		722.55	1398.3
719.05	366.7					721.05	714.2		719.05	366.7		723.05	1398.7
719.55	365.5					721.55	718.1		719.55	365.5		723.55	1396.4
720.05	365.9					722.05	715.8		720.05	365.9		724.05	1398.9
720.55	367.1					722.55	715.5		720.55	367.1		724.55	1399
721.05	367.2					723.05	719.9		721.05	367.2		725.05	1390.9
721.55	367.6					723.55	715.4		721.55	367.6		725.55	1393.4
722.05	366.2					724.05	720.1		722.05	366.2		726.05	1394.2
722.55	366.5					724.55	717.2		722.55	366.5		726.55	1398.9
723.05	365.5					725.05	716.4		723.05	365.5		727.05	1394.9
723.55	367.2					725.55	719		723.55	367.2		727.55	1398
724.05	366.8					726.05	716.8		724.05	366.8		728.05	1398.3
724.55	365.8					726.55	717.8		724.55	365.8		728.55	1400.8
725.05	366.5					727.05	716.9		725.05	366.5		729.05	1391.2
725.55	365.3					727.55	715.3		725.55	365.3		729.55	1397.9
726.05	366.4					728.05	714.1		726.05	366.4		730.05	1398.3
726.55	367.2					728.55	717.2		726.55	367.2		730.55	1399.5
727.05	366.1					729.05	715.4		727.05	366.1		731.05	1398.1
727.55	368.2					729.55	716.6		727.55	368.2		731.55	1392.7
728.05	367.2					730.05	715.4		728.05	367.2		732.05	1395.1
728.55	367.5					730.55	718		728.55	367.5		732.55	1402.3
729.05	365.5					731.05	717.2		729.05	365.5		733.05	1399.3
729.55	365.7					731.55	718.3		729.55	365.7		733.55	1394.1
730.05	365.3					732.05	715.9		730.05	365.3		734.05	1401.7
730.55	364.9					732.55	714.4		730.55	364.9		734.55	1396.7
731.05	366.2					733.05	720.9		731.05	366.2		735.05	1403.7
731.55	367.9					733.55	714.3		731.55	367.9		735.55	1397.2
732.05	366					734.05	718.4		732.05	366		736.05	1392.9
732.55	366.5					734.55	716		732.55	366.5		736.55	1393.8
733.05	366.6					735.05	717.7		733.05	366.6		737.05	1398.8
733.55	366					735.55	716.5		733.55	366		737.55	1398.6
734.05	367.6					736.05	717.2		734.05	367.6		738.05	1395.1
734.55	367.3					736.55	717.5		734.55	367.3		738.55	1394.9
735.05	367.6					737.05	718.1		735.05	367.6		739.05	1397
735.55	365.6					737.55	720.6		735.55	365.6		739.55	1398.3
736.05	365.7					738.05	719		736.05	365.7		740.05	1402
736.55	366.2					738.55	718.9		736.55	366.2		740.55	1392.5
737.05	365.3					739.05	715.4		737.05	365.3		741.05	1395.6
737.55	364.9					739.55	719.2		737.55	364.9		741.55	1399.2
738.05	365.9					740.05	717.2		738.05	365.9		742.05	1397.1
738.55	366.3					740.55	715.5		738.55	366.3		742.55	1399.8
739.05	367.4					741.05	715.3		739.05	367.4		743.05	1398.1
739.55	365.8					741.55	716.5		739.55	365.8		743.55	1402.2
740.05	367					742.05	716.6		740.05	367		744.05	1400.7
740.55	365.7					742.55	714.6		740.55	365.7		744.55	1398.8
741.05	365.5					743.05	716.2		741.05	365.5		745.05	1397.9
741.55	365.1					743.55	715		741.55	365.1		745.55	1393.7
742.05	365.6					744.05	716		742.05	365.6		746.05	1398.6
742.55	364.7					744.55	715.9		742.55	364.7		746.55	1394.1
743.05	365.2					745.05	713.1		743.05	365.2		747.05	1396.6
743.55	365.9					745.55	723.6		743.55	365.9		747.55	1398.1
744.05	367.1					746.05	719.9		744.05	367.1		748.05	1401.4
744.55	367					746.55	720.2		744.55	367		748.55	1398.7
745.05	364.3					747.05	717.5		745.05	364.3		749.05	1401.3
745.55	364.6					747.55	717.6		745.55	364.6		749.55	1396.3
746.05	366.2					748.05	716.1		746.05	366.2		750.05	1396.1
746.55	365.5					748.55	717.3		746.55	365.5		750.55	1401.2
747.05	364.9					749.05	718.2		747.05	364.9		751.05	1398.2
747.55	366.7					749.55	714.8		747.55	366.7		751.55	1399
748.05	365.3					750.05	717		748.05	365.3		752.05	1400.4
748.55	366.7					750.55	716.9		748.55	366.7		752.55	1394.9
749.05	365.4					751.05	715.4		749.05	365.4		753.05	1399.5
749.55	366.8					751.55	717.2		749.55	366.8		753.55	1401.3
750.05	366					752.05	717.6		750.05	366		754.05	1398.6
750.55	365.1					752.55	720.3		750.55	365.1		754.55	1394
751.05	368.2					753.05	715.3		751.05	368.2		755.05	1400.6
751.55	365.1					753.55	715.7		751.55	365.1		755.55	1401.7
752.05	365.3					754.05	718.7		752.05	365.3		756.05	1400.8
752.55	364.9					754.55	717.3		752.55	364.9		756.55	1404.4
753.05	367.7					755.05	716.4		753.05	367.7		757.05	1397.3
753.55	366.6					755.55	716.2		753.55	366.6		757.55	1395.3
754.05	365.6					756.05	716.5		754.05	365.6		758.05	1403.5
754.55	365.6					756.55	715.8		754.55	365.6		758.55	1396.4
755.05	367.5					757.05	715.5		755.05	367.5		759.05	1394.8
755.55	365.7					757.55	715.2		755.55	365.7		759.55	1396.2
756.05	365.8					758.05	719.6		756.05	365.8		760.05	1395.4
756.55	366.9					758.55	716.5		756.55	366.9		760.55	1405.1
757.05	365.9					759.05	715.8		757.05	365.9		761.05	1403.1
757.55	365.7					759.55	719.6		757.55	365.7		761.55	1396
758.05	366.4					760.05	717.5		758.05	366.4		762.05	1399.1
758.55	367.3					760.55	716.5		758.55	367.3		762.55	1404.3
759.05	366.5					761.05	717.5		759.05	366.5		763.05	1400.8
759.55	366.1					761.55	714.9		759.55	366.1		763.55	1398.8
760.05	366.7					762.05	716.9		760.05	366.7		764.05	1394.5
760.55	366					762.55	717.3		760.55	366		764.55	1401.7
761.05	366.9					763.05	715.3		761.05	366.9		765.05	1402.4
761.55	367					763.55	717.5		761.55	367		765.55	1396.8
762.05	366.6					764.05	720.1		762.05	366.6		766.05	1394.9
762.55	367.4					764.55	721.6		762.55	367.4		766.55	1398.6
763.05	365.8					765.05	722.4		763.05	365.8		767.05	1398.4
763.55	366					765.55	714.9		763.55	366		767.55	1397.4
764.05	366.6					766.05	715.5		764.05	366.6		768.05	1401.9
764.55	367					766.55	715.9		764.55	367		768.55	1395
765.05	366.1					767.05	719.5		765.05	366.1		769.05	1399
765.55	365.6					767.55	719.6		765.55	365.6		769.55	1400.6
766.05	368.7					768.05	719.2		766.05	368.7		770.05	1403.2
766.55	367.1					768.55	722.2		766.55	367.1		770.55	1403
767.05	366.6					769.05	717		767.05	366.6		771.05	1396.1
767.55	367					769.55	717.1		767.55	367		771.55	1401
768.05	365.9					770.05	718.6		768.05	365.9		772.05	1398.1
768.55	366.9					770.55	718.5		768.55	366.9		772.55	1397
769.05	367.4					771.05	719.9		769.05	367.4		773.05	1395.9
769.55	365.1					771.55	716.3		769.55	365.1		773.55	1401
770.05	366.5					772.05	715		770.05	366.5		774.05	1400.2
770.55	367					772.55	715.2		770.55	367		774.55	1399.5
771.05	364.9					773.05	716.5		771.05	364.9		775.05	1399.9
771.55	365.5					773.55	719.2		771.55	365.5		775.55	1398.8
772.05	366					774.05	714.6		772.05	366		776.05	1398
772.55	366.7					774.55	714.8		772.55	366.7		776.55	1395.5
773.05	365.7					775.05	718.5		773.05	365.7		777.05	1399.6
773.55	367					775.55	717		773.55	367		777.55	1393.6
774.05	368.8					776.05	719.7		774.05	368.8		778.05	1398.4
774.55	366.8					776.55	718.2		774.55	366.8		778.55	1395.8
775.05	367.3					777.05	717.8		775.05	367.3		779.05	1397.8
775.55	366.4					777.55	717.2		775.55	366.4		779.55	1403.8
776.05	367.8					778.05	720.4		776.05	367.8		780.05	1406.2
776.55	367.2					778.55	716.5		776.55	367.2		780.55	1402.3
777.05	365.9					779.05	717.1		777.05	365.9		781.05	1396.6
777.55	368.2					779.55	717.4		777.55	368.2		781.55	1395.7
778.05	366.5					780.05	716.8		778.05	366.5		782.05	1396.8
778.55	366.5					780.55	717.8		778.55	366.5		782.55	1394.3
779.05	364.9					781.05	718.4		779.05	364.9		783.05	1394.9
779.55	366.3					781.55	716.8		779.55	366.3		783.55	1398.5
780.05	366.4					782.05	716.8		780.05	366.4		784.05	1399.4
780.55	367.1					782.55	717.1		780.55	367.1		784.55	1402.6
781.05	365.9					783.05	720.5		781.05	365.9		785.05	1397.3
781.55	369.6					783.55	718.4		781.55	369.6		785.55	1400.7
782.05	365.8					784.05	716.8		782.05	365.8		786.05	1398.9
782.55	365.8					784.55	715.8		782.55	365.8		786.55	1401
783.05	368.3					785.05	719.6		783.05	368.3		787.05	1403.2
783.55	366.7					785.55	716.7		783.55	366.7		787.55	1396.6
784.05	366.4					786.05	718.7		784.05	366.4		788.05	1396.1
784.55	367.1					786.55	719.3		784.55	367.1		788.55	1399.1
785.05	367.7					787.05	718.2		785.05	367.7		789.05	1401.9
785.55	366.2					787.55	716.9		785.55	366.2		789.55	1398.5
786.05	366.3					788.05	718.5		786.05	366.3		790.05	1398.3
786.55	366.5					788.55	718		786.55	366.5		790.55	1397.3
787.05	365.8					789.05	718.6		787.05	365.8		791.05	1396.7
787.55	367.2					789.55	716.4		787.55	367.2		791.55	1394.9
788.05	366.4					790.05	719.6		788.05	366.4		792.05	1400.1
788.55	366					790.55	722		788.55	366		792.55	1395
789.05	367.8					791.05	716.4		789.05	367.8		793.05	1395.5
789.55	367					791.55	717.5		789.55	367		793.55	1397.7
790.05	367.4					792.05	717.2		790.05	367.4		794.05	1396.5
790.55	366.3					792.55	717.1		790.55	366.3		794.55	1396.7
791.05	365.5					793.05	715.2		791.05	365.5		795.05	1396.4
791.55	366					793.55	715		791.55	366		795.55	1398.8
792.05	366.4					794.05	718.2		792.05	366.4		796.05	1400.4
792.55	367.1					794.55	715.9		792.55	367.1		796.55	1401.5
793.05	365.7					795.05	720.4		793.05	365.7		797.05	1400.3
793.55	367.6					795.55	717.7		793.55	367.6		797.55	1403.3
794.05	366.5					796.05	715.8		794.05	366.5		798.05	1399.9
794.55	366.9					796.55	715.5		794.55	366.9		798.55	1402
795.05	366.7					797.05	720.3		795.05	366.7		799.05	1399.3
795.55	365.6					797.55	719.7		795.55	365.6		799.55	1399.9
796.05	366.4					798.05	714.6		796.05	366.4		800.05	1399.7
796.55	365.1					798.55	718.6		796.55	365.1		800.55	1397.3
797.05	367.7					799.05	716.4		797.05	367.7		801.05	1403.1
797.55	366.1					799.55	717.4		797.55	366.1		801.55	1408.2
798.05	365.4					800.05	719.2		798.05	365.4		802.05	1405.6
798.55	368.4					800.55	714.6		798.55	368.4		802.55	1406.7
799.05	366					801.05	715.5		799.05	366		803.05	1400
799.55	365.6					801.55	718.3		799.55	365.6		803.55	1399.5
800.05	366.9					802.05	719.4		800.05	366.9		804.05	1402.8
800.55	366.7					802.55	718.4		800.55	366.7		804.55	1399.7
801.05	366					803.05	716.2		801.05	366		805.05	1404.8
801.55	366.1					803.55	716.5		801.55	366.1		805.55	1396
802.05	366.4					804.05	722.1		802.05	366.4		806.05	1397.1
802.55	366					804.55	719.2		802.55	366		806.55	1398.9
803.05	366.3					805.05	718.9		803.05	366.3		807.05	1409.9
803.55	366.8					805.55	717.2		803.55	366.8		807.55	1398.6
804.05	367					806.05	719.8		804.05	367		808.05	1397.8
804.55	366					806.55	716.3		804.55	366		808.55	1405.3
805.05	368.8					807.05	717.6		805.05	368.8		809.05	1400.8
805.55	365.6					807.55	719.3		805.55	365.6		809.55	1400.3
806.05	365.9					808.05	718		806.05	365.9		810.05	1399.9
806.55	365.9					808.55	715.6		806.55	365.9		810.55	1402.6
807.05	366.4					809.05	717.1		807.05	366.4		811.05	1396.4
807.55	366.3					809.55	714.9		807.55	366.3		811.55	1398.6
808.05	367					810.05	717.8		808.05	367		812.05	1399.2
808.55	365.4					810.55	717.6		808.55	365.4		812.55	1401.3
809.05	366.8					811.05	718.8		809.05	366.8		813.05	1399.6
809.55	367.7					811.55	717.1		809.55	367.7		813.55	1398
810.05	367					812.05	716.5		810.05	367		814.05	1401.4
810.55	366.3					812.55	717.3		810.55	366.3		814.55	1399
811.05	365.3					813.05	717.3		811.05	365.3		815.05	1397.4
811.55	367.7					813.55	716.6		811.55	367.7		815.55	1402.9
812.05	368					814.05	717.1		812.05	368		816.05	1398.6
812.55	366					814.55	717.9		812.55	366		816.55	1400.1
813.05	365.5					815.05	717.6		813.05	365.5		817.05	1402.7
813.55	365.9					815.55	717.8		813.55	365.9		817.55	1404.6
814.05	365.5					816.05	718.2		814.05	365.5		818.05	1398.7
814.55	366					816.55	720.2		814.55	366		818.55	1400.5
815.05	368.2					817.05	716.3		815.05	368.2		819.05	1401
815.55	367.3					817.55	718.3		815.55	367.3		819.55	1401.3
816.05	364.8					818.05	722.9		816.05	364.8		820.05	1401.2
816.55	365.8					818.55	719.9		816.55	365.8		820.55	1399.4
817.05	365.7					819.05	720		817.05	365.7		821.05	1399
817.55	365.6					819.55	717		817.55	365.6		821.55	1398.8
818.05	367.3					820.05	721.2		818.05	367.3		822.05	1399.9
818.55	366.5					820.55	721.2		818.55	366.5		822.55	1404.5
819.05	367.2					821.05	718.1		819.05	367.2		823.05	1400.7
819.55	365.3					821.55	717.5		819.55	365.3		823.55	1398.9
820.05	367					822.05	717.7		820.05	367		824.05	1401
820.55	367.2					822.55	717.9		820.55	367.2		824.55	1398.5
821.05	366.7					823.05	718.4		821.05	366.7		825.05	1394.6
821.55	368					823.55	718		821.55	368		825.55	1397.2
822.05	369.1					824.05	716.1		822.05	369.1		826.05	1401.9
822.55	365.8					824.55	715.7		822.55	365.8		826.55	1397
823.05	366.6					825.05	717.9		823.05	366.6		827.05	1397.9
823.55	367.7					825.55	719.7		823.55	367.7		827.55	1399.9
824.05	366.1					826.05	718.7		824.05	366.1		828.05	1394.9
824.55	368.3					826.55	718.4		824.55	368.3		828.55	1399.4
825.05	368					827.05	718.3		825.05	368		829.05	1396.9
825.55	366.5					827.55	723		825.55	366.5		829.55	1403.5
826.05	367.3					828.05	722.2		826.05	367.3		830.05	1395.7
826.55	367.7					828.55	717.9		826.55	367.7		830.55	1404.4
827.05	366.6					829.05	718.6		827.05	366.6		831.05	1396.5
827.55	368.1					829.55	720.7		827.55	368.1		831.55	1401.2
828.05	365.5					830.05	719.7		828.05	365.5		832.05	1405.1
828.55	367.1					830.55	720.5		828.55	367.1		832.55	1401.4
829.05	367.8					831.05	719.7		829.05	367.8		833.05	1397.4
829.55	369.9					831.55	717.9		829.55	369.9		833.55	1401.4
830.05	366.3					832.05	718.2		830.05	366.3		834.05	1394.6
830.55	367.7					832.55	723.7		830.55	367.7		834.55	1397.9
831.05	365.7					833.05	722		831.05	365.7		835.05	1394.3
831.55	366.2					833.55	717.9		831.55	366.2		835.55	1395.8
832.05	365.7					834.05	718		832.05	365.7		836.05	1402.5
832.55	365.8					834.55	719.9		832.55	365.8		836.55	1408.2
833.05	366.5					835.05	718.6		833.05	366.5		837.05	1399.9
833.55	366					835.55	718		833.55	366		837.55	1403.3
834.05	367.6					836.05	718.6		834.05	367.6		838.05	1402.4
834.55	367.2					836.55	719.9		834.55	367.2		838.55	1396.1
835.05	366.3					837.05	715.6		835.05	366.3		839.05	1400.7
835.55	366.1					837.55	718.9		835.55	366.1		839.55	1394.2
836.05	366.9					838.05	721.4		836.05	366.9		840.05	1403.8
836.55	367.2					838.55	719.5		836.55	367.2		840.55	1398.6
837.05	366					839.05	721.7		837.05	366		841.05	1398.9
837.55	367.6					839.55	716.6		837.55	367.6		841.55	1400.7
838.05	366.9					840.05	721.1		838.05	366.9		842.05	1398
838.55	368.8					840.55	719.2		838.55	368.8		842.55	1403.1
839.05	367					841.05	722		839.05	367		843.05	1398.3
839.55	366.9					841.55	720.7		839.55	366.9		843.55	1402.1
840.05	366.9					842.05	715.4		840.05	366.9		844.05	1395.3
840.55	368					842.55	717.6		840.55	368		844.55	1403.3
841.05	369.9					843.05	716.5		841.05	369.9		845.05	1396.5
841.55	368.1					843.55	724		841.55	368.1		845.55	1398.6
842.05	368.5					844.05	717.2		842.05	368.5		846.05	1404.1
842.55	367.5					844.55	718.1		842.55	367.5		846.55	1406.8
843.05	365.8					845.05	717.5		843.05	365.8		847.05	1400.6
843.55	366.9					845.55	717.5		843.55	366.9		847.55	1398.3
844.05	367.2					846.05	717.9		844.05	367.2		848.05	1398.2
844.55	366.5					846.55	716.5		844.55	366.5		848.55	1397
845.05	366.8					847.05	715.9		845.05	366.8		849.05	1399.5
845.55	368.5					847.55	717.2		845.55	368.5		849.55	1399
846.05	366.6					848.05	719.7		846.05	366.6		850.05	1406.1
846.55	366.7					848.55	718.8		846.55	366.7		850.55	1402.2
847.05	368.4					849.05	721.9		847.05	368.4		851.05	1402.6
847.55	366.1					849.55	717.2		847.55	366.1		851.55	1402.1
848.05	367.1					850.05	721.5		848.05	367.1		852.05	1398.5
848.55	367.1					850.55	718		848.55	367.1		852.55	1399
849.05	366.9					851.05	720.3		849.05	366.9		853.05	1398
849.55	367.7					851.55	719.8		849.55	367.7		853.55	1400.8
850.05	366.7					852.05	721.2		850.05	366.7		854.05	1399.2
850.55	366.4					852.55	720.4		850.55	366.4		854.55	1408.7
851.05	369.2					853.05	716.8		851.05	369.2		855.05	1407
851.55	365.9					853.55	718.6		851.55	365.9		855.55	1401.8
852.05	366.6					854.05	719		852.05	366.6		856.05	1403.1
852.55	367.1					854.55	721		852.55	367.1		856.55	1401.4
853.05	365.9					855.05	719.4		853.05	365.9		857.05	1401.8
853.55	367.2					855.55	717.1		853.55	367.2		857.55	1401
854.05	367.7					856.05	720.2		854.05	367.7		858.05	1394.1
854.55	366.6					856.55	717.8		854.55	366.6		858.55	1402.1
855.05	367.5					857.05	719.2		855.05	367.5		859.05	1403.5
855.55	365.9					857.55	721.9		855.55	365.9		859.55	1403.3
856.05	365.3					858.05	718.7		856.05	365.3		860.05	1397.5
856.55	366.5					858.55	716.8		856.55	366.5		860.55	1401.8
857.05	367.9					859.05	719.6		857.05	367.9		861.05	1398.3
857.55	366.6					859.55	718.6		857.55	366.6		861.55	1399.2
858.05	368.9					860.05	716.5		858.05	368.9		862.05	1402.3
858.55	366.8					860.55	719		858.55	366.8		862.55	1403.9
859.05	368.4					861.05	717.1		859.05	368.4		863.05	1398.9
859.55	366.9					861.55	717.7		859.55	366.9		863.55	1404.6
860.05	367.1					862.05	718.4		860.05	367.1		864.05	1399
860.55	366.6					862.55	720		860.55	366.6		864.55	1400.3
861.05	366.3					863.05	718.2		861.05	366.3		865.05	1398.5
861.55	367.5					863.55	717.6		861.55	367.5		865.55	1400.1
862.05	367.8					864.05	719.3		862.05	367.8		866.05	1400.9
862.55	368					864.55	723.2		862.55	368		866.55	1404.2
863.05	368					865.05	717.6		863.05	368		867.05	1402.5
863.55	367.8					865.55	716.8		863.55	367.8		867.55	1397.9
864.05	367.8					866.05	722.2		864.05	367.8		868.05	1397.6
864.55	367					866.55	720		864.55	367		868.55	1401
865.05	368.3					867.05	722.7		865.05	368.3		869.05	1397.4
865.55	367					867.55	718.2		865.55	367		869.55	1401.2
866.05	367.5					868.05	717.1		866.05	367.5		870.05	1399.6
866.55	368.1					868.55	720		866.55	368.1		870.55	1396.5
867.05	368.3					869.05	720.2		867.05	368.3		871.05	1404.6
867.55	367.3					869.55	719.1		867.55	367.3		871.55	1402.5
868.05	368.1					870.05	717		868.05	368.1		872.05	1405
868.55	367.1					870.55	716.8		868.55	367.1		872.55	1402.6
869.05	366.4					871.05	715.9		869.05	366.4		873.05	1404
869.55	368.6					871.55	721.5		869.55	368.6		873.55	1401.6
870.05	367					872.05	718.5		870.05	367		874.05	1404.8
870.55	367.3					872.55	719.8		870.55	367.3		874.55	1399.9
871.05	366.2					873.05	720		871.05	366.2		875.05	1402.6
871.55	367.7					873.55	718.2		871.55	367.7		875.55	1398.3
872.05	366.5					874.05	719.2		872.05	366.5		876.05	1397.6
872.55	366.8					874.55	718.4		872.55	366.8		876.55	1401
873.05	367					875.05	716.5		873.05	367		877.05	1402.4
873.55	368.5					875.55	721.1		873.55	368.5		877.55	1402.2
874.05	367.7					876.05	718.1		874.05	367.7		878.05	1403.2
874.55	366.3					876.55	718.7		874.55	366.3		878.55	1402.1
875.05	366.8					877.05	719.7		875.05	366.8		879.05	1405.9
875.55	366.7					877.55	717.1		875.55	366.7		879.55	1405.5
876.05	367.3					878.05	716.5		876.05	367.3		880.05	1401.3
876.55	367.6					878.55	717		876.55	367.6		880.55	1398.1
877.05	368.2					879.05	718.9		877.05	368.2		881.05	1406.6
877.55	368.9					879.55	717.1		877.55	368.9		881.55	1399.8
878.05	366.8					880.05	719.5		878.05	366.8		882.05	1402.5
878.55	367.4					880.55	720.6		878.55	367.4		882.55	1404.8
879.05	366.7					881.05	720.3		879.05	366.7		883.05	1397.7
879.55	368.3					881.55	718.8		879.55	368.3		883.55	1396
880.05	368.4					882.05	722.9		880.05	368.4		884.05	1404
880.55	367.1					882.55	718.3		880.55	367.1		884.55	1401.3
881.05	368.2					883.05	718.6		881.05	368.2		885.05	1405.6
881.55	368.3					883.55	720.2		881.55	368.3		885.55	1401.7
882.05	366.5					884.05	719.9		882.05	366.5		886.05	1404.1
882.55	368.7					884.55	719.1		882.55	368.7		886.55	1403.2
883.05	367					885.05	720.9		883.05	367		887.05	1403.5
883.55	367.5					885.55	719.3		883.55	367.5		887.55	1401.7
884.05	367.8					886.05	718.3		884.05	367.8		888.05	1401.1
884.55	366.5					886.55	722.3		884.55	366.5		888.55	1404
885.05	367.1					887.05	716.5		885.05	367.1		889.05	1402.3
885.55	366.9					887.55	719.1		885.55	366.9		889.55	1408.1
886.05	366.3					888.05	716.9		886.05	366.3		890.05	1400.9
886.55	368.3					888.55	719.4		886.55	368.3		890.55	1400.5
887.05	368.4					889.05	718.5		887.05	368.4		891.05	1403.2
887.55	368.8					889.55	722		887.55	368.8		891.55	1399.8
888.05	367.6					890.05	717.2		888.05	367.6		892.05	1409.7
888.55	366.3					890.55	720.1		888.55	366.3		892.55	1399.1
889.05	367.6					891.05	717.4		889.05	367.6		893.05	1405.2
889.55	369.1					891.55	721.8		889.55	369.1		893.55	1404.3
890.05	367.9					892.05	720		890.05	367.9		894.05	1400.3
890.55	366.9					892.55	717.4		890.55	366.9		894.55	1403.3
891.05	367.9					893.05	717.6		891.05	367.9		895.05	1406
891.55	366.7					893.55	720		891.55	366.7		895.55	1398.1
892.05	368.5					894.05	718.8		892.05	368.5		896.05	1408.6
892.55	366.4					894.55	720		892.55	366.4		896.55	1403.5
893.05	368					895.05	720.9		893.05	368		897.05	1402.6
893.55	368.3					895.55	719.5		893.55	368.3		897.55	1397.9
894.05	366.7					896.05	720.5		894.05	366.7		898.05	1403.5
894.55	367.8					896.55	719		894.55	367.8		898.55	1409.7
895.05	367.2					897.05	718.9		895.05	367.2		899.05	1401.7
895.55	367.8					897.55	719.5		895.55	367.8		899.55	1397.4
896.05	366.3					898.05	722.6		896.05	366.3		900.05	1402.2
896.55	368.5					898.55	718.5		896.55	368.5		900.55	1399.5
897.05	367.7					899.05	718.3		897.05	367.7		901.05	1406
897.55	367.2					899.55	720.9		897.55	367.2		901.55	1405.6
898.05	367.8					900.05	719.8		898.05	367.8		902.05	1405.7
898.55	367.8					900.55	718.1		898.55	367.8		902.55	1406.7
899.05	368.7					901.05	718.4		899.05	368.7		903.05	1403
899.55	368.1					901.55	717.4		899.55	368.1		903.55	1408.8
900.05	366.7					902.05	720.2		900.05	366.7		904.05	1400.4
												904.55	1402.5
												905.05	1402.7
												905.55	1400.6
												906.05	1400.7
												906.55	1401.4
												907.05	1398.2
												907.55	1401.7
												908.05	1403.3
												908.55	1401.5
												909.05	1401.3

## Sheet: S1e
Supplementary Fig. S1e
Data1			Fit1			Data2			Fit2			Data3			Fit3
Time (s)	product (µM)		Time (s)	product (µM)		Time (s)	product (µM)		Time (s)	product (µM)		Time (s)	product (µM)		Time (s)	product (µM)
15.05	86.1		0	0		15.05	151.8		0	0		16.05	268.1		0	0
15.55	88.7		1.9	13.6971		15.55	154.9		1.9	24.5436		16.55	273.9		1.9	43.6735
16.05	91.9		3.8	26.6451		16.05	160.1		3.8	47.4978		17.05	282.4		3.8	83.9075
16.55	93.9		5.7	38.9097		16.55	165.8		5.7	69.0504		17.55	289.3		5.7	121.249
17.05	96.3		7.6	50.5478		17.05	169.8		7.6	89.3555		18.05	296.6		7.6	156.116
17.55	99.4		9.5	61.6096		17.55	174.4		9.5	108.542		18.55	304.9		9.5	188.835
18.05	101		11.4	72.1392		18.05	179.1		11.4	126.718		19.05	311.2		11.4	219.668
18.55	103.3		13.3	82.1758		18.55	183.5		13.3	143.977		19.55	318.2		13.3	248.826
19.05	106.1		15.2	91.7541		19.05	187.6		15.2	160.397		20.05	323.8		15.2	276.488
19.55	108.1		17.1	100.906		19.55	191.9		17.1	176.05		20.55	331.7		17.1	302.8
20.05	110.2		19	109.658		20.05	196.2		19	190.995		21.05	337.8		19	327.889
20.55	112		20.9	118.038		20.55	199.4		20.9	205.285		21.55	343.7		20.9	351.861
21.05	114.6		22.8	126.068		21.05	204.6		22.8	218.968		22.05	351.7		22.8	374.811
21.55	116.7		24.7	133.768		21.55	207		24.7	232.087		22.55	357.1		24.7	396.818
22.05	119.8		26.6	141.159		22.05	210.7		26.6	244.678		23.05	363.5		26.6	417.955
22.55	121.8		28.5	148.257		22.55	214.7		28.5	256.776		23.55	370.3		28.5	438.283
23.05	123.7		30.4	155.08		23.05	219		30.4	268.412		24.05	377.2		30.4	457.86
23.55	124.9		32.3	161.641		23.55	222		32.3	279.613		24.55	382.6		32.3	476.734
24.05	126.7		34.2	167.955		24.05	224.9		34.2	290.405		25.05	389.6		34.2	494.951
24.55	130.4		36.1	174.034		24.55	228.4		36.1	300.811		25.55	396.8		36.1	512.551
25.05	132.3		38	179.89		25.05	230.6		38	310.852		26.05	401		38	529.571
25.55	133.4		39.9	185.535		25.55	235.1		39.9	320.547		26.55	405		39.9	546.044
26.05	135.8		41.8	190.978		26.05	239.1		41.8	329.915		27.05	412.3		41.8	562
26.55	137.8		43.7	196.228		26.55	240.8		43.7	338.972		27.55	417.3		43.7	577.467
27.05	140.3		45.6	201.296		27.05	243.2		45.6	347.733		28.05	424.2		45.6	592.471
27.55	141.6		47.5	206.189		27.55	247.4		47.5	356.213		28.55	429.1		47.5	607.035
28.05	143.3		49.4	210.915		28.05	250.9		49.4	364.424		29.05	435.2		49.4	621.18
28.55	146.4		51.3	215.481		28.55	253		51.3	372.38		29.55	440.6		51.3	634.926
29.05	148.1		53.2	219.895		29.05	256.5		53.2	380.091		30.05	448.6		53.2	648.293
29.55	148.9		55.1	224.162		29.55	259.8		55.1	387.569		30.55	452.2		55.1	661.297
30.05	151.4		57	228.289		30.05	262.4		57	394.823		31.05	456		57	673.954
30.55	152.5		58.9	232.282		30.55	266.5		58.9	401.863		31.55	463.7		58.9	686.279
31.05	155		60.8	236.147		31.05	269.6		60.8	408.697		32.05	466.6		60.8	698.287
31.55	156.5		62.7	239.887		31.55	271.8		62.7	415.335		32.55	472.2		62.7	709.99
32.05	158.8		64.6	243.509		32.05	275.4		64.6	421.783		33.05	476.6		64.6	721.4
32.55	160.1		66.5	247.017		32.55	277.6		66.5	428.05		33.55	481.5		66.5	732.53
33.05	161.8		68.4	250.415		33.05	281.8		68.4	434.142		34.05	487		68.4	743.389
33.55	163.6		70.3	253.707		33.55	283.2		70.3	440.066		34.55	491.9		70.3	753.989
34.05	166		72.2	256.898		34.05	287.3		72.2	445.828		35.05	498.2		72.2	764.338
34.55	166.5		74.1	259.991		34.55	290		74.1	451.435		35.55	502		74.1	774.447
35.05	169		76	262.99		35.05	293.1		76	456.891		36.05	509.5		76	784.322
35.55	169.9		77.9	265.898		35.55	295.9		77.9	462.202		36.55	514.7		77.9	793.974
36.05	174.5		79.8	268.719		36.05	298.4		79.8	467.373		37.05	516.3		79.8	803.408
36.55	176.2		81.7	271.455		36.55	301.7		81.7	472.41		37.55	523.6		81.7	812.634
37.05	175.7		83.6	274.111		37.05	303.6		83.6	477.316		38.05	528.3		83.6	821.656
37.55	175.5		85.5	276.687		37.55	307.2		85.5	482.096		38.55	530.7		85.5	830.484
38.05	178.2		87.4	279.188		38.05	309.3		87.4	486.755		39.05	535.5		87.4	839.121
38.55	179.8		89.3	281.615		38.55	312		89.3	491.295		39.55	540		89.3	847.575
39.05	182.2		91.2	283.972		39.05	316.4		91.2	495.722		40.05	544.4		91.2	855.852
39.55	184.5		93.1	286.26		39.55	316.6		93.1	500.038		40.55	547.7		93.1	863.956
40.05	183.5		95	288.483		40.05	321.6		95	504.248		41.05	551.8		95	871.893
40.55	186.1		96.9	290.641		40.55	323.4		96.9	508.354		41.55	559.6		96.9	879.667
41.05	187.8		98.8	292.738		41.05	326.1		98.8	512.36		42.05	561.2		98.8	887.285
41.55	189.6		100.7	294.775		41.55	327.4		100.7	516.268		42.55	567.2		100.7	894.749
42.05	191		102.6	296.755		42.05	329.6		102.6	520.083		43.05	570.6		102.6	902.065
42.55	193.1		104.5	298.678		42.55	331.3		104.5	523.806		43.55	577.5		104.5	909.237
43.05	192.8		106.4	300.547		43.05	337.6		106.4	527.44		44.05	579.7		106.4	916.269
43.55	195.3		108.3	302.364		43.55	337		108.3	530.988		44.55	583		108.3	923.164
44.05	195.8		110.2	304.13		44.05	339.1		110.2	534.453		45.05	585.3		110.2	929.927
44.55	197.3		112.1	305.847		44.55	344.6		112.1	537.836		45.55	591.1		112.1	936.56
45.05	198.9		114	307.516		45.05	345.4		114	541.14		46.05	596.6		114	943.068
45.55	199.7		115.9	309.139		45.55	349		115.9	544.368		46.55	599.3		115.9	949.453
46.05	200.3		117.8	310.717		46.05	349.8		117.8	547.522		47.05	603.4		117.8	955.719
46.55	201.6		119.7	312.252		46.55	351.6		119.7	550.603		47.55	604.4		119.7	961.869
47.05	204.3		121.6	313.745		47.05	354		121.6	553.613		48.05	612.1		121.6	967.905
47.55	205.5		123.5	315.196		47.55	355.5		123.5	556.555		48.55	614.4		123.5	973.831
48.05	205.9		125.4	316.609		48.05	358.3		125.4	559.431		49.05	621.2		125.4	979.65
48.55	208.2		127.3	317.983		48.55	361.7		127.3	562.241		49.55	624.5		127.3	985.363
49.05	209		129.2	319.32		49.05	362.9		129.2	564.989		50.05	626.6		129.2	990.974
49.55	210.4		131.1	320.62		49.55	365.2		131.1	567.675		50.55	631.2		131.1	996.485
50.05	211.1		133	321.886		50.05	367.3		133	570.301		51.05	632.9		133	1001.9
50.55	211.9		134.9	323.117		50.55	368.8		134.9	572.869		51.55	639.6		134.9	1007.22
51.05	214.1		136.8	324.316		51.05	371.8		136.8	575.38		52.05	640.3		136.8	1012.44
51.55	216.2		138.7	325.482		51.55	374.6		138.7	577.836		52.55	646.5		138.7	1017.57
52.05	217.8		140.6	326.617		52.05	376		140.6	580.239		53.05	649.3		140.6	1022.62
52.55	219.5		142.5	327.722		52.55	379.5		142.5	582.588		53.55	652		142.5	1027.58
53.05	218.6		144.4	328.798		53.05	380.4		144.4	584.887		54.05	656.5		144.4	1032.45
53.55	220.5		146.3	329.845		53.55	381.1		146.3	587.136		54.55	658.5		146.3	1037.24
54.05	221.6		148.2	330.864		54.05	385		148.2	589.336		55.05	663.1		148.2	1041.95
54.55	222.3		150.1	331.856		54.55	385.2		150.1	591.488		55.55	666.8		150.1	1046.58
55.05	223.6		152	332.822		55.05	388.2		152	593.595		56.05	670		152	1051.13
55.55	225		153.9	333.763		55.55	391.5		153.9	595.656		56.55	673.9		153.9	1055.6
56.05	225.9		155.8	334.679		56.05	392.8		155.8	597.673		57.05	677.1		155.8	1060.01
56.55	227.4		157.7	335.571		56.55	393.1		157.7	599.648		57.55	677.6		157.7	1064.33
57.05	228.6		159.6	336.439		57.05	395.2		159.6	601.58		58.05	682		159.6	1068.59
57.55	229.9		161.5	337.285		57.55	396.8		161.5	603.472		58.55	686.8		161.5	1072.78
58.05	230.7		163.4	338.109		58.05	399.8		163.4	605.324		59.05	689		163.4	1076.9
58.55	232		165.3	338.911		58.55	402.9		165.3	607.136		59.55	693.2		165.3	1080.95
59.05	233.3		167.2	339.692		59.05	403		167.2	608.911		60.05	694.8		167.2	1084.94
59.55	232.6		169.1	340.453		59.55	405.7		169.1	610.649		60.55	701		169.1	1088.86
60.05	234.6		171	341.195		60.05	409.6		171	612.35		61.05	705.4		171	1092.72
60.55	236.5		172.9	341.917		60.55	410.1		172.9	614.016		61.55	704.4		172.9	1096.51
61.05	238.5		174.8	342.62		61.05	410.7		174.8	615.647		62.05	710.6		174.8	1100.25
61.55	237		176.7	343.305		61.55	413		176.7	617.245		62.55	712.6		176.7	1103.93
62.05	238.6		178.6	343.973		62.05	413.6		178.6	618.809		63.05	716.8		178.6	1107.55
62.55	238.6		180.5	344.623		62.55	415.8		180.5	620.341		63.55	717.6		180.5	1111.11
63.05	241.7		182.4	345.256		63.05	418.2		182.4	621.842		64.05	722.4		182.4	1114.62
63.55	240.4		184.3	345.874		63.55	422.3		184.3	623.312		64.55	724.4		184.3	1118.07
64.05	243.5		186.2	346.475		64.05	421		186.2	624.751		65.05	732.8		186.2	1121.47
64.55	242.7		188.1	347.061		64.55	423.3		188.1	626.161		65.55	730.8		188.1	1124.81
65.05	245.5		190	347.632		65.05	423.8		190	627.543		66.05	735		190	1128.11
65.55	245.4		191.9	348.188		65.55	425.5		191.9	628.896		66.55	738.5		191.9	1131.35
66.05	247		193.8	348.73		66.05	429.3		193.8	630.222		67.05	738.3		193.8	1134.54
66.55	246.8		195.7	349.259		66.55	430.6		195.7	631.521		67.55	742.9		195.7	1137.69
67.05	246.9		197.6	349.773		67.05	430.7		197.6	632.793		68.05	741.7		197.6	1140.78
67.55	249.4		199.5	350.275		67.55	433.9		199.5	634.04		68.55	750.3		199.5	1143.83
68.05	252.3		201.4	350.764		68.05	434.9		201.4	635.262		69.05	748.8		201.4	1146.83
68.55	250.6		203.3	351.24		68.55	435.3		203.3	636.459		69.55	757.6		203.3	1149.79
69.05	250.6		205.2	351.704		69.05	436.8		205.2	637.632		70.05	758.5		205.2	1152.71
69.55	251		207.1	352.157		69.55	439		207.1	638.782		70.55	758.3		207.1	1155.57
70.05	253.6		209	352.598		70.05	440.5		209	639.908		71.05	763		209	1158.4
70.55	253.2		210.9	353.028		70.55	441.7		210.9	641.012		71.55	764.8		210.9	1161.18
71.05	253.7		212.8	353.446		71.05	444.7		212.8	642.094		72.05	770.8		212.8	1163.93
71.55	257		214.7	353.855		71.55	444.9		214.7	643.154		72.55	771.9		214.7	1166.63
72.05	256.1		216.6	354.253		72.05	446.3		216.6	644.193		73.05	771.6		216.6	1169.29
72.55	258		218.5	354.641		72.55	449.7		218.5	645.212		73.55	773.6		218.5	1171.91
73.05	258.5		220.4	355.019		73.05	448.9		220.4	646.21		74.05	778.6		220.4	1174.5
73.55	261.4		222.3	355.387		73.55	451.5		222.3	647.189		74.55	777		222.3	1177.04
74.05	258.4		224.2	355.746		74.05	453.8		224.2	648.148		75.05	785.2		224.2	1179.55
74.55	260.5		226.1	356.097		74.55	455.2		226.1	649.088		75.55	788.7		226.1	1182.02
75.05	261.1		228	356.438		75.05	457.3		228	650.01		76.05	788.4		228	1184.46
75.55	264.7		229.9	356.771		75.55	456.6		229.9	650.913		76.55	791.9		229.9	1186.86
76.05	265		231.8	357.095		76.05	458.8		231.8	651.799		77.05	797.1		231.8	1189.22
76.55	266.5		233.7	357.411		76.55	460.7		233.7	652.667		77.55	798.6		233.7	1191.55
77.05	265.2		235.6	357.719		77.05	462.3		235.6	653.518		78.05	801		235.6	1193.85
77.55	266.4		237.5	358.02		77.55	464.1		237.5	654.352		78.55	800.9		237.5	1196.11
78.05	264.8		239.4	358.313		78.05	465.1		239.4	655.171		79.05	800.8		239.4	1198.34
78.55	267.6		241.3	358.599		78.55	466.2		241.3	655.973		79.55	808.1		241.3	1200.54
79.05	267.9		243.2	358.877		79.05	466.1		243.2	656.759		80.05	809.8		243.2	1202.71
79.55	267.9		245.1	359.148		79.55	469.6		245.1	657.53		80.55	812.1		245.1	1204.85
80.05	269.4		247	359.413		80.05	469.5		247	658.286		81.05	812.2		247	1206.96
80.55	269.9		248.9	359.671		80.55	470.3		248.9	659.027		81.55	818.6		248.9	1209.03
81.05	272.7		250.8	359.923		81.05	473.8		250.8	659.754		82.05	823.1		250.8	1211.08
81.55	270.2		252.7	360.168		81.55	475.7		252.7	660.467		82.55	819.4		252.7	1213.1
82.05	273.4		254.6	360.407		82.05	474.5		254.6	661.166		83.05	825.9		254.6	1215.09
82.55	274.1		256.5	360.64		82.55	474.6		256.5	661.851		83.55	825.2		256.5	1217.05
83.05	274		258.4	360.868		83.05	477.2		258.4	662.523		84.05	827.3		258.4	1218.98
83.55	275.9		260.3	361.089		83.55	477.8		260.3	663.182		84.55	829.3		260.3	1220.89
84.05	274.1		262.2	361.305		84.05	480.2		262.2	663.828		85.05	831.5		262.2	1222.77
84.55	277.2		264.1	361.516		84.55	483.5		264.1	664.462		85.55	837.4		264.1	1224.62
85.05	280		266	361.722		85.05	482.7		266	665.084		86.05	838.5		266	1226.45
85.55	278.1		267.9	361.922		85.55	483.2		267.9	665.693		86.55	836.5		267.9	1228.25
86.05	280.2		269.8	362.117		86.05	483.7		269.8	666.291		87.05	843		269.8	1230.02
86.55	277.4		271.7	362.308		86.55	487.9		271.7	666.877		87.55	841.6		271.7	1231.78
87.05	279.7		273.6	362.494		87.05	487.2		273.6	667.452		88.05	849		273.6	1233.5
87.55	282.1		275.5	362.675		87.55	490.3		275.5	668.016		88.55	850.8		275.5	1235.21
88.05	284.2		277.4	362.851		88.05	490.7		277.4	668.569		89.05	852.3		277.4	1236.89
88.55	280.7		279.3	363.024		88.55	491		279.3	669.112		89.55	856		279.3	1238.54
89.05	280.9		281.2	363.191		89.05	495.8		281.2	669.644		90.05	854.6		281.2	1240.18
89.55	282.9		283.1	363.355		89.55	497.5		283.1	670.165		90.55	854.1		283.1	1241.79
90.05	282.9		285	363.515		90.05	495.7		285	670.677		91.05	857.3		285	1243.38
90.55	283.5		286.9	363.671		90.55	497.4		286.9	671.179		91.55	861.1		286.9	1244.95
91.05	284.9		288.8	363.822		91.05	496.3		288.8	671.672		92.05	867.6		288.8	1246.49
91.55	285.4		290.7	363.971		91.55	499.2		290.7	672.155		92.55	870.3		290.7	1248.02
92.05	287.5		292.6	364.115		92.05	500.4		292.6	672.629		93.05	870.6		292.6	1249.52
92.55	284.5		294.5	364.256		92.55	503.8		294.5	673.093		93.55	868.3		294.5	1251
93.05	285.5		296.4	364.393		93.05	504.5		296.4	673.549		94.05	871.7		296.4	1252.47
93.55	287.1		298.3	364.527		93.55	503.9		298.3	673.996		94.55	879.7		298.3	1253.91
94.05	287.2		300.2	364.657		94.05	505.3		300.2	674.435		95.05	880.2		300.2	1255.33
94.55	289.4		302.1	364.785		94.55	504.5		302.1	674.865		95.55	878.7		302.1	1256.74
95.05	288.5		304	364.909		95.05	506.9		304	675.287		96.05	884.4		304	1258.12
95.55	290.5		305.9	365.03		95.55	507.8		305.9	675.701		96.55	882.2		305.9	1259.49
96.05	290.1		307.8	365.148		96.05	513.4		307.8	676.108		97.05	885.5		307.8	1260.84
96.55	289.2		309.7	365.263		96.55	510.1		309.7	676.506		97.55	886		309.7	1262.16
97.05	293		311.6	365.376		97.05	512.6		311.6	676.897		98.05	892.2		311.6	1263.48
97.55	291.3		313.5	365.485		97.55	511.5		313.5	677.281		98.55	892.2		313.5	1264.77
98.05	292.2		315.4	365.592		98.05	513.8		315.4	677.657		99.05	894.8		315.4	1266.05
98.55	293.3		317.3	365.696		98.55	513.6		317.3	678.026		99.55	892.8		317.3	1267.31
99.05	294.5		319.2	365.798		99.05	517		319.2	678.388		100.05	896.3		319.2	1268.55
99.55	294.4		321.1	365.897		99.55	516.1		321.1	678.743		100.55	900		321.1	1269.77
100.05	295.7		323	365.994		100.05	519.4		323	679.092		101.05	901		323	1270.98
100.55	294.8		324.9	366.088		100.55	517.5		324.9	679.434		101.55	910.8		324.9	1272.18
101.05	296.4		326.8	366.18		101.05	518.5		326.8	679.769		102.05	903.6		326.8	1273.35
101.55	294.9		328.7	366.269		101.55	520.7		328.7	680.098		102.55	909.4		328.7	1274.51
102.05	295.6		330.6	366.357		102.05	520.9		330.6	680.421		103.05	907.5		330.6	1275.66
102.55	296.5		332.5	366.442		102.55	520.9		332.5	680.738		103.55	914		332.5	1276.79
103.05	296.5		334.4	366.525		103.05	522.7		334.4	681.049		104.05	916		334.4	1277.91
103.55	299.9		336.3	366.606		103.55	526.5		336.3	681.353		104.55	914.3		336.3	1279.01
104.05	300.2		338.2	366.685		104.05	524.4		338.2	681.653		105.05	912.9		338.2	1280.09
104.55	299.9		340.1	366.763		104.55	524.6		340.1	681.946		105.55	916.7		340.1	1281.17
105.05	299.7		342	366.838		105.05	528.5		342	682.234		106.05	924.2		342	1282.22
105.55	300.7		343.9	366.911		105.55	526.7		343.9	682.517		106.55	920.2		343.9	1283.27
106.05	300.8		345.8	366.983		106.05	527.2		345.8	682.794		107.05	921.1		345.8	1284.3
106.55	301.1		347.7	367.053		106.55	531.3		347.7	683.066		107.55	925.7		347.7	1285.31
107.05	304.8		349.6	367.121		107.05	532		349.6	683.333		108.05	929.8		349.6	1286.31
107.55	302.9		351.5	367.187		107.55	531.6		351.5	683.595		108.55	927.4		351.5	1287.3
108.05	301.8		353.4	367.252		108.05	532.7		353.4	683.852		109.05	928.7		353.4	1288.28
108.55	303.9		355.3	367.315		108.55	533.4		355.3	684.104		109.55	929.9		355.3	1289.24
109.05	305.1		357.2	367.376		109.05	534.3		357.2	684.351		110.05	935.9		357.2	1290.2
109.55	303.7		359.1	367.437		109.55	538.6		359.1	684.594		110.55	934.5		359.1	1291.13
110.05	306.8		361	367.495		110.05	535.9		361	684.832		111.05	935.6		361	1292.06
110.55	304.5		362.9	367.552		110.55	535.8		362.9	685.066		111.55	941.5		362.9	1292.97
111.05	304.6		364.8	367.608		111.05	536.6		364.8	685.295		112.05	942.9		364.8	1293.88
111.55	305.7		366.7	367.662		111.55	539.2		366.7	685.52		112.55	939.9		366.7	1294.77
112.05	306.7		368.6	367.715		112.05	539.9		368.6	685.741		113.05	945.9		368.6	1295.64
112.55	306.5		370.5	367.767		112.55	541.7		370.5	685.958		113.55	947.3		370.5	1296.51
113.05	307.4		372.4	367.818		113.05	541.4		372.4	686.171		114.05	946.8		372.4	1297.37
113.55	307.1		374.3	367.867		113.55	541.7		374.3	686.379		114.55	947.6		374.3	1298.21
114.05	307.6		376.2	367.915		114.05	542.6		376.2	686.584		115.05	951.4		376.2	1299.04
114.55	309.8		378.1	367.962		114.55	541.4		378.1	686.785		115.55	954.9		378.1	1299.87
115.05	308.4		380	368.007		115.05	545.2		380	686.982		116.05	953.7		380	1300.68
115.55	308.1		381.9	368.052		115.55	544.8		381.9	687.175		116.55	958.2		381.9	1301.48
116.05	311.1		383.8	368.095		116.05	549.1		383.8	687.365		117.05	955.5		383.8	1302.27
116.55	309.9		385.7	368.137		116.55	547.2		385.7	687.552		117.55	956.7		385.7	1303.05
117.05	311.8		387.6	368.179		117.05	547.8		387.6	687.734		118.05	963.9		387.6	1303.82
117.55	310.8		389.5	368.219		117.55	551.6		389.5	687.914		118.55	963.4		389.5	1304.58
118.05	312.4		391.4	368.258		118.05	548.7		391.4	688.09		119.05	966.2		391.4	1305.33
118.55	311.2		393.3	368.297		118.55	552.3		393.3	688.262		119.55	969		393.3	1306.07
119.05	311.3		395.2	368.334		119.05	553.1		395.2	688.432		120.05	966.9		395.2	1306.81
119.55	311.8		397.1	368.371		119.55	552.2		397.1	688.598		120.55	971.3		397.1	1307.53
120.05	314.5		399	368.406		120.05	553.3		399	688.762		121.05	969.7		399	1308.24
120.55	313.3		400.9	368.441		120.55	551.5		400.9	688.922		121.55	967.5		400.9	1308.94
121.05	315.3		402.8	368.475		121.05	556		402.8	689.079		122.05	973.1		402.8	1309.64
121.55	312.8		404.7	368.508		121.55	557.1		404.7	689.233		122.55	975.6		404.7	1310.32
122.05	312.5		406.6	368.54		122.05	556.6		406.6	689.385		123.05	978.5		406.6	1311
122.55	315.8		408.5	368.571		122.55	554.9		408.5	689.533		123.55	980.6		408.5	1311.67
123.05	315.7		410.4	368.602		123.05	559.1		410.4	689.679		124.05	983.7		410.4	1312.33
123.55	314.8		412.3	368.632		123.55	557.3		412.3	689.822		124.55	977.1		412.3	1312.98
124.05	316.3		414.2	368.661		124.05	561.4		414.2	689.962		125.05	978.7		414.2	1313.62
124.55	316.2		416.1	368.689		124.55	564.1		416.1	690.1		125.55	984.4		416.1	1314.25
125.05	317.3		418	368.717		125.05	561.1		418	690.235		126.05	987.6		418	1314.88
125.55	316.7		419.9	368.744		125.55	561.9		419.9	690.368		126.55	985.5		419.9	1315.5
126.05	320		421.8	368.77		126.05	563.1		421.8	690.498		127.05	985.3		421.8	1316.11
126.55	318.6		423.7	368.796		126.55	563.9		423.7	690.626		127.55	993.9		423.7	1316.71
127.05	319.8		425.6	368.821		127.05	564.1		425.6	690.751		128.05	993		425.6	1317.3
127.55	319		427.5	368.846		127.55	563.8		427.5	690.875		128.55	991.1		427.5	1317.89
128.05	319.2		429.4	368.87		128.05	563.9		429.4	690.995		129.05	992.6		429.4	1318.47
128.55	319		431.3	368.893		128.55	563.5		431.3	691.114		129.55	998.2		431.3	1319.04
129.05	318.8		433.2	368.916		129.05	566.3		433.2	691.23		130.05	1001.5		433.2	1319.6
129.55	322.2		435.1	368.938		129.55	570		435.1	691.344		130.55	997.1		435.1	1320.16
130.05	322.5		437	368.959		130.05	570		437	691.456		131.05	997.7		437	1320.71
130.55	320.7		438.9	368.98		130.55	568.5		438.9	691.566		131.55	998.4		438.9	1321.26
131.05	321.1		440.8	369.001		131.05	571.7		440.8	691.674		132.05	1004.8		440.8	1321.79
131.55	321.4		442.7	369.021		131.55	571.4		442.7	691.78		132.55	1002.1		442.7	1322.32
132.05	321.8		444.6	369.041		132.05	569.9		444.6	691.884		133.05	1007.1		444.6	1322.84
132.55	321.4		446.5	369.06		132.55	570		446.5	691.986		133.55	1007.4		446.5	1323.36
133.05	320.7		448.4	369.078		133.05	569.2		448.4	692.086		134.05	1004.7		448.4	1323.87
133.55	322.8		450.3	369.096		133.55	572		450.3	692.185		134.55	1012.3		450.3	1324.37
134.05	322.2		452.2	369.114		134.05	571.3		452.2	692.281		135.05	1014.1		452.2	1324.87
134.55	323.1		454.1	369.131		134.55	576.3		454.1	692.376		135.55	1015.8		454.1	1325.36
135.05	323.4		456	369.148		135.05	574.6		456	692.469		136.05	1014.7		456	1325.84
135.55	322.8		457.9	369.165		135.55	575.6		457.9	692.56		136.55	1013.2		457.9	1326.32
136.05	323.8		459.8	369.181		136.05	577.3		459.8	692.649		137.05	1019.6		459.8	1326.79
136.55	324.6		461.7	369.196		136.55	576.5		461.7	692.737		137.55	1023.6		461.7	1327.26
137.05	325.1		463.6	369.211		137.05	575.9		463.6	692.823		138.05	1015.1		463.6	1327.72
137.55	325.4		465.5	369.226		137.55	579.7		465.5	692.908		138.55	1017.7		465.5	1328.17
138.05	323.1		467.4	369.241		138.05	577.9		467.4	692.991		139.05	1023.7		467.4	1328.62
138.55	326.8		469.3	369.255		138.55	579.1		469.3	693.072		139.55	1020.8		469.3	1329.06
139.05	326.8		471.2	369.269		139.05	580.7		471.2	693.152		140.05	1024.6		471.2	1329.5
139.55	325		473.1	369.282		139.55	582.1		473.1	693.231		140.55	1027		473.1	1329.93
140.05	329.6		475	369.295		140.05	580.8		475	693.308		141.05	1030.2		475	1330.36
140.55	326.9		476.9	369.308		140.55	581.7		476.9	693.383		141.55	1031		476.9	1330.78
141.05	329.1		478.8	369.321		141.05	582.9		478.8	693.457		142.05	1024.4		478.8	1331.19
141.55	327		480.7	369.333		141.55	581.9		480.7	693.53		142.55	1031.5		480.7	1331.6
142.05	326.6		482.6	369.345		142.05	581.3		482.6	693.602		143.05	1033.5		482.6	1332.01
142.55	329.2		484.5	369.356		142.55	585.9		484.5	693.672		143.55	1033.7		484.5	1332.41
143.05	327.1		486.4	369.368		143.05	584.3		486.4	693.741		144.05	1037.1		486.4	1332.8
143.55	331.2		488.3	369.379		143.55	585.1		488.3	693.808		144.55	1031.8		488.3	1333.19
144.05	329.1		490.2	369.389		144.05	588.5		490.2	693.874		145.05	1032.4		490.2	1333.57
144.55	329.6		492.1	369.4		144.55	586.8		492.1	693.94		145.55	1037		492.1	1333.95
145.05	329.6		494	369.41		145.05	588.2		494	694.003		146.05	1038.6		494	1334.33
145.55	330.8		495.9	369.42		145.55	586.9		495.9	694.066		146.55	1040.9		495.9	1334.7
146.05	328.7		497.8	369.43		146.05	585.1		497.8	694.128		147.05	1038.4		497.8	1335.06
146.55	330.3		499.7	369.439		146.55	588.5		499.7	694.188		147.55	1043.3		499.7	1335.43
147.05	331.5		501.6	369.449		147.05	588.9		501.6	694.247		148.05	1048.7		501.6	1335.78
147.55	329.9		503.5	369.458		147.55	589.3		503.5	694.305		148.55	1045.1		503.5	1336.13
148.05	329.4		505.4	369.466		148.05	592.4		505.4	694.362		149.05	1043.2		505.4	1336.48
148.55	330.3		507.3	369.475		148.55	591.8		507.3	694.419		149.55	1047.2		507.3	1336.82
149.05	333.3		509.2	369.483		149.05	591		509.2	694.473		150.05	1049.1		509.2	1337.16
149.55	330.4		511.1	369.492		149.55	590.6		511.1	694.527		150.55	1047.5		511.1	1337.5
150.05	333.9		513	369.5		150.05	590.9		513	694.58		151.05	1053.3		513	1337.83
150.55	335.5		514.9	369.507		150.55	591.5		514.9	694.632		151.55	1051.2		514.9	1338.15
151.05	334.3		516.8	369.515		151.05	594.1		516.8	694.683		152.05	1051.2		516.8	1338.48
151.55	333.6		518.7	369.522		151.55	595.8		518.7	694.734		152.55	1055.4		518.7	1338.79
152.05	334.8		520.6	369.53		152.05	595.3		520.6	694.783		153.05	1056.8		520.6	1339.11
152.55	334.9		522.5	369.537		152.55	593.7		522.5	694.831		153.55	1056.1		522.5	1339.42
153.05	332.8		524.4	369.544		153.05	598.1		524.4	694.878		154.05	1058.5		524.4	1339.73
153.55	332.7		526.3	369.55		153.55	596.3		526.3	694.925		154.55	1058.8		526.3	1340.03
154.05	336.6		528.2	369.557		154.05	594.5		528.2	694.97		155.05	1057.5		528.2	1340.33
154.55	333.5		530.1	369.563		154.55	598.5		530.1	695.015		155.55	1059.6		530.1	1340.62
155.05	335.4		532	369.569		155.05	599.3		532	695.059		156.05	1058.2		532	1340.91
155.55	334.4		533.9	369.575		155.55	597.1		533.9	695.102		156.55	1068		533.9	1341.2
156.05	334.8		535.8	369.581		156.05	599.7		535.8	695.145		157.05	1066.4		535.8	1341.48
156.55	335.7		537.7	369.587		156.55	599.3		537.7	695.186		157.55	1068.6		537.7	1341.76
157.05	334.2		539.6	369.593		157.05	596.2		539.6	695.227		158.05	1067.5		539.6	1342.04
157.55	335.4		541.5	369.598		157.55	603.7		541.5	695.267		158.55	1067.7		541.5	1342.31
158.05	335.1		543.4	369.604		158.05	599.3		543.4	695.306		159.05	1070.6		543.4	1342.58
158.55	337.3		545.3	369.609		158.55	600.1		545.3	695.345		159.55	1067.6		545.3	1342.85
159.05	338.5		547.2	369.614		159.05	602		547.2	695.383		160.05	1069.7		547.2	1343.11
159.55	335.9		549.1	369.619		159.55	602.8		549.1	695.42		160.55	1074.2		549.1	1343.37
160.05	338		551	369.624		160.05	602.9		551	695.456		161.05	1073.3		551	1343.63
160.55	337.8		552.9	369.628		160.55	602.5		552.9	695.492		161.55	1072.6		552.9	1343.88
161.05	337.1		554.8	369.633		161.05	601.2		554.8	695.527		162.05	1076.6		554.8	1344.13
161.55	337.2		556.7	369.638		161.55	603.6		556.7	695.562		162.55	1076.2		556.7	1344.38
162.05	337.2		558.6	369.642		162.05	605.1		558.6	695.595		163.05	1081.8		558.6	1344.63
162.55	338.7		560.5	369.646		162.55	608.3		560.5	695.629		163.55	1076.2		560.5	1344.87
163.05	338.8		562.4	369.65		163.05	604.1		562.4	695.661		164.05	1077.6		562.4	1345.1
163.55	341.4		564.3	369.655		163.55	607.7		564.3	695.693		164.55	1082.5		564.3	1345.34
164.05	341		566.2	369.658		164.05	605.6		566.2	695.725		165.05	1083.9		566.2	1345.57
164.55	338.4		568.1	369.662		164.55	608.8		568.1	695.755		165.55	1082.6		568.1	1345.8
165.05	338.8		570	369.666		165.05	608		570	695.786		166.05	1088.1		570	1346.03
165.55	338.8		571.9	369.67		165.55	609.3		571.9	695.815		166.55	1082.6		571.9	1346.25
166.05	340		573.8	369.673		166.05	607.6		573.8	695.844		167.05	1086.5		573.8	1346.47
166.55	339.3		575.7	369.677		166.55	609.6		575.7	695.873		167.55	1086.7		575.7	1346.69
167.05	339.9		577.6	369.68		167.05	609.3		577.6	695.901		168.05	1089.5		577.6	1346.9
167.55	340		579.5	369.684		167.55	612.4		579.5	695.929		168.55	1088.4		579.5	1347.12
168.05	344.3		581.4	369.687		168.05	611.4		581.4	695.956		169.05	1092.3		581.4	1347.33
168.55	340.1		583.3	369.69		168.55	610.6		583.3	695.982		169.55	1096.7		583.3	1347.53
169.05	339.3		585.2	369.693		169.05	609.8		585.2	696.008		170.05	1090.5		585.2	1347.74
169.55	339.7		587.1	369.696		169.55	612		587.1	696.034		170.55	1097.2		587.1	1347.94
170.05	341		589	369.699		170.05	611.6		589	696.059		171.05	1096.5		589	1348.14
170.55	342.7		590.9	369.702		170.55	611.6		590.9	696.084		171.55	1089.4		590.9	1348.34
171.05	342.8		592.8	369.705		171.05	615.3		592.8	696.108		172.05	1091.9		592.8	1348.53
171.55	342.5		594.7	369.708		171.55	611.3		594.7	696.132		172.55	1094.5		594.7	1348.73
172.05	343		596.6	369.71		172.05	615.7		596.6	696.155		173.05	1097.3		596.6	1348.92
172.55	343.4		598.5	369.713		172.55	614.2		598.5	696.178		173.55	1095.8		598.5	1349.1
173.05	345.2		600.4	369.715		173.05	618.5		600.4	696.2		174.05	1099		600.4	1349.29
173.55	340.6		602.3	369.718		173.55	614.7		602.3	696.222		174.55	1102.7		602.3	1349.47
174.05	343.3		604.2	369.72		174.05	614.9		604.2	696.244		175.05	1100.9		604.2	1349.65
174.55	340.9		606.1	369.723		174.55	615		606.1	696.265		175.55	1100.8		606.1	1349.83
175.05	343.1		608	369.725		175.05	615.9		608	696.286		176.05	1095.7		608	1350.01
175.55	342.2		609.9	369.727		175.55	616.1		609.9	696.306		176.55	1104.1		609.9	1350.18
176.05	343.3		611.8	369.729		176.05	615.8		611.8	696.326		177.05	1108.1		611.8	1350.35
176.55	344		613.7	369.732		176.55	617.2		613.7	696.346		177.55	1104.4		613.7	1350.52
177.05	343.9		615.6	369.734		177.05	615.4		615.6	696.365		178.05	1107.8		615.6	1350.69
177.55	346.5		617.5	369.736		177.55	617.3		617.5	696.384		178.55	1114.8		617.5	1350.85
178.05	347		619.4	369.738		178.05	619.1		619.4	696.403		179.05	1109.6		619.4	1351.02
178.55	344.2		621.3	369.74		178.55	617.1		621.3	696.421		179.55	1104		621.3	1351.18
179.05	349.2		623.2	369.741		179.05	620.1		623.2	696.439		180.05	1114.1		623.2	1351.34
179.55	343.6		625.1	369.743		179.55	616.2		625.1	696.457		180.55	1112.5		625.1	1351.5
180.05	344.9		627	369.745		180.05	618.5		627	696.474		181.05	1117.2		627	1351.65
180.55	346.2		628.9	369.747		180.55	621.7		628.9	696.491		181.55	1112.9		628.9	1351.81
181.05	344		630.8	369.749		181.05	625.7		630.8	696.508		182.05	1111.8		630.8	1351.96
181.55	346.7		632.7	369.75		181.55	620.4		632.7	696.524		182.55	1110.4		632.7	1352.11
182.05	346.5		634.6	369.752		182.05	621.6		634.6	696.54		183.05	1115.3		634.6	1352.25
182.55	346.6		636.5	369.753		182.55	622.8		636.5	696.556		183.55	1117.3		636.5	1352.4
183.05	346.5		638.4	369.755		183.05	622.2		638.4	696.571		184.05	1119.2		638.4	1352.54
183.55	346		640.3	369.756		183.55	622.2		640.3	696.587		184.55	1116.7		640.3	1352.69
184.05	344.6		642.2	369.758		184.05	620.3		642.2	696.601		185.05	1117.4		642.2	1352.83
184.55	347		644.1	369.759		184.55	620.9		644.1	696.616		185.55	1121.7		644.1	1352.97
185.05	346.2		646	369.761		185.05	622.4		646	696.63		186.05	1120.7		646	1353.1
185.55	346.4		647.9	369.762		185.55	624.1		647.9	696.644		186.55	1128		647.9	1353.24
186.05	347.1		649.8	369.763		186.05	624.9		649.8	696.658		187.05	1119.4		649.8	1353.37
186.55	345.8					186.55	624.2		651.7	696.672		187.55	1122.2		651.7	1353.51
187.05	345					187.05	623.7		653.6	696.685		188.05	1124		653.6	1353.64
187.55	349.3					187.55	627.6		655.5	696.698		188.55	1123.2		655.5	1353.76
188.05	346.7					188.05	624.2		657.4	696.711		189.05	1126		657.4	1353.89
188.55	346.5					188.55	625.8		659.3	696.724		189.55	1130.3		659.3	1354.02
189.05	345.9					189.05	627.1		661.2	696.736		190.05	1135.2		661.2	1354.14
189.55	349.5					189.55	629.7		663.1	696.748		190.55	1127		663.1	1354.26
190.05	351.2					190.05	625.7		665	696.76		191.05	1132.1		665	1354.39
190.55	346.5					190.55	629.7		666.9	696.772		191.55	1128.7		666.9	1354.51
191.05	347					191.05	629.7		668.8	696.783		192.05	1136.9		668.8	1354.62
191.55	347.9					191.55	630.6		670.7	696.794		192.55	1133.6		670.7	1354.74
192.05	348.5					192.05	630.6		672.6	696.806		193.05	1133.5		672.6	1354.86
192.55	347.7					192.55	627.8		674.5	696.816		193.55	1129.2		674.5	1354.97
193.05	349					193.05	630.7		676.4	696.827		194.05	1140.6		676.4	1355.08
193.55	349.1					193.55	629.7		678.3	696.837		194.55	1131		678.3	1355.19
194.05	350.3					194.05	629.8		680.2	696.848		195.05	1135.8		680.2	1355.3
194.55	347.1					194.55	630		682.1	696.858		195.55	1140.9		682.1	1355.41
195.05	349.4					195.05	631.5		684	696.868		196.05	1136.1		684	1355.52
195.55	351					195.55	629		685.9	696.877		196.55	1135		685.9	1355.62
196.05	350.3					196.05	631.6		687.8	696.887		197.05	1137.8		687.8	1355.73
196.55	349.2					196.55	633.8		689.7	696.896		197.55	1139.5		689.7	1355.83
197.05	349.4					197.05	631		691.6	696.905		198.05	1137.9		691.6	1355.93
197.55	349.3					197.55	633.7		693.5	696.914		198.55	1143.5		693.5	1356.03
198.05	349.3					198.05	635.3		695.4	696.923		199.05	1144.8		695.4	1356.13
198.55	350.6					198.55	634.1		697.3	696.932		199.55	1140.8		697.3	1356.23
199.05	348.4					199.05	634.9		699.2	696.94		200.05	1147.3		699.2	1356.33
199.55	352.2					199.55	634.5		701.1	696.949		200.55	1142.1		701.1	1356.42
200.05	353.5					200.05	632.1		703	696.957		201.05	1146.5		703	1356.52
200.55	349.2					200.55	633.5		704.9	696.965		201.55	1146.7		704.9	1356.61
201.05	348.9					201.05	634.2		706.8	696.973		202.05	1143.7		706.8	1356.7
201.55	350.5					201.55	633.1		708.7	696.981		202.55	1150.8		708.7	1356.79
202.05	353					202.05	631.5		710.6	696.988		203.05	1147.8		710.6	1356.88
202.55	350					202.55	636.1		712.5	696.996		203.55	1147.7		712.5	1356.97
203.05	351.4					203.05	634.6		714.4	697.003		204.05	1152.7		714.4	1357.06
203.55	351.1					203.55	634.9		716.3	697.01		204.55	1152.2		716.3	1357.15
204.05	350					204.05	636.3		718.2	697.017		205.05	1155.8		718.2	1357.23
204.55	350					204.55	638		720.1	697.024		205.55	1150		720.1	1357.32
205.05	349.8					205.05	637.6		722	697.031		206.05	1151.7		722	1357.4
205.55	352.4					205.55	636.8		723.9	697.038		206.55	1159.6		723.9	1357.48
206.05	351.6					206.05	636.5		725.8	697.044		207.05	1157.2		725.8	1357.56
206.55	351.5					206.55	637.2		727.7	697.051		207.55	1164.1		727.7	1357.64
207.05	353.5					207.05	637.6		729.6	697.057		208.05	1154.1		729.6	1357.72
207.55	353.1					207.55	637.4		731.5	697.063		208.55	1157		731.5	1357.8
208.05	352.4					208.05	639.8		733.4	697.069		209.05	1156.5		733.4	1357.88
208.55	351.4					208.55	640		735.3	697.075		209.55	1158		735.3	1357.96
209.05	352.1					209.05	638.4		737.2	697.081		210.05	1154.5		737.2	1358.03
209.55	354.1					209.55	638		739.1	697.087		210.55	1159		739.1	1358.11
210.05	354					210.05	638.6		741	697.093		211.05	1159		741	1358.18
210.55	356.2					210.55	640.9		742.9	697.098		211.55	1162.1		742.9	1358.25
211.05	352.5					211.05	639.5		744.8	697.104		212.05	1157.6		744.8	1358.32
211.55	354.4					211.55	643.3		746.7	697.109		212.55	1160.3		746.7	1358.39
212.05	353.5					212.05	641.7		748.6	697.114		213.05	1166.9		748.6	1358.46
212.55	352.8					212.55	640.4		750.5	697.119		213.55	1164.4		750.5	1358.53
213.05	353.4					213.05	642.8		752.4	697.124		214.05	1159.3		752.4	1358.6
213.55	353.2					213.55	644.9		754.3	697.129		214.55	1162.7		754.3	1358.67
214.05	352.8					214.05	639.7		756.2	697.134		215.05	1164.7		756.2	1358.74
214.55	352.5					214.55	642.4		758.1	697.139		215.55	1164.8		758.1	1358.8
215.05	353.2					215.05	640.2		760	697.144		216.05	1166.2		760	1358.87
215.55	352.1					215.55	645.1		761.9	697.148		216.55	1171.4		761.9	1358.93
216.05	353.5					216.05	642.1		763.8	697.153		217.05	1172.2		763.8	1358.99
216.55	355.1					216.55	641.5		765.7	697.157		217.55	1168		765.7	1359.06
217.05	357.1					217.05	642.5		767.6	697.162		218.05	1171.2		767.6	1359.12
217.55	353.4					217.55	642.9		769.5	697.166		218.55	1168		769.5	1359.18
218.05	354.8					218.05	646.8		771.4	697.17		219.05	1171.2		771.4	1359.24
218.55	354.7					218.55	644.9		773.3	697.174		219.55	1174.6		773.3	1359.3
219.05	354.3					219.05	645.3		775.2	697.178		220.05	1171.8		775.2	1359.36
219.55	354.6					219.55	644.4		777.1	697.182		220.55	1171.6		777.1	1359.42
220.05	354.9					220.05	642.4		779	697.186		221.05	1168.8		779	1359.48
220.55	354.8					220.55	644.5		780.9	697.19		221.55	1173.2		780.9	1359.53
221.05	354.3					221.05	647		782.8	697.194		222.05	1172.6		782.8	1359.59
221.55	354.4					221.55	644		784.7	697.197		222.55	1178.5		784.7	1359.64
222.05	355.6					222.05	646.9		786.6	697.201		223.05	1178.2		786.6	1359.7
222.55	353.4					222.55	647		788.5	697.205		223.55	1179.8		788.5	1359.75
223.05	353.5					223.05	649.1		790.4	697.208		224.05	1180.9		790.4	1359.81
223.55	355					223.55	645.7		792.3	697.211		224.55	1181.4		792.3	1359.86
224.05	358.9					224.05	644.3		794.2	697.215		225.05	1183.7		794.2	1359.91
224.55	354.5					224.55	646.5		796.1	697.218		225.55	1182.5		796.1	1359.96
225.05	354.6					225.05	647.7		798	697.221		226.05	1182.9		798	1360.01
225.55	354.1					225.55	647		799.9	697.225		226.55	1179.1		799.9	1360.06
226.05	357.1					226.05	647.8		801.8	697.228		227.05	1186.5		801.8	1360.11
226.55	354.9					226.55	649.2		803.7	697.231		227.55	1182		803.7	1360.16
227.05	356.8					227.05	649.9		805.6	697.234		228.05	1186.3		805.6	1360.21
227.55	356.8					227.55	646.6		807.5	697.237		228.55	1181.5		807.5	1360.26
228.05	355.7					228.05	649.9		809.4	697.24		229.05	1187.5		809.4	1360.3
228.55	355.9					228.55	651.1		811.3	697.242		229.55	1187.2		811.3	1360.35
229.05	357.1					229.05	648.1		813.2	697.245		230.05	1186		813.2	1360.4
229.55	356					229.55	649.4		815.1	697.248		230.55	1182		815.1	1360.44
230.05	356.1					230.05	653.4		817	697.251		231.05	1187		817	1360.49
230.55	358.5					230.55	651.4		818.9	697.253		231.55	1184.1		818.9	1360.53
231.05	355.8					231.05	648.1		820.8	697.256		232.05	1189.1		820.8	1360.57
231.55	358.7					231.55	650.3		822.7	697.258		232.55	1191.5		822.7	1360.62
232.05	356.1					232.05	650.9		824.6	697.261		233.05	1190.2		824.6	1360.66
232.55	356.3					232.55	648.6		826.5	697.263		233.55	1191.2		826.5	1360.7
233.05	359.4					233.05	650.8		828.4	697.266		234.05	1190.4		828.4	1360.74
233.55	355.4					233.55	650.3		830.3	697.268		234.55	1187.9		830.3	1360.79
234.05	358					234.05	649.3		832.2	697.27		235.05	1194.3		832.2	1360.83
234.55	358.1					234.55	653.6		834.1	697.273		235.55	1191.8		834.1	1360.87
235.05	359.4					235.05	651.7		836	697.275		236.05	1197.5		836	1360.91
235.55	356.5					235.55	651.2		837.9	697.277		236.55	1196.6		837.9	1360.94
236.05	356.1					236.05	651.3		839.8	697.279		237.05	1194.2		839.8	1360.98
236.55	359.6					236.55	650.7		841.7	697.281		237.55	1192.8		841.7	1361.02
237.05	357.6					237.05	652.8		843.6	697.283		238.05	1193.8		843.6	1361.06
237.55	356.5					237.55	654.7		845.5	697.285		238.55	1198.1		845.5	1361.1
238.05	358.4					238.05	653.4		847.4	697.287		239.05	1194.9		847.4	1361.13
238.55	356					238.55	656.9		849.3	697.289		239.55	1199.8		849.3	1361.17
239.05	360.2					239.05	651.2		851.2	697.291		240.05	1202.6		851.2	1361.21
239.55	357.5					239.55	651.9		853.1	697.293		240.55	1196.7		853.1	1361.24
240.05	356.2					240.05	653.3		855	697.295		241.05	1194.9		855	1361.28
240.55	357.2					240.55	654.6		856.9	697.297		241.55	1201.6		856.9	1361.31
241.05	356.7					241.05	654.3		858.8	697.299		242.05	1196.6		858.8	1361.34
241.55	359.3					241.55	654.4		860.7	697.3		242.55	1201.7		860.7	1361.38
242.05	361					242.05	656.4		862.6	697.302		243.05	1200.5		862.6	1361.41
242.55	356.7					242.55	652		864.5	697.304		243.55	1199.1		864.5	1361.44
243.05	357.7					243.05	655.3		866.4	697.305		244.05	1198.4		866.4	1361.48
243.55	359.2					243.55	656.7		868.3	697.307		244.55	1201.2		868.3	1361.51
244.05	356.9					244.05	657.2		870.2	697.309		245.05	1205.6		870.2	1361.54
244.55	358					244.55	657.5		872.1	697.31		245.55	1205.2		872.1	1361.57
245.05	359.3					245.05	654.4		874	697.312		246.05	1204.4		874	1361.6
245.55	358.7					245.55	656.7		875.9	697.313		246.55	1205.1		875.9	1361.63
246.05	358.7					246.05	657.3		877.8	697.315		247.05	1204.1		877.8	1361.66
246.55	359.2					246.55	656.7		879.7	697.316		247.55	1208		879.7	1361.69
247.05	357.5					247.05	655.6		881.6	697.318		248.05	1205		881.6	1361.72
247.55	359.1					247.55	656.3		883.5	697.319		248.55	1208.9		883.5	1361.75
248.05	358.9					248.05	653.4		885.4	697.32		249.05	1214.5		885.4	1361.78
248.55	359.1					248.55	658.8		887.3	697.322		249.55	1208.5		887.3	1361.81
249.05	359.2					249.05	659.3		889.2	697.323		250.05	1209.2		889.2	1361.84
249.55	360.8					249.55	657.4		891.1	697.324		250.55	1210.3		891.1	1361.87
250.05	359.7					250.05	658.3		893	697.326		251.05	1206.4		893	1361.89
250.55	358.4					250.55	657.9		894.9	697.327		251.55	1218.5		894.9	1361.92
251.05	358.6					251.05	656.7		896.8	697.328		252.05	1217.2		896.8	1361.95
251.55	360.2					251.55	657.4		898.7	697.329		252.55	1209.7		898.7	1361.97
252.05	359					252.05	659.1		900.6	697.33		253.05	1213.3		900.6	1362
252.55	359.9					252.55	664.5		902.5	697.332		253.55	1211.9		902.5	1362.02
253.05	361					253.05	663.3		904.4	697.333		254.05	1213.4		904.4	1362.05
253.55	360.7					253.55	659.9		906.3	697.334		254.55	1219.3		906.3	1362.07
254.05	362.2					254.05	660.3		908.2	697.335		255.05	1211.2		908.2	1362.1
254.55	362.5					254.55	661.3		910.1	697.336		255.55	1217.7		910.1	1362.12
255.05	360.2					255.05	660.3		912	697.337		256.05	1215.7		912	1362.15
255.55	363					255.55	658		913.9	697.338		256.55	1211.2		913.9	1362.17
256.05	360.8					256.05	658		915.8	697.339		257.05	1219		915.8	1362.2
256.55	359.2					256.55	661.4		917.7	697.34		257.55	1213.7		917.7	1362.22
257.05	360.8					257.05	661.5		919.6	697.341		258.05	1216.4		919.6	1362.24
257.55	359.2					257.55	662.3		921.5	697.342		258.55	1210.6		921.5	1362.26
258.05	364.3					258.05	660.6		923.4	697.343		259.05	1219.1		923.4	1362.28
258.55	359.6					258.55	664		925.3	697.344		259.55	1216.5		925.3	1362.3
259.05	359.5					259.05	662.4		927.2	697.345		260.05	1220.9		927.2	1362.32
259.55	361.1					259.55	662.5		929.1	697.346		260.55	1223.8		929.1	1362.34
260.05	362.5					260.05	661		931	697.347		261.05	1222.1		931	1362.37
260.55	359.7					260.55	659.9		932.9	697.347		261.55	1216.8		932.9	1362.39
261.05	362.4					261.05	662.2		934.8	697.348		262.05	1216.1		934.8	1362.41
261.55	361.1					261.55	659.7		936.7	697.349		262.55	1222.1		936.7	1362.43
262.05	359.4					262.05	662.9		938.6	697.35		263.05	1214		938.6	1362.45
262.55	359.6					262.55	662.3		940.5	697.351		263.55	1224.1		940.5	1362.47
263.05	361.5					263.05	666.7		942.4	697.352		264.05	1224.8		942.4	1362.49
263.55	363.1					263.55	662.7		944.3	697.352		264.55	1225.3		944.3	1362.51
264.05	361.6					264.05	662.7		946.2	697.353		265.05	1219.6		946.2	1362.53
264.55	359.9					264.55	667.9		948.1	697.354		265.55	1224.1		948.1	1362.55
265.05	360.7					265.05	662		950	697.355		266.05	1218.4		950	1362.57
265.55	360.5					265.55	660.9					266.55	1221.7
266.05	360.3					266.05	664.2					267.05	1225.2
266.55	360.6					266.55	663.9					267.55	1224.3
267.05	360.9					267.05	663.2					268.05	1226.4
267.55	361.9					267.55	665					268.55	1225.4
268.05	361.7					268.05	662.1					269.05	1228.3
268.55	365.1					268.55	665.8					269.55	1229.5
269.05	361					269.05	664.2					270.05	1227.3
269.55	360.3					269.55	667					270.55	1226.4
270.05	362.1					270.05	664.6					271.05	1228.5
270.55	361.8					270.55	663.1					271.55	1228.2
271.05	362					271.05	667.6					272.05	1226.1
271.55	360.9					271.55	666.4					272.55	1239.8
272.05	360					272.05	663.5					273.05	1234.8
272.55	361.4					272.55	664.7					273.55	1233.4
273.05	361.5					273.05	670.3					274.05	1226.7
273.55	362.7					273.55	663.5					274.55	1234.4
274.05	364.1					274.05	664.9					275.05	1231.9
274.55	362.9					274.55	663.3					275.55	1233.6
275.05	360.5					275.05	666					276.05	1230
275.55	359.9					275.55	666.8					276.55	1231.3
276.05	361.6					276.05	667.2					277.05	1239.7
276.55	365.2					276.55	666.3					277.55	1233.7
277.05	362.4					277.05	667.5					278.05	1233.9
277.55	362.7					277.55	665.9					278.55	1237.2
278.05	361.9					278.05	666.3					279.05	1239.6
278.55	363.5					278.55	668.4					279.55	1233.1
279.05	362.6					279.05	668.1					280.05	1238.6
279.55	361.7					279.55	666.4					280.55	1241.2
280.05	362.4					280.05	665.6					281.05	1242.5
280.55	364.4					280.55	668.8					281.55	1240.2
281.05	364.6					281.05	666.6					282.05	1231.6
281.55	364.2					281.55	665.7					282.55	1239.2
282.05	362.8					282.05	666.2					283.05	1243.5
282.55	362.5					282.55	669.7					283.55	1241.5
283.05	363					283.05	670.9					284.05	1246.4
283.55	362.8					283.55	670.2					284.55	1242.1
284.05	365.4					284.05	667.5					285.05	1242.7
284.55	361.3					284.55	669.7					285.55	1239.1
285.05	362.2					285.05	667.9					286.05	1245.3
285.55	363.6					285.55	668.9					286.55	1245.6
286.05	361.9					286.05	669.4					287.05	1242.4
286.55	362					286.55	671.2					287.55	1240.6
287.05	362.3					287.05	666.6					288.05	1249.6
287.55	363.4					287.55	671.7					288.55	1241
288.05	363.9					288.05	669.6					289.05	1242.7
288.55	363.2					288.55	670.6					289.55	1245.6
289.05	362.8					289.05	671.3					290.05	1244.3
289.55	362.5					289.55	672.6					290.55	1244.1
290.05	363.2					290.05	674.1					291.05	1250.4
290.55	362.1					290.55	673					291.55	1246.2
291.05	363.6					291.05	671.5					292.05	1249.5
291.55	362.8					291.55	670.7					292.55	1247.2
292.05	364.7					292.05	669.8					293.05	1251
292.55	363.6					292.55	670.3					293.55	1251.9
293.05	364.1					293.05	669.5					294.05	1250.8
293.55	365.2					293.55	671.6					294.55	1249.3
294.05	363.6					294.05	671.1					295.05	1249.8
294.55	366.4					294.55	670.5					295.55	1252.7
295.05	362.5					295.05	670.3					296.05	1249.3
295.55	363.6					295.55	676.4					296.55	1248.6
296.05	364.5					296.05	670					297.05	1250.3
296.55	365					296.55	672					297.55	1251.4
297.05	365.5					297.05	672.6					298.05	1253.2
297.55	365.1					297.55	671.6					298.55	1254.7
298.05	364.3					298.05	673.5					299.05	1258
298.55	364.9					298.55	671					299.55	1253.3
299.05	363.6					299.05	675.3					300.05	1249.4
299.55	364.2					299.55	673.4					300.55	1256.4
300.05	365.6					300.05	670					301.05	1259.3
300.55	365.3					300.55	672.2					301.55	1252.4
301.05	364					301.05	670.1					302.05	1252.5
301.55	363.9					301.55	672.3					302.55	1256.5
302.05	364.2					302.05	672.5					303.05	1260.3
302.55	366.1					302.55	672.9					303.55	1257.2
303.05	363.8					303.05	673.2					304.05	1257.3
303.55	365.2					303.55	677.4					304.55	1263.3
304.05	364.7					304.05	673.7					305.05	1262.5
304.55	367					304.55	675.2					305.55	1262.6
305.05	362.8					305.05	673					306.05	1256.1
305.55	364.8					305.55	672.5					306.55	1256.4
306.05	365.8					306.05	675.1					307.05	1259.2
306.55	366.7					306.55	678.6					307.55	1255.8
307.05	365.2					307.05	676.1					308.05	1257
307.55	366.7					307.55	674					308.55	1255.9
308.05	366.8					308.05	675.1					309.05	1261.2
308.55	365.8					308.55	675.7					309.55	1259.7
309.05	364.2					309.05	673					310.05	1260.6
309.55	368.3					309.55	674.6					310.55	1265.7
310.05	364.6					310.05	674.5					311.05	1268.5
310.55	365.9					310.55	677.8					311.55	1255.1
311.05	363.7					311.05	675.5					312.05	1265.3
311.55	365.4					311.55	674.7					312.55	1259.5
312.05	365.4					312.05	674.8					313.05	1262.5
312.55	364.2					312.55	677.2					313.55	1262.2
313.05	363.5					313.05	677.4					314.05	1260
313.55	365.7					313.55	675.5					314.55	1263.5
314.05	364.6					314.05	680.5					315.05	1267.1
314.55	365.3					314.55	675.6					315.55	1260.6
315.05	366					315.05	677.4					316.05	1266.2
315.55	367.7					315.55	676.4					316.55	1263.9
316.05	364.9					316.05	677.1					317.05	1269.3
316.55	367.1					316.55	675.6					317.55	1261.4
317.05	364.6					317.05	677					318.05	1267.5
317.55	364.2					317.55	676.5					318.55	1265.3
318.05	363.5					318.05	679.3					319.05	1266.7
318.55	364.9					318.55	678.4					319.55	1264.1
319.05	366.3					319.05	676					320.05	1272.8
319.55	366.6					319.55	677.4					320.55	1270.2
320.05	365.5					320.05	675.5					321.05	1272.7
320.55	367					320.55	675					321.55	1270.6
321.05	365.5					321.05	677.4					322.05	1268.1
321.55	366.3					321.55	675.6					322.55	1269.9
322.05	365.6					322.05	678.6					323.05	1269.6
322.55	365					322.55	674.3					323.55	1269.5
323.05	365.7					323.05	677.5					324.05	1270.3
323.55	366.7					323.55	681.4					324.55	1272.5
324.05	367.7					324.05	679.1					325.05	1269.3
324.55	365.2					324.55	678.6					325.55	1270.8
325.05	365.7					325.05	678.3					326.05	1268
325.55	365.9					325.55	676.4					326.55	1277.1
326.05	364.1					326.05	679.9					327.05	1272.6
326.55	367					326.55	676.7					327.55	1277.1
327.05	367.2					327.05	675.8					328.05	1278.5
327.55	364.5					327.55	677.9					328.55	1275.5
328.05	366.8					328.05	681.7					329.05	1276.7
328.55	368.8					328.55	677.1					329.55	1280.3
329.05	365.1					329.05	677.2					330.05	1269.7
329.55	365.4					329.55	677.5					330.55	1279.5
330.05	364.7					330.05	676.3					331.05	1277.6
330.55	365.4					330.55	678.6					331.55	1272.9
331.05	368					331.05	677.3					332.05	1270.1
331.55	365.5					331.55	678.3					332.55	1273.3
332.05	369.8					332.05	678.6					333.05	1274.6
332.55	365.9					332.55	675.6					333.55	1277.9
333.05	370.6					333.05	676.5					334.05	1279.3
333.55	366.5					333.55	679.2					334.55	1280.8
334.05	364.8					334.05	680.1					335.05	1276.4
334.55	364.3					334.55	683.4					335.55	1274
335.05	366.6					335.05	678.8					336.05	1271.4
335.55	364.4					335.55	678.7					336.55	1277.6
336.05	367					336.05	678.8					337.05	1280
336.55	367					336.55	679.8					337.55	1278.8
337.05	366.6					337.05	678.6					338.05	1284.5
337.55	366.2					337.55	682.6					338.55	1276.7
338.05	366.8					338.05	680.3					339.05	1279.7
338.55	366.5					338.55	681.3					339.55	1276.9
339.05	365.8					339.05	680.1					340.05	1277.5
339.55	365.6					339.55	680.5					340.55	1274
340.05	366.3					340.05	678.2					341.05	1279.7
340.55	367.5					340.55	680.5					341.55	1284.9
341.05	366.2					341.05	684.8					342.05	1279.6
341.55	365.7					341.55	682.2					342.55	1279.1
342.05	368.8					342.05	684.9					343.05	1281.4
342.55	365.9					342.55	677.7					343.55	1281.7
343.05	367.3					343.05	682.4					344.05	1281
343.55	367.3					343.55	682.1					344.55	1277.2
344.05	367					344.05	682.9					345.05	1282
344.55	367.1					344.55	681.3					345.55	1284.6
345.05	367.9					345.05	681.1					346.05	1284.3
345.55	366.2					345.55	683.8					346.55	1284.3
346.05	367.2					346.05	684					347.05	1289
346.55	366					346.55	682.7					347.55	1282.4
347.05	369.7					347.05	681					348.05	1280
347.55	365					347.55	680.3					348.55	1289.4
348.05	366.1					348.05	682.6					349.05	1286.1
348.55	366					348.55	682.1					349.55	1285.4
349.05	367.3					349.05	680.3					350.05	1286.9
349.55	365					349.55	679.8					350.55	1281.3
350.05	367.2					350.05	682.9					351.05	1288.3
350.55	366.1					350.55	679					351.55	1284.4
351.05	367.1					351.05	681.6					352.05	1280.7
351.55	365.6					351.55	681.2					352.55	1280.8
352.05	368.2					352.05	681.3					353.05	1285.8
352.55	365					352.55	679.5					353.55	1296.6
353.05	367.8					353.05	682					354.05	1285.7
353.55	364.8					353.55	681.1					354.55	1285.1
354.05	367.4					354.05	684.7					355.05	1286
354.55	367.5					354.55	681.9					355.55	1284.7
355.05	368					355.05	681.2					356.05	1289.3
355.55	368					355.55	684.7					356.55	1290.7
356.05	367.4					356.05	684.6					357.05	1289
356.55	366.5					356.55	683.9					357.55	1291
357.05	365.7					357.05	681.3					358.05	1285.5
357.55	368.4					357.55	685.9					358.55	1286.2
358.05	368					358.05	686.3					359.05	1289.2
358.55	368.6					358.55	688					359.55	1285.8
359.05	365.7					359.05	680					360.05	1287.6
359.55	369.3					359.55	683.2					360.55	1292.4
360.05	365.5					360.05	681.3					361.05	1296.3
360.55	368.1					360.55	683.1					361.55	1294.9
361.05	369.8					361.05	682.9					362.05	1290.8
361.55	368.1					361.55	684.3					362.55	1288.3
362.05	367.9					362.05	683.2					363.05	1290.2
362.55	370.1					362.55	683.2					363.55	1294.6
363.05	367.2					363.05	685.1					364.05	1291.2
363.55	365.8					363.55	682.4					364.55	1289.9
364.05	369.7					364.05	683.6					365.05	1291.7
364.55	367.2					364.55	684.1					365.55	1290.4
365.05	367.6					365.05	683.4					366.05	1294.3
365.55	369.9					365.55	686.2					366.55	1290.1
366.05	366.1					366.05	685.4					367.05	1289.5
366.55	366.7					366.55	684.2					367.55	1304.5
367.05	367.2					367.05	685.3					368.05	1295.9
367.55	368.5					367.55	686.6					368.55	1292.2
368.05	367.8					368.05	681.9					369.05	1295.6
368.55	366.1					368.55	683.5					369.55	1292.5
369.05	367.5					369.05	685.4					370.05	1290.8
369.55	371.9					369.55	686.1					370.55	1295.4
370.05	367.9					370.05	685.6					371.05	1295
370.55	366					370.55	684.1					371.55	1292.6
371.05	366.6					371.05	684.4					372.05	1298.1
371.55	366.7					371.55	681.9					372.55	1294.1
372.05	368.2					372.05	684.8					373.05	1292.2
372.55	368.6					372.55	682.9					373.55	1289.5
373.05	370.2					373.05	685.2					374.05	1295.7
373.55	366.1					373.55	687					374.55	1299.6
374.05	366.1					374.05	684.5					375.05	1292.6
374.55	369.9					374.55	686.2					375.55	1294.5
375.05	369.2					375.05	687.7					376.05	1298.9
375.55	366.8					375.55	684.5					376.55	1290.6
376.05	368					376.05	687.7					377.05	1303.6
376.55	366.3					376.55	688.6					377.55	1295.9
377.05	368.6					377.05	685.2					378.05	1299.4
377.55	369.6					377.55	683.7					378.55	1297.4
378.05	369.1					378.05	683.4					379.05	1293.8
378.55	367.3					378.55	683.4					379.55	1300.1
379.05	370.7					379.05	687					380.05	1297
379.55	366.3					379.55	686.1					380.55	1300.4
380.05	368.2					380.05	684.7					381.05	1295.7
380.55	367.5					380.55	684.4					381.55	1301.8
381.05	367.4					381.05	681.7					382.05	1298.1
381.55	369.5					381.55	687.1					382.55	1296.5
382.05	367					382.05	686.5					383.05	1292.6
382.55	367.3					382.55	686					383.55	1299.3
383.05	369.5					383.05	685.2					384.05	1296.1
383.55	368.6					383.55	687					384.55	1302.7
384.05	370.9					384.05	686.7					385.05	1297
384.55	367.6					384.55	686.7					385.55	1307.7
385.05	368					385.05	686.9					386.05	1299.2
385.55	367.6					385.55	689.7					386.55	1293.7
386.05	370.1					386.05	686					387.05	1302.7
386.55	366.7					386.55	685.5					387.55	1299.2
387.05	369.5					387.05	682.7					388.05	1299.1
387.55	367.4					387.55	686.7					388.55	1306.7
388.05	367.7					388.05	687.1					389.05	1304.6
388.55	368					388.55	687.8					389.55	1311.5
389.05	368.5					389.05	688					390.05	1303.6
389.55	366.2					389.55	690.2					390.55	1301.5
390.05	368.2					390.05	685.1					391.05	1301.7
390.55	368.1					390.55	686.5					391.55	1302.1
391.05	367.6					391.05	688.8					392.05	1301.8
391.55	366.3					391.55	684.5					392.55	1301.1
392.05	367.7					392.05	685.3					393.05	1301.2
392.55	368.4					392.55	687.3					393.55	1302.2
393.05	366.6					393.05	685					394.05	1305.9
393.55	368.4					393.55	688.2					394.55	1305.2
394.05	369.1					394.05	689.6					395.05	1304.3
394.55	369.1					394.55	687.5					395.55	1305.1
395.05	369					395.05	686.9					396.05	1305
395.55	370.8					395.55	686.9					396.55	1301.9
396.05	370.2					396.05	686.7					397.05	1304.8
396.55	367.6					396.55	687.5					397.55	1305.3
397.05	369.1					397.05	683.9					398.05	1303
397.55	367.8					397.55	686.2					398.55	1303.9
398.05	368.4					398.05	688					399.05	1300.3
398.55	369.2					398.55	685.1					399.55	1309.3
399.05	366.8					399.05	688.2					400.05	1299
399.55	368.1					399.55	685.9					400.55	1308.2
400.05	368.2					400.05	686					401.05	1307.5
400.55	368.5					400.55	689					401.55	1303.5
401.05	372.8					401.05	690.9					402.05	1301.8
401.55	369.1					401.55	687.9					402.55	1302
402.05	369					402.05	688.7					403.05	1307.7
402.55	368.5					402.55	690.6					403.55	1300.3
403.05	369.1					403.05	689.2					404.05	1305.6
403.55	367.7					403.55	686.7					404.55	1305.4
404.05	369.9					404.05	687.3					405.05	1304.9
404.55	369.4					404.55	690.5					405.55	1305.9
405.05	366.8					405.05	689.9					406.05	1306.6
405.55	366.4					405.55	685.3					406.55	1305.1
406.05	369.6					406.05	691					407.05	1303.5
406.55	367.6					406.55	686.9					407.55	1308.6
407.05	367.8					407.05	687.8					408.05	1307.6
407.55	370					407.55	689.7					408.55	1312.4
408.05	369.1					408.05	687.6					409.05	1310.4
408.55	369.7					408.55	687.8					409.55	1309.2
409.05	368					409.05	689.2					410.05	1309.5
409.55	368.2					409.55	686.8					410.55	1307.4
410.05	368.3					410.05	686.3					411.05	1317.3
410.55	367					410.55	687.8					411.55	1308.1
411.05	368.3					411.05	689.1					412.05	1307.6
411.55	370					411.55	687.1					412.55	1311
412.05	369.4					412.05	687.9					413.05	1314.2
412.55	369					412.55	688.4					413.55	1312
413.05	368.6					413.05	689					414.05	1307.8
413.55	368.1					413.55	689.3					414.55	1313.6
414.05	369					414.05	688.7					415.05	1313.9
414.55	366.7					414.55	690.8					415.55	1304.4
415.05	369.9					415.05	689.1					416.05	1308.7
415.55	368.5					415.55	690.7					416.55	1308
416.05	369.1					416.05	686.1					417.05	1311.3
416.55	367.4					416.55	688.5					417.55	1309.8
417.05	368.2					417.05	686.8					418.05	1309
417.55	369.8					417.55	690.6					418.55	1315.1
418.05	368.3					418.05	689.1					419.05	1322.1
418.55	367.7					418.55	687.2					419.55	1314.4
419.05	369.7					419.05	687.1					420.05	1320.2
419.55	367.2					419.55	689					420.55	1318.8
420.05	368.6					420.05	685.7					421.05	1314.8
420.55	368.9					420.55	690.6					421.55	1312.7
421.05	368.6					421.05	690.7					422.05	1313.1
421.55	367.8					421.55	687.9					422.55	1313.2
422.05	367.1					422.05	690.4					423.05	1312
422.55	369.4					422.55	691.4					423.55	1317.7
423.05	368.3					423.05	690.1					424.05	1309.3
423.55	371.7					423.55	690.7					424.55	1320
424.05	366.6					424.05	688.1					425.05	1312.5
424.55	367.8					424.55	688.6					425.55	1314.2
425.05	369.9					425.05	688					426.05	1312.5
425.55	366.8					425.55	692.3					426.55	1316.3
426.05	368.2					426.05	687.8					427.05	1319.8
426.55	368.4					426.55	691.3					427.55	1320.9
427.05	368.6					427.05	691.6					428.05	1311.3
427.55	367.9					427.55	687.8					428.55	1317.9
428.05	369.3					428.05	689.3					429.05	1315.1
428.55	366.9					428.55	688.6					429.55	1317.3
429.05	367.6					429.05	691.3					430.05	1319.9
429.55	370.3					429.55	689.6					430.55	1312.6
430.05	367.4					430.05	688					431.05	1315.5
430.55	368.9					430.55	690.9					431.55	1322.8
431.05	369.8					431.05	689.1					432.05	1318.7
431.55	367.6					431.55	690.6					432.55	1324.5
432.05	371.4					432.05	689.8					433.05	1315.7
432.55	367.9					432.55	690.4					433.55	1318
433.05	367.5					433.05	693					434.05	1319.2
433.55	369.8					433.55	691.3					434.55	1318.8
434.05	369.4					434.05	692.1					435.05	1320
434.55	370.6					434.55	690.7					435.55	1322.4
435.05	367.4					435.05	688					436.05	1311.6
435.55	367.9					435.55	689.5					436.55	1322.5
436.05	369.3					436.05	691					437.05	1326.3
436.55	368.5					436.55	689.1					437.55	1319.1
437.05	369					437.05	690.2					438.05	1315.8
437.55	370.1					437.55	689.4					438.55	1320.9
438.05	369.2					438.05	691.1					439.05	1320.3
438.55	367					438.55	688.5					439.55	1320
439.05	367.9					439.05	687.7					440.05	1320
439.55	368.6					439.55	691.3					440.55	1314.4
440.05	369.9					440.05	689.4					441.05	1318.7
440.55	369.6					440.55	688.5					441.55	1319.6
441.05	369.3					441.05	690.8					442.05	1316.4
441.55	368.8					441.55	693.4					442.55	1325.4
442.05	370					442.05	694.2					443.05	1320
442.55	368.9					442.55	690.6					443.55	1317.7
443.05	370.1					443.05	691.2					444.05	1318.6
443.55	367.2					443.55	691.8					444.55	1317.2
444.05	369.3					444.05	691.4					445.05	1322
444.55	368.2					444.55	690.9					445.55	1319.2
445.05	369.5					445.05	689.8					446.05	1320.2
445.55	367.6					445.55	689					446.55	1323.8
446.05	367.6					446.05	690					447.05	1323.2
446.55	368.1					446.55	691.4					447.55	1325.9
447.05	368.8					447.05	690.5					448.05	1315.3
447.55	369.1					447.55	691.7					448.55	1323.5
448.05	368					448.05	689.6					449.05	1320.1
448.55	370.5					448.55	689					449.55	1318.8
449.05	370.1					449.05	689.8					450.05	1317.7
449.55	369.4					449.55	691.3					450.55	1320.4
450.05	370.3					450.05	688.1					451.05	1318.8
450.55	370.5					450.55	691.6					451.55	1325.5
451.05	368.3					451.05	690.7					452.05	1323.7
451.55	368.2					451.55	691.5					452.55	1322.6
452.05	369.2					452.05	694.7					453.05	1319
452.55	366.8					452.55	690.3					453.55	1320.3
453.05	370.3					453.05	693					454.05	1328.6
453.55	366.9					453.55	693.1					454.55	1321.7
454.05	368.1					454.05	688.6					455.05	1323.6
454.55	370.1					454.55	690.8					455.55	1321.3
455.05	369.8					455.05	691.2					456.05	1328.4
455.55	370.2					455.55	692.7					456.55	1332.2
456.05	368.1					456.05	692.1					457.05	1320.8
456.55	367.8					456.55	689.1					457.55	1326.4
457.05	371.1					457.05	691.7					458.05	1321.4
457.55	368.8					457.55	692.6					458.55	1320.1
458.05	369.3					458.05	690.9					459.05	1325.8
458.55	370.1					458.55	689.5					459.55	1322.3
459.05	369.2					459.05	694.5					460.05	1322.7
459.55	367.9					459.55	691					460.55	1322.1
460.05	369.8					460.05	690.2					461.05	1324.7
460.55	367.1					460.55	692.4					461.55	1325.5
461.05	369.2					461.05	690.5					462.05	1323.4
461.55	370.6					461.55	690.6					462.55	1321.5
462.05	370.3					462.05	693.1					463.05	1320
462.55	368.3					462.55	691					463.55	1327.1
463.05	367.4					463.05	693.2					464.05	1327.7
463.55	368.5					463.55	692.5					464.55	1318.4
464.05	367.1					464.05	693					465.05	1321.1
464.55	371.6					464.55	691.5					465.55	1324.4
465.05	367.8					465.05	691.2					466.05	1330.3
465.55	371.8					465.55	689					466.55	1326.5
466.05	369.3					466.05	690.1					467.05	1328.2
466.55	370.2					466.55	689					467.55	1326.8
467.05	367.4					467.05	691.8					468.05	1327.9
467.55	369.6					467.55	692.3					468.55	1322.2
468.05	369.9					468.05	691					469.05	1335.3
468.55	369.4					468.55	695.6					469.55	1326
469.05	367.5					469.05	691.9					470.05	1319
469.55	369.5					469.55	691.4					470.55	1322.2
470.05	368.6					470.05	692.7					471.05	1323.2
470.55	368					470.55	692.1					471.55	1327.1
471.05	367.8					471.05	691.5					472.05	1327.7
471.55	369.7					471.55	691.4					472.55	1328
472.05	369.4					472.05	692.3					473.05	1329
472.55	368.4					472.55	694.3					473.55	1325.9
473.05	371					473.05	691.9					474.05	1324.2
473.55	368.1					473.55	690.9					474.55	1324.4
474.05	368.6					474.05	690.2					475.05	1326.6
474.55	369.5					474.55	694.5					475.55	1331.8
475.05	369.6					475.05	692.4					476.05	1328.5
475.55	369.2					475.55	692.8					476.55	1332.4
476.05	367.8					476.05	693.8					477.05	1326.2
476.55	368.9					476.55	692.8					477.55	1325.4
477.05	369.6					477.05	692.2					478.05	1327.8
477.55	369.6					477.55	689.9					478.55	1323.7
478.05	369.1					478.05	693.4					479.05	1329.8
478.55	371.3					478.55	690.1					479.55	1328.6
479.05	369.5					479.05	693.7					480.05	1330.8
479.55	370.6					479.55	689.2					480.55	1330
480.05	367.6					480.05	694.9					481.05	1328.1
480.55	369.3					480.55	691.3					481.55	1326.8
481.05	368.8					481.05	692.6					482.05	1335
481.55	369.5					481.55	693					482.55	1323.7
482.05	368.5					482.05	692.1					483.05	1320.8
482.55	369.4					482.55	692.2					483.55	1329
483.05	367.3					483.05	691					484.05	1331.2
483.55	369.2					483.55	691.5					484.55	1324.7
484.05	370.2					484.05	693.9					485.05	1334.2
484.55	373.7					484.55	694.3					485.55	1332.7
485.05	367.3					485.05	697.9					486.05	1327.6
485.55	369.1					485.55	690.8					486.55	1328.6
486.05	370					486.05	692					487.05	1332.9
486.55	371.6					486.55	690.8					487.55	1328.2
487.05	370					487.05	693.1					488.05	1328.5
487.55	368.8					487.55	691.9					488.55	1332.3
488.05	367.8					488.05	693.1					489.05	1326.4
488.55	368.5					488.55	690.8					489.55	1333.2
489.05	366.9					489.05	692.3					490.05	1327.9
489.55	370.9					489.55	695.6					490.55	1325.8
490.05	369.1					490.05	693.6					491.05	1328
490.55	368.9					490.55	690.5					491.55	1330
491.05	368.4					491.05	693.4					492.05	1327
491.55	369					491.55	692.6					492.55	1328.1
492.05	369.8					492.05	695.9					493.05	1331.8
492.55	369.3					492.55	694					493.55	1329.1
493.05	371.5					493.05	692.4					494.05	1328.1
493.55	369.7					493.55	691.2					494.55	1332.3
494.05	368.4					494.05	691.9					495.05	1328.8
494.55	371.6					494.55	694.3					495.55	1335.4
495.05	368.7					495.05	694.6					496.05	1330.1
495.55	368					495.55	692.6					496.55	1332
496.05	370					496.05	691.7					497.05	1338.4
496.55	369.5					496.55	694.1					497.55	1326.8
497.05	369.8					497.05	695.3					498.05	1328.9
497.55	368.3					497.55	693.1					498.55	1333.6
498.05	367.6					498.05	689.9					499.05	1336
498.55	367.5					498.55	692.2					499.55	1329.7
499.05	367.9					499.05	693.6					500.05	1331
499.55	370.2					499.55	694.1					500.55	1338.4
500.05	369.6					500.05	690.8					501.05	1329.5
500.55	368.2					500.55	693.6					501.55	1328.4
501.05	372.9					501.05	696.9					502.05	1335.6
501.55	372					501.55	691.6					502.55	1329.6
502.05	369.7					502.05	692					503.05	1341.2
502.55	370.1					502.55	694.7					503.55	1332.7
503.05	372.7					503.05	692.8					504.05	1331.6
503.55	370					503.55	693.4					504.55	1342.1
504.05	371.3					504.05	690.3					505.05	1336.2
504.55	368.6					504.55	691.3					505.55	1329.3
505.05	368					505.05	692.5					506.05	1336.5
505.55	369.6					505.55	693.6					506.55	1332.1
506.05	369.4					506.05	693					507.05	1335.2
506.55	370.2					506.55	692.6					507.55	1338.6
507.05	367.7					507.05	693					508.05	1334.5
507.55	371.1					507.55	693.9					508.55	1328.4
508.05	370.8					508.05	691.9					509.05	1344
508.55	368.5					508.55	692.9					509.55	1335.9
509.05	370.6					509.05	692.6					510.05	1331.8
509.55	369.9					509.55	692.6					510.55	1327.5
510.05	368.9					510.05	692.6					511.05	1338.1
510.55	371.8					510.55	693.8					511.55	1338.9
511.05	368					511.05	691.2					512.05	1335.8
511.55	370.5					511.55	695.3					512.55	1334
512.05	371					512.05	692.4					513.05	1334.9
512.55	368.7					512.55	693.5					513.55	1335.8
513.05	368.5					513.05	695.1					514.05	1336
513.55	368.2					513.55	690.9					514.55	1334.1
514.05	372.3					514.05	695.2					515.05	1336.8
514.55	371.2					514.55	690.5					515.55	1338.3
515.05	367.8					515.05	692.4					516.05	1333.4
515.55	368.9					515.55	691.5					516.55	1338.6
516.05	368.4					516.05	694.6					517.05	1333.6
516.55	370.9					516.55	692					517.55	1344
517.05	370.7					517.05	693.9					518.05	1332.4
517.55	370.6					517.55	691					518.55	1332.9
518.05	369.1					518.05	696.6					519.05	1333.4
518.55	370.3					518.55	693.6					519.55	1337.1
519.05	369.5					519.05	692.1					520.05	1344.3
519.55	368.6					519.55	691.4					520.55	1336.5
520.05	370.3					520.05	696.6					521.05	1335
520.55	369.2					520.55	694.8					521.55	1336.3
521.05	370.9					521.05	695.5					522.05	1336.7
521.55	370					521.55	693.8					522.55	1332.2
522.05	372.5					522.05	692.6					523.05	1335
522.55	371.2					522.55	692.9					523.55	1335.7
523.05	371.3					523.05	692					524.05	1334.3
523.55	369.7					523.55	693.4					524.55	1341.1
524.05	369.5					524.05	691.9					525.05	1333.8
524.55	369.6					524.55	692.8					525.55	1335.1
525.05	369.1					525.05	694					526.05	1342.7
525.55	369.6					525.55	693.5					526.55	1344.2
526.05	371					526.05	693.8					527.05	1340
526.55	368.2					526.55	697					527.55	1336.4
527.05	367.9					527.05	694					528.05	1337.5
527.55	371.5					527.55	695					528.55	1338.7
528.05	369.7					528.05	694.5					529.05	1334.9
528.55	367.6					528.55	695.9					529.55	1336.2
529.05	369					529.05	693.6					530.05	1337.1
529.55	369.2					529.55	694.8					530.55	1335.1
530.05	368.6					530.05	693.2					531.05	1335.5
530.55	369.8					530.55	694					531.55	1334
531.05	369.2					531.05	691.8					532.05	1334.7
531.55	369.4					531.55	695.3					532.55	1336.1
532.05	369.3					532.05	693.2					533.05	1341.3
532.55	370.6					532.55	695.3					533.55	1340
533.05	370.9					533.05	695.2					534.05	1336.5
533.55	368.5					533.55	697.5					534.55	1338.7
534.05	368					534.05	691.7					535.05	1337.4
534.55	368					534.55	692.8					535.55	1343.6
535.05	367.9					535.05	693.8					536.05	1334.8
535.55	368.5					535.55	692.2					536.55	1332.5
536.05	369.3					536.05	694.3					537.05	1341.6
536.55	370.9					536.55	695.1					537.55	1337.9
537.05	368.8					537.05	693					538.05	1336.2
537.55	369.4					537.55	692.9					538.55	1341.2
538.05	369					538.05	694.1					539.05	1338.7
538.55	368.1					538.55	693.4					539.55	1336
539.05	369.5					539.05	693					540.05	1332.5
539.55	370					539.55	695.9					540.55	1336.9
540.05	369.4					540.05	695					541.05	1340.3
540.55	372					540.55	691.7					541.55	1338.7
541.05	369					541.05	693.5					542.05	1343
541.55	368.7					541.55	696.9					542.55	1340.5
542.05	370.7					542.05	694.4					543.05	1341.4
542.55	369.4					542.55	692.5					543.55	1341.6
543.05	371.6					543.05	693.4					544.05	1340.8
543.55	369.2					543.55	694.8					544.55	1335.4
544.05	367.2					544.05	692.7					545.05	1340.1
544.55	367.9					544.55	695.1					545.55	1339.4
545.05	369.1					545.05	692.7					546.05	1340.3
545.55	369.8					545.55	693.3					546.55	1340.6
546.05	369					546.05	695.3					547.05	1339.7
546.55	371.3					546.55	693.9					547.55	1347.1
547.05	368.4					547.05	692.4					548.05	1342.9
547.55	368.1					547.55	694.5					548.55	1345.3
548.05	367.7					548.05	695.9					549.05	1338.3
548.55	370					548.55	694.4					549.55	1338.7
549.05	368.6					549.05	693.9					550.05	1339.8
549.55	371.5					549.55	695.6					550.55	1346
550.05	372.7					550.05	692.2					551.05	1341.6
550.55	368.3					550.55	697.3					551.55	1348.1
551.05	368.9					551.05	695.8					552.05	1341.4
551.55	367.9					551.55	695.6					552.55	1346.9
552.05	368					552.05	694					553.05	1342.2
552.55	369.8					552.55	696.4					553.55	1335.1
553.05	368.7					553.05	693.4					554.05	1346.4
553.55	370.9					553.55	693.7					554.55	1337.4
554.05	369.1					554.05	695					555.05	1343.9
554.55	368.3					554.55	700.8					555.55	1342.3
555.05	368.9					555.05	695.2					556.05	1342.7
555.55	370.3					555.55	694.5					556.55	1341.4
556.05	369.6					556.05	696.1					557.05	1340.4
556.55	370.7					556.55	699.4					557.55	1339.5
557.05	367.8					557.05	694.2					558.05	1342.3
557.55	371.3					557.55	693.2					558.55	1338.4
558.05	368.7					558.05	696.8					559.05	1347.3
558.55	369.7					558.55	693.9					559.55	1337.8
559.05	372.2					559.05	699.2					560.05	1340.4
559.55	368.2					559.55	697					560.55	1343.4
560.05	369.5					560.05	695.8					561.05	1339.4
560.55	367.6					560.55	695.6					561.55	1344.2
561.05	368.4					561.05	693.8					562.05	1338.9
561.55	370.7					561.55	693.7					562.55	1347.9
562.05	368.8					562.05	693					563.05	1341.2
562.55	370.1					562.55	698.1					563.55	1343.3
563.05	368.4					563.05	695.2					564.05	1339.5
563.55	368.7					563.55	694.4					564.55	1338.9
564.05	367.4					564.05	694.8					565.05	1344.2
564.55	368.8					564.55	692.1					565.55	1346.5
565.05	370.7					565.05	695.1					566.05	1348.1
565.55	368.2					565.55	696.3					566.55	1348.4
566.05	370.4					566.05	696.8					567.05	1346.9
566.55	371					566.55	697.3					567.55	1346.3
567.05	369.7					567.05	694.2					568.05	1341.8
567.55	370.9					567.55	694.3					568.55	1342.9
568.05	369.2					568.05	695.6					569.05	1349.5
568.55	369.6					568.55	694.8					569.55	1344.5
569.05	367.8					569.05	696.3					570.05	1341.5
569.55	368.9					569.55	692.4					570.55	1348
570.05	368.3					570.05	695.4					571.05	1347.6
570.55	367.8					570.55	695.5					571.55	1349.6
571.05	368.5					571.05	696.7					572.05	1346.1
571.55	372.2					571.55	697					572.55	1345.2
572.05	368.8					572.05	695.6					573.05	1346.8
572.55	370					572.55	694.4					573.55	1350.3
573.05	369.9					573.05	696.4					574.05	1342
573.55	369.5					573.55	692.2					574.55	1343.9
574.05	369.8					574.05	693.6					575.05	1347.6
574.55	368.6					574.55	696.1					575.55	1353.6
575.05	367.9					575.05	697.3					576.05	1342.8
575.55	369.1					575.55	694.9					576.55	1348.2
576.05	369.6					576.05	693.4					577.05	1356.7
576.55	368.5					576.55	695.5					577.55	1346.5
577.05	367.8					577.05	695.3					578.05	1351.5
577.55	371.3					577.55	694.4					578.55	1345.6
578.05	368.4					578.05	697					579.05	1349.7
578.55	369.4					578.55	693.9					579.55	1345.7
579.05	370.3					579.05	695.7					580.05	1343.7
579.55	367.9					579.55	696.2					580.55	1347.1
580.05	368.7					580.05	695.6					581.05	1347
580.55	370.3					580.55	695.3					581.55	1349.9
581.05	369.9					581.05	697.9					582.05	1345.2
581.55	369.2					581.55	696.1					582.55	1344.5
582.05	372					582.05	697.3					583.05	1347.5
582.55	370.4					582.55	693.2					583.55	1342.4
583.05	371.4					583.05	694.8					584.05	1342.7
583.55	368.4					583.55	697.8					584.55	1345.8
584.05	370.3					584.05	693					585.05	1348.6
584.55	368					584.55	695.8					585.55	1342.7
585.05	369.5					585.05	695.5					586.05	1344.3
585.55	369.1					585.55	696					586.55	1342.3
586.05	368.9					586.05	695.7					587.05	1349.2
586.55	370.4					586.55	695.4					587.55	1351.5
587.05	371.5					587.05	693.4					588.05	1349.8
587.55	369.5					587.55	693.8					588.55	1348.6
588.05	371.5					588.05	694.2					589.05	1345
588.55	368.6					588.55	699.4					589.55	1350.9
589.05	369.2					589.05	695.1					590.05	1343.2
589.55	370.7					589.55	694.5					590.55	1351.9
590.05	368.1					590.05	695.9					591.05	1345.8
590.55	368.8					590.55	696.8					591.55	1349
591.05	372.7					591.05	697.5					592.05	1354.5
591.55	373.6					591.55	696.7					592.55	1349
592.05	370.7					592.05	696.3					593.05	1342.3
592.55	370.7					592.55	694					593.55	1351.3
593.05	370.3					593.05	694.8					594.05	1347.3
593.55	371.2					593.55	696.4					594.55	1349
594.05	370.5					594.05	694.9					595.05	1344
594.55	370.4					594.55	696.4					595.55	1347.1
595.05	370.9					595.05	694.1					596.05	1356.1
595.55	370.2					595.55	695.3					596.55	1344.7
596.05	368.5					596.05	693.9					597.05	1343.5
596.55	367.9					596.55	695.6					597.55	1352.2
597.05	369.2					597.05	693.9					598.05	1344.5
597.55	370.7					597.55	696.3					598.55	1351.2
598.05	372.5					598.05	694.3					599.05	1350
598.55	370.5					598.55	695.6					599.55	1352.6
599.05	371					599.05	693.3					600.05	1349.2
599.55	371.1					599.55	695.1					600.55	1349.5
600.05	370.6					600.05	697.9					601.05	1345.8
						600.55	693.3					601.55	1354
						601.05	693					602.05	1347.2
						601.55	695					602.55	1349.4
						602.05	697.6					603.05	1349.8
						602.55	695.3					603.55	1348
						603.05	694.9					604.05	1352.1
						603.55	697					604.55	1348.2
						604.05	698.3					605.05	1350.6
						604.55	697					605.55	1345.3
						605.05	694.7					606.05	1352.9
						605.55	696					606.55	1348.2
						606.05	696.2					607.05	1351
						606.55	698.6					607.55	1351.1
						607.05	695.4					608.05	1350.3
						607.55	696.4					608.55	1348.1
						608.05	693.7					609.05	1350.1
						608.55	696.8					609.55	1352.7
						609.05	696.9					610.05	1348.9
						609.55	700.4					610.55	1345.9
						610.05	699					611.05	1346
						610.55	695.4					611.55	1352.6
						611.05	695.9					612.05	1346.5
						611.55	696.8					612.55	1353.3
						612.05	695.3					613.05	1357.2
						612.55	696.9					613.55	1345.3
						613.05	695.4					614.05	1349.6
						613.55	697					614.55	1348
						614.05	696.5					615.05	1350.1
						614.55	697.5					615.55	1344.6
						615.05	695.9					616.05	1350.5
						615.55	695.7					616.55	1349.7
						616.05	694.6					617.05	1341.4
						616.55	695.2					617.55	1347.8
						617.05	695.9					618.05	1350.7
						617.55	698.3					618.55	1348.2
						618.05	695.9					619.05	1353.8
						618.55	696.6					619.55	1351.6
						619.05	696					620.05	1346.1
						619.55	697.4					620.55	1360.4
						620.05	697.4					621.05	1347.7
						620.55	696.1					621.55	1352.9
						621.05	695.7					622.05	1356.3
						621.55	696.2					622.55	1357.2
						622.05	696.9					623.05	1346.9
						622.55	696.1					623.55	1355.8
						623.05	696					624.05	1352.9
						623.55	697.5					624.55	1352.7
						624.05	696.3					625.05	1355.8
						624.55	697.7					625.55	1352
						625.05	696.4					626.05	1351.4
						625.55	697.3					626.55	1351
						626.05	697.6					627.05	1354.4
						626.55	696.2					627.55	1350.1
						627.05	698.3					628.05	1348.7
						627.55	694.5					628.55	1351.8
						628.05	697.7					629.05	1353.3
						628.55	695.1					629.55	1350.3
						629.05	697.7					630.05	1354.7
						629.55	698					630.55	1348.4
						630.05	695.1					631.05	1345.8
						630.55	695					631.55	1351.5
						631.05	695.5					632.05	1346
						631.55	693.3					632.55	1346.2
						632.05	696.8					633.05	1353.4
						632.55	696.3					633.55	1349.5
						633.05	698.1					634.05	1347.6
						633.55	696.2					634.55	1356.3
						634.05	699.6					635.05	1347
						634.55	697.5					635.55	1347.9
						635.05	696.2					636.05	1353.1
						635.55	694.5					636.55	1354.7
						636.05	695					637.05	1351.1
						636.55	695.4					637.55	1352.8
						637.05	695.4					638.05	1352.3
						637.55	696.7					638.55	1354.2
						638.05	698.5					639.05	1350.6
						638.55	696.5					639.55	1351.5
						639.05	696.6					640.05	1354.4
						639.55	698					640.55	1358.8
						640.05	700					641.05	1359.5
						640.55	695.5					641.55	1352.7
						641.05	695					642.05	1348.3
						641.55	696					642.55	1352.2
						642.05	698.8					643.05	1353
						642.55	698.1					643.55	1354.4
						643.05	694.3					644.05	1347.6
						643.55	696.4					644.55	1349.6
						644.05	695.8					645.05	1353.4
						644.55	697.8					645.55	1349.1
						645.05	697.9					646.05	1352.1
						645.55	698.2					646.55	1351.2
						646.05	697.4					647.05	1352.8
						646.55	697.4					647.55	1351.3
						647.05	699.5					648.05	1350.6
						647.55	696.7					648.55	1349
						648.05	696.6					649.05	1357.8
						648.55	699.7					649.55	1352.2
						649.05	695.8					650.05	1350.5
						649.55	696.4					650.55	1355.5
						650.05	697.7					651.05	1351.9
						650.55	694.5					651.55	1350.5
						651.05	696.1					652.05	1351.9
						651.55	697.1					652.55	1350.4
						652.05	699					653.05	1351.4
						652.55	694.5					653.55	1353.5
						653.05	699.3					654.05	1352.9
						653.55	698.4					654.55	1355.2
						654.05	697.4					655.05	1347.9
						654.55	696.3					655.55	1351.4
						655.05	697.9					656.05	1351.7
						655.55	697.8					656.55	1351.7
						656.05	700.5					657.05	1352.2
						656.55	697.5					657.55	1356.2
						657.05	694.9					658.05	1352
						657.55	697.4					658.55	1354.3
						658.05	699.2					659.05	1353.1
						658.55	700.1					659.55	1351.2
						659.05	695.8					660.05	1356.4
						659.55	699.9					660.55	1350.4
						660.05	699.9					661.05	1354
						660.55	695.8					661.55	1354.4
						661.05	696.3					662.05	1349.8
						661.55	698.3					662.55	1361.5
						662.05	696.4					663.05	1359.5
						662.55	696.5					663.55	1359.7
						663.05	696.5					664.05	1358.1
						663.55	697.1					664.55	1349
						664.05	699.5					665.05	1352.4
						664.55	695.5					665.55	1353.5
						665.05	694.6					666.05	1358.5
						665.55	696.5					666.55	1351.7
						666.05	695.2					667.05	1354.3
						666.55	698.8					667.55	1350.3
						667.05	697.7					668.05	1355.7
						667.55	696.3					668.55	1353.9
						668.05	696.1					669.05	1352.5
						668.55	695.4					669.55	1356.7
						669.05	700					670.05	1352.5
						669.55	696.3					670.55	1352.9
						670.05	699.6					671.05	1356.1
						670.55	697.3					671.55	1359.6
						671.05	694.7					672.05	1353.8
						671.55	696.4					672.55	1356.7
						672.05	697.5					673.05	1353.2
						672.55	698.2					673.55	1357.9
						673.05	696.3					674.05	1355.7
						673.55	698.2					674.55	1352.9
						674.05	696.9					675.05	1357.9
						674.55	701.1					675.55	1363
						675.05	696.3					676.05	1350.8
						675.55	697.7					676.55	1355.6
						676.05	699.6					677.05	1354.8
						676.55	695.7					677.55	1359.2
						677.05	700.4					678.05	1356
						677.55	699.3					678.55	1355.5
						678.05	695.8					679.05	1362.4
						678.55	695.7					679.55	1358.2
						679.05	699.7					680.05	1356.5
						679.55	697.4					680.55	1355.1
						680.05	700.5					681.05	1356.5
						680.55	697.1					681.55	1357
						681.05	695.8					682.05	1359.4
						681.55	699.3					682.55	1354
						682.05	696					683.05	1356.2
						682.55	699.2					683.55	1356
						683.05	696.9					684.05	1352.7
						683.55	699					684.55	1355.7
						684.05	696.3					685.05	1353.9
						684.55	695.7					685.55	1352.1
						685.05	696.8					686.05	1355
						685.55	700.7					686.55	1359
						686.05	696.7					687.05	1357.4
						686.55	697.3					687.55	1356.7
						687.05	694.4					688.05	1357.5
						687.55	701.1					688.55	1355.8
						688.05	697.5					689.05	1356.4
						688.55	698					689.55	1356.1
						689.05	695.9					690.05	1361.3
						689.55	700.1					690.55	1357.6
						690.05	700					691.05	1352.9
						690.55	697.8					691.55	1359.7
						691.05	696.9					692.05	1350.9
						691.55	697.9					692.55	1347.9
						692.05	699					693.05	1356
						692.55	696.4					693.55	1353.6
						693.05	699.5					694.05	1354.2
						693.55	698.7					694.55	1351.5
						694.05	695.9					695.05	1351.3
						694.55	698.6					695.55	1355.9
						695.05	697.6					696.05	1357.8
						695.55	695.5					696.55	1363
						696.05	699.4					697.05	1360.2
						696.55	696.8					697.55	1358.7
						697.05	697.8					698.05	1353.6
						697.55	696.2					698.55	1357.7
						698.05	698					699.05	1361.8
						698.55	697.1					699.55	1363.3
						699.05	699					700.05	1354.2
						699.55	696.3					700.55	1357.5
						700.05	696.2					701.05	1355.3
						700.55	702.4					701.55	1351
						701.05	697.8					702.05	1357.5
						701.55	701.3					702.55	1364
						702.05	695.1					703.05	1354.1
						702.55	700.2					703.55	1351.8
						703.05	697.1					704.05	1354.4
						703.55	697.2					704.55	1357.5
						704.05	699					705.05	1357
						704.55	698.2					705.55	1355.1
						705.05	695.4					706.05	1357.1
						705.55	698.1					706.55	1355.5
						706.05	698					707.05	1362.2
						706.55	700.9					707.55	1355.8
						707.05	699.1					708.05	1356.1
						707.55	695.4					708.55	1360.4
						708.05	698.1					709.05	1361.5
						708.55	700.2					709.55	1358
						709.05	698.7					710.05	1365.9
						709.55	698.8					710.55	1353.7
						710.05	697.7					711.05	1363
						710.55	698.8					711.55	1357.1
						711.05	696.9					712.05	1360
						711.55	696.4					712.55	1361.7
						712.05	699					713.05	1355
						712.55	699.7					713.55	1351
						713.05	696.8					714.05	1362.6
						713.55	697.6					714.55	1360.3
						714.05	698.4					715.05	1358
						714.55	698.3					715.55	1352.3
						715.05	698.4					716.05	1356.9
						715.55	700					716.55	1358.6
						716.05	702.6					717.05	1362.3
						716.55	698.6					717.55	1357.1
						717.05	696.6					718.05	1363.3
						717.55	697.9					718.55	1363
						718.05	697.6					719.05	1359
						718.55	695.2					719.55	1353.1
						719.05	697.4					720.05	1359.1
						719.55	698.2					720.55	1354.6
						720.05	699.5					721.05	1360.8
						720.55	697.8					721.55	1362.6
						721.05	696.7					722.05	1357.1
						721.55	698.3					722.55	1356.7
						722.05	696.7					723.05	1352.4
						722.55	696					723.55	1362.2
						723.05	699.2					724.05	1360.6
						723.55	695.6					724.55	1356.4
						724.05	699					725.05	1357.8
						724.55	696.6					725.55	1357.7
						725.05	696.3					726.05	1354.2
						725.55	697.6					726.55	1359.7
						726.05	698.1					727.05	1359.6
						726.55	700.2					727.55	1362.1
						727.05	699.6					728.05	1353.8
						727.55	698					728.55	1355.8
						728.05	699.6					729.05	1352.8
						728.55	696.5					729.55	1356.8
						729.05	701.2					730.05	1359.9
						729.55	695.1					730.55	1365.5
						730.05	699.7					731.05	1359.5
						730.55	699.5					731.55	1358.6
						731.05	699.6					732.05	1359.3
						731.55	697.6					732.55	1359.8
						732.05	697.5					733.05	1362.8
						732.55	699.4					733.55	1365
						733.05	698.3					734.05	1359.1
						733.55	695.6					734.55	1361.7
						734.05	697.7					735.05	1358.2
						734.55	699.6					735.55	1364.6
						735.05	697.7					736.05	1355.9
						735.55	697.5					736.55	1358.3
						736.05	697.6					737.05	1359.4
						736.55	696.2					737.55	1352.8
						737.05	697.5					738.05	1359.6
						737.55	698.5					738.55	1355.5
						738.05	702.1					739.05	1364.2
						738.55	698.1					739.55	1362.1
						739.05	698.7					740.05	1359.2
						739.55	698.5					740.55	1361.9
						740.05	698					741.05	1360.8
						740.55	698.9					741.55	1361.2
						741.05	697.3					742.05	1364.6
						741.55	700.5					742.55	1360.6
						742.05	697.7					743.05	1356.6
						742.55	700					743.55	1367
						743.05	700.1					744.05	1362.1
						743.55	699.2					744.55	1363.7
						744.05	698.3					745.05	1353.7
						744.55	700					745.55	1358.1
						745.05	696.5					746.05	1353.8
						745.55	696.1					746.55	1359.2
						746.05	698.8					747.05	1361.6
						746.55	697.3					747.55	1361.2
						747.05	700.4					748.05	1364.9
						747.55	696.4					748.55	1359.2
						748.05	699.2					749.05	1359.8
						748.55	698.2					749.55	1358.9
						749.05	696.4					750.05	1361.6
						749.55	701					750.55	1362.1
						750.05	698.1					751.05	1358.9
						750.55	695.8					751.55	1354.8
						751.05	699.3					752.05	1361.9
						751.55	700.3					752.55	1361.2
						752.05	696.3					753.05	1356.5
						752.55	698.1					753.55	1361.1
						753.05	696.6					754.05	1355.7
						753.55	698.5					754.55	1356.9
						754.05	700.4					755.05	1357.4
						754.55	697.2					755.55	1364
						755.05	699.1					756.05	1356.1
						755.55	701.2					756.55	1359.1
						756.05	701.1					757.05	1363.8
						756.55	698.8					757.55	1360.3
						757.05	698					758.05	1355.1
						757.55	699.5					758.55	1359.2
						758.05	696.8					759.05	1362
						758.55	697.9					759.55	1358.9
						759.05	697.5					760.05	1360.8
						759.55	699.4					760.55	1359.2
						760.05	698.3					761.05	1358.8
						760.55	699.9					761.55	1358
						761.05	696.7					762.05	1355.1
						761.55	699.8					762.55	1355.1
						762.05	699					763.05	1364.5
						762.55	698.2					763.55	1354.8
						763.05	699.6					764.05	1356.9
						763.55	696.6					764.55	1358.9
						764.05	698.5					765.05	1364.3
						764.55	699.2					765.55	1358.1
						765.05	697.7					766.05	1364.9
						765.55	697.1					766.55	1356.7
						766.05	698.9					767.05	1363
						766.55	695.2					767.55	1363.2
						767.05	698.8					768.05	1362.7
						767.55	700.6					768.55	1366.5
						768.05	698.2					769.05	1365
						768.55	698.4					769.55	1367.2
						769.05	699.1					770.05	1361.6
						769.55	698.3					770.55	1360.2
						770.05	698.4					771.05	1363.6
						770.55	696					771.55	1356.2
						771.05	695.8					772.05	1358.5
						771.55	698.6					772.55	1361.7
						772.05	698.9					773.05	1358
						772.55	699.7					773.55	1360.1
						773.05	700.3					774.05	1370.6
						773.55	700.4					774.55	1362.1
						774.05	698					775.05	1357.6
						774.55	698.8					775.55	1360.3
						775.05	698.4					776.05	1365.7
						775.55	698.5					776.55	1359.5
						776.05	701					777.05	1358.7
						776.55	696.9					777.55	1357.7
						777.05	696.8					778.05	1361.4
						777.55	698.7					778.55	1361.8
						778.05	701.1					779.05	1356.4
						778.55	696.4					779.55	1362.1
						779.05	696.7					780.05	1359.5
						779.55	701.6					780.55	1358.1
						780.05	700.2					781.05	1365.8
						780.55	698.4					781.55	1362.9
						781.05	698.5					782.05	1365.7
						781.55	700.1					782.55	1362.5
						782.05	697.9					783.05	1371.9
						782.55	698.4					783.55	1360.1
						783.05	697					784.05	1361.9
						783.55	697.7					784.55	1363.1
						784.05	699.1					785.05	1364.3
						784.55	698					785.55	1365.9
						785.05	699.6					786.05	1358.4
						785.55	697.3					786.55	1362.2
						786.05	696.5					787.05	1365.4
						786.55	695.9					787.55	1363.3
						787.05	697					788.05	1362.2
						787.55	697.1					788.55	1365.5
						788.05	699.7					789.05	1369
						788.55	696.7					789.55	1362.1
						789.05	701.6					790.05	1361.2
						789.55	699.2					790.55	1357.9
						790.05	698					791.05	1358.1
						790.55	701.6					791.55	1359.7
						791.05	699.8					792.05	1365.1
						791.55	697.8					792.55	1362.9
						792.05	699					793.05	1365.1
						792.55	699.3					793.55	1362.7
						793.05	698.7					794.05	1361
						793.55	699					794.55	1361.9
						794.05	700.4					795.05	1364.6
						794.55	698					795.55	1359.5
						795.05	696.9					796.05	1368.8
						795.55	698.6					796.55	1358.9
						796.05	696.6					797.05	1359.5
						796.55	697.2					797.55	1358.6
						797.05	699.6					798.05	1365.7
						797.55	699.2					798.55	1364.5
						798.05	701.4					799.05	1367.5
						798.55	696					799.55	1364
						799.05	698.5					800.05	1363.3
						799.55	699.5					800.55	1354.9
						800.05	696.9					801.05	1364.6
						800.55	698.9					801.55	1362.6
						801.05	697.9					802.05	1361.5
						801.55	699.2					802.55	1368.9
						802.05	698.1					803.05	1361.1
						802.55	698					803.55	1367.6
						803.05	698.7					804.05	1360.6
						803.55	700.3					804.55	1356.6
						804.05	697.3					805.05	1362.4
						804.55	699.6					805.55	1359.5
						805.05	697.8					806.05	1359.2
						805.55	697.7					806.55	1370.5
						806.05	699					807.05	1361.5
						806.55	699.8					807.55	1363.5
						807.05	696.5					808.05	1366.1
						807.55	698.9					808.55	1365.4
						808.05	698.7					809.05	1369
						808.55	697.7					809.55	1360.7
						809.05	697.7					810.05	1361.2
[truncated: 182 more rows]

## Sheet: S1f
Supplementary Fig. S1f
[truncated: 1,773 more rows]

[truncated: 4 more sheets: S1g, S1h, S2b, S2c]
