# Supplementary material for: Enriching productive mutational paths accelerates enzyme evolution
Source: Nat Chem Biol. 2024 Sep 11;20(12):1662–9. doi: 10.1038/s41589-024-01712-3 (PMC11581979; doi:10.1038/s41589-024-01712-3)
Supplement: Supplementary file 4 — List of commercial reagents. [file 41589_2024_1712_MOESM4_ESM.xlsx]

## Sheet: Commercial reagents
name	company	catalog number	type
6-Nitrobenztriazole	Enamine	EN300-60530	chemical
NucleoSpin gel, PCR clean‑up	Macherey Nagel	740609	kit
NucleoSpin plasmid kit	Macherey Nagel	740588	kit
KAPA HiFi HotStart DNA Polymerase	Roche Diagnostics	7958927001	enzyme
DNase I	Roche Diagnostics	10104159001	enzyme
Q5® High-Fidelity DNA Polymerase	New England Biolabs	M0491L	enzyme
T4 DNA Ligase	New England Biolabs	M0202L	enzyme
NcoI	New England Biolabs	R3193L	enzyme
XhoI	New England Biolabs	R0146L	enzyme
XbaI	New England Biolabs	R0145L	enzyme
DpnI	New England Biolabs	R0176L	enzyme
1,2-Benzisoxazole	Merck	12255	chemical
dNTPs	Carl Roth	L785.3	chemical
Ampicillin	Carl Roth	K029.5	chemical
Kanamycin	Carl Roth	T832.3	chemical
LB medium	Carl Roth	X968.2	chemical
Agar-Agar	Carl Roth	2266.2	chemical
Tris	Carl Roth	4855.2	chemical
Manganese	Merck	221279	chemical
Sodium chloride	Carl Roth	9265.1	chemical
Sodium dihydrogen phosphate	Carl Roth	2370.1	chemical
Di-sodium hydrogen phosphate	VWR	28026.292	chemical
Potassium dihydrogen phosphate	Carl Roth	3904.1	chemical
Glycerol	Carl Roth	7530.5	chemical
MgSO4 ·7H2O	Carl Roth	8283.2	chemical
Ammonium chloride	Merck	A4514	chemical
D(+)-Glucose monohydrate	Carl Roth	6780.2	chemical
D-Lactose monohydrate	Merck	61345	chemical
Acetonitril	VWR	83640.320	solvent
Methanol	VWR	83638.320	solvent
Yeast extract	VWR	84601.5000	chemical
Tryptone	VWR	84610.0500	chemical
Imidazole	Carl Roth	3899.4	chemical
Ammonium sulfate	Honeywell	A5132	chemical
