# Supplementary material for: Enriching productive mutational paths accelerates enzyme evolution
Source: Nat Chem Biol. 2024 Sep 11;20(12):1662–9. doi: 10.1038/s41589-024-01712-3 (PMC11581979; doi:10.1038/s41589-024-01712-3)
Supplement: Supplementary file 5 — Data used to create Fig. 1c,d. [file 41589_2024_1712_MOESM5_ESM.xlsx]

## Sheet: Source Data Fig. 1
Fig. 1c and 1d					Figure 1e
site	mutation	wt	ddG		site	mutation	wt	ddG
1	A	E	0.833626		6	I	V	-1.75782
1	C	E	1.04602		37	K	Q	1.85973
1	D	E	2.48877		47	E	N	1.46536
1	F	E	-1.13496		50	Q	K	-1.87172
1	G	E	4.62279		82	A	G	-2.26883
1	H	E	1.2335		84	C	M	2.40912
1	I	E	-1.40494		89	N	S	-2.33746
1	K	E	0.0589829		90	F	Q	1.57306
1	L	E	-3.56503		105	I	T	-4.47369
1	M	E	-1.6155		125	T	A	2.70951
1	N	E	0.603016		142	N	T	1.66596
1	P	E	-0.693195		208	M	T	-4.90019
1	Q	E	0.663666		267	M	F	-0.387767
1	R	E	-0.15735		275	A	W	2.98018
1	S	E	1.70371		276	F	R	-1.81449
1	T	E	0.022939		279	S	T	1.29067
1	V	E	-1.32859		300	N	D	0.247203
1	W	E	2.47239
1	Y	E	-2.04109
2	C	A	1.14415
2	D	A	4.30359
2	E	A	3.49049
2	F	A	-0.293957
2	G	A	4.35797
2	H	A	-2.03637
2	I	A	0.655538
2	K	A	3.17257
2	L	A	-0.648371
2	M	A	0.838242
2	N	A	0.134866
2	P	A	-1.82035
2	Q	A	2.95022
2	R	A	2.76825
2	S	A	0.311959
2	T	A	1.74096
2	V	A	1.65297
2	W	A	0.139016
2	Y	A	0.375179
3	C	A	1.98893
3	D	A	0.0387515
3	E	A	-1.29381
3	F	A	-4.26023
3	G	A	1.7987
3	H	A	-1.77212
3	I	A	1.44132
3	K	A	-1.07346
3	L	A	-0.0928563
3	M	A	0.617765
3	N	A	-0.428366
3	P	A	-2.50448
3	Q	A	0.412546
3	R	A	0.616348
3	S	A	-1.69381
3	T	A	-0.130282
3	V	A	1.33606
3	W	A	1.60115
3	Y	A	-4.13038
4	A	Q	0.318099
4	C	Q	1.15955
4	D	Q	2.94033
4	E	Q	3.49955
4	F	Q	-1.24853
4	G	Q	6.11074
4	H	Q	0.125101
4	I	Q	-2.55996
4	K	Q	2.3429
4	L	Q	-2.10344
4	M	Q	0.227168
4	N	Q	1.12726
4	P	Q	8.5195
4	R	Q	-0.732078
4	S	Q	1.57032
4	T	Q	-0.88799
4	V	Q	-2.38821
4	W	Q	-1.99898
4	Y	Q	-1.817
5	A	S	-2.7091
5	C	S	-1.46387
5	D	S	4.98613
5	E	S	3.39163
5	F	S	-5.27214
5	G	S	0.52829
5	H	S	-4.66744
5	I	S	-5.38748
5	K	S	-2.41973
5	L	S	-4.4003
5	M	S	1.71476
5	N	S	0.71379
5	P	S	-5.2089
5	Q	S	-0.765373
5	R	S	-3.51206
5	T	S	-0.787953
5	V	S	-6.34116
5	W	S	-5.12009
5	Y	S	-5.88373
6	A	V	4.74667
6	C	V	6.32353
6	D	V	12.5122
6	E	V	12.1333
6	F	V	2.11008
6	G	V	10.8672
6	H	V	9.41035
6	I	V	-1.75782
6	K	V	14.8455
6	L	V	0.641557
6	M	V	5.33836
6	N	V	7.73078
6	P	V	10.4042
6	Q	V	8.25405
6	R	V	14.1611
6	S	V	9.5796
6	T	V	5.51254
6	W	V	-1.51278
6	Y	V	4.28344
7	A	D	2.07808
7	C	D	5.22315
7	E	D	5.65928
7	F	D	2.76713
7	G	D	7.21959
7	H	D	4.51951
7	I	D	3.10251
7	K	D	10.9812
7	L	D	1.56773
7	M	D	4.6746
7	N	D	3.17007
7	P	D	12.4867
7	Q	D	4.34461
7	R	D	8.96266
7	S	D	6.38489
7	T	D	4.55732
7	V	D	4.66945
7	W	D	2.59595
7	Y	D	3.23229
8	A	Q	-0.359849
8	C	Q	2.5304
8	D	Q	1.54781
8	E	Q	0.189998
8	F	Q	-0.0834619
8	G	Q	2.73352
8	H	Q	1.39514
8	I	Q	0.625769
8	K	Q	0.43944
8	L	Q	-0.194034
8	M	Q	2.25034
8	N	Q	1.29136
8	P	Q	11.8144
8	R	Q	2.39882
8	S	Q	2.18069
8	T	Q	0.661242
8	V	Q	0.213059
8	W	Q	-1.03254
8	Y	Q	-0.428929
9	A	L	5.2085
9	C	L	7.03702
9	D	L	9.7725
9	E	L	9.03319
9	F	L	5.47549
9	G	L	10.2205
9	H	L	10.0094
9	I	L	3.90127
9	K	L	7.73911
9	M	L	5.10223
9	N	L	9.69313
9	P	L	22.7498
9	Q	L	6.13243
9	R	L	7.59079
9	S	L	9.17979
9	T	L	6.90204
9	V	L	3.87362
9	W	L	4.33838
9	Y	L	4.58048
10	A	I	5.25882
10	C	I	4.84732
10	D	I	9.24781
10	E	I	6.93502
10	F	I	-3.46634
10	G	I	11.4302
10	H	I	2.58163
10	K	I	11.305
10	L	I	-1.04261
10	M	I	-2.49418
10	N	I	5.72707
10	P	I	19.7305
10	Q	I	5.67196
10	R	I	7.74268
10	S	I	8.4389
10	T	I	6.74685
10	V	I	0.725943
10	W	I	0.2129
10	Y	I	0.164986
11	A	K	3.78077
11	C	K	2.74115
11	D	K	8.47321
11	E	K	6.43162
11	F	K	4.35569
11	G	K	7.5738
11	H	K	4.86641
11	I	K	0.343925
11	L	K	2.78648
11	M	K	2.78829
11	N	K	5.80412
11	P	K	17.7843
11	Q	K	1.62318
11	R	K	1.13718
11	S	K	6.27828
11	T	K	4.60141
11	V	K	0.557599
11	W	K	3.62711
11	Y	K	4.39393
12	C	A	1.09218
12	D	A	2.1492
12	E	A	1.05191
12	F	A	-0.26097
12	G	A	3.67329
12	H	A	0.956823
12	I	A	-1.03101
12	K	A	-0.106987
12	L	A	-1.20979
12	M	A	-0.191644
12	N	A	0.231855
12	P	A	17.7895
12	Q	A	0.0960297
12	R	A	-0.536004
12	S	A	1.46929
12	T	A	0.29019
12	V	A	0.103805
12	W	A	-1.62427
12	Y	A	-0.633578
13	A	R	-0.791367
13	C	R	-2.6583
13	D	R	1.79939
13	E	R	2.40231
13	F	R	-4.72784
13	G	R	4.20288
13	H	R	-3.32652
13	I	R	-0.735131
13	K	R	1.45538
13	L	R	-4.65855
13	M	R	-3.59277
13	N	R	-0.90814
13	P	R	9.36951
13	Q	R	-0.379664
13	S	R	1.67032
13	T	R	-1.02008
13	V	R	-2.58607
13	W	R	-2.32148
13	Y	R	-2.2695
14	A	G	3.85365
14	C	G	4.62361
14	D	G	2.23414
14	E	G	2.54239
14	F	G	3.10682
14	H	G	1.8404
14	I	G	18.4291
14	K	G	2.21646
14	L	G	2.66545
14	M	G	4.8362
14	N	G	1.12456
14	P	G	54.6478
14	Q	G	1.69603
14	R	G	2.78505
14	S	G	2.89089
14	T	G	4.56448
14	V	G	14.702
14	W	G	4.21451
14	Y	G	2.83284
15	A	K	2.24341
15	C	K	1.99858
15	D	K	9.33497
15	E	K	8.31092
15	F	K	-4.17973
15	G	K	2.57581
15	H	K	0.0746443
15	I	K	0.57255
15	L	K	-3.58684
15	M	K	-1.1987
15	N	K	4.37995
15	P	K	13.6734
15	Q	K	2.60009
15	R	K	3.40519
15	S	K	5.07664
15	T	K	2.69958
15	V	K	0.0429205
15	W	K	2.02545
15	Y	K	-2.86012
16	A	V	2.48959
16	C	V	4.66788
16	D	V	2.5479
16	E	V	1.22901
16	F	V	1.44985
16	G	V	6.29068
16	H	V	2.77902
16	I	V	0.433372
16	K	V	-0.0499663
16	L	V	-0.801598
16	M	V	0.914509
16	N	V	2.56421
16	P	V	4.28894
16	Q	V	0.102478
16	R	V	2.87142
16	S	V	3.44519
16	T	V	1.76572
16	W	V	0.757457
16	Y	V	-0.739192
17	A	Y	9.85782
17	C	Y	9.43047
17	D	Y	15.1038
17	E	Y	16.8031
17	F	Y	-0.765745
17	G	Y	12.3058
17	H	Y	7.3733
17	I	Y	13.0713
17	K	Y	18.5472
17	L	Y	7.24017
17	M	Y	6.03749
17	N	Y	12.4134
17	P	Y	33.0752
17	Q	Y	12.7846
17	R	Y	15.5959
17	S	Y	12.3366
17	T	Y	9.97579
17	V	Y	9.40536
17	W	Y	1.98615
18	A	F	13.7308
18	C	F	13.1504
18	D	F	18.3369
18	E	F	19.3257
18	G	F	19.2425
18	H	F	8.74372
18	I	F	9.54839
18	K	F	15.3479
18	L	F	8.6611
18	M	F	5.2998
18	N	F	13.8007
18	P	F	22.0257
18	Q	F	10.609
18	R	F	15.5271
18	S	F	16.955
18	T	F	13.7183
18	V	F	9.76457
18	W	F	2.08093
18	Y	F	0.823351
19	A	G	-0.332368
19	C	G	4.1761
19	D	G	9.79519
19	E	G	20.8116
19	F	G	16.5101
19	H	G	22.6258
19	I	G	11.762
19	K	G	25.2498
19	L	G	16.4831
19	M	G	7.46261
19	N	G	8.63408
19	P	G	14.3446
19	Q	G	14.3147
19	R	G	15.916
19	S	G	2.20095
19	T	G	5.05529
19	V	G	7.54825
19	W	G	22.2075
19	Y	G	23.6172
20	A	V	4.73989
20	C	V	3.73966
20	D	V	11.8757
20	E	V	12.8856
20	F	V	3.00347
20	G	V	10.7414
20	H	V	6.99446
20	I	V	2.32916
20	K	V	14.7247
20	L	V	1.74008
20	M	V	5.85339
20	N	V	6.24089
20	P	V	12.0921
20	Q	V	10.277
20	R	V	15.3311
20	S	V	7.31633
20	T	V	4.48553
20	W	V	7.11872
20	Y	V	6.61129
21	C	A	0.500869
21	D	A	7.56463
21	E	A	5.37919
21	F	A	-3.9746
21	G	A	8.4916
21	H	A	-1.04408
21	I	A	-3.80349
21	K	A	2.85631
21	L	A	-4.29781
21	M	A	-2.28761
21	N	A	0.791907
21	P	A	9.64238
21	Q	A	-0.668612
21	R	A	-5.15892
21	S	A	3.89508
21	T	A	4.07077
21	V	A	-3.62482
21	W	A	-6.22435
21	Y	A	-2.92714
22	A	T	-0.742756
22	C	T	-1.23921
22	D	T	4.39224
22	E	T	3.12443
22	F	T	1.84187
22	G	T	4.08032
22	H	T	2.09321
22	I	T	-3.5128
22	K	T	8.30179
22	L	T	-3.44272
22	M	T	-3.04525
22	N	T	3.29923
22	P	T	8.242
22	Q	T	-1.73438
22	R	T	6.67879
22	S	T	1.45568
22	V	T	-2.37497
22	W	T	-0.311811
22	Y	T	-6.13112
23	A	D	9.64597
23	C	D	10.304
23	E	D	2.89639
23	F	D	12.2854
23	G	D	12.8796
23	H	D	12.3954
23	I	D	8.49904
23	K	D	13.8588
23	L	D	6.00535
23	M	D	10.9628
23	N	D	4.47804
23	P	D	11.0875
23	Q	D	7.11262
23	R	D	12.3217
23	S	D	8.93412
23	T	D	8.29868
23	V	D	8.48642
23	W	D	17.9943
23	Y	D	12.7493
24	A	Q	-1.25491
24	C	Q	0.722111
24	D	Q	-0.309114
24	E	Q	1.39433
24	F	Q	-4.10263
24	G	Q	1.13238
24	H	Q	-0.612975
24	I	Q	-4.03438
24	K	Q	0.208785
24	L	Q	-1.57591
24	M	Q	-1.84477
24	N	Q	1.0135
24	P	Q	-3.46913
24	R	Q	1.28246
24	S	Q	1.36409
24	T	Q	2.08627
24	V	Q	-1.23387
24	W	Q	-6.55421
24	Y	Q	-4.69926
25	A	N	-0.218617
25	C	N	1.8743
25	D	N	-0.693713
25	E	N	-0.606008
25	F	N	0.436409
25	G	N	1.96314
25	H	N	-0.47489
25	I	N	0.728787
25	K	N	-0.0622172
25	L	N	0.325371
25	M	N	1.0691
25	P	N	8.20319
25	Q	N	0.532593
25	R	N	0.692548
25	S	N	0.458636
25	T	N	1.53076
25	V	N	0.26917
25	W	N	0.126606
25	Y	N	-0.0889271
26	A	R	1.28039
26	C	R	1.19835
26	D	R	4.42518
26	E	R	-0.440133
26	F	R	-1.75539
26	G	R	4.15821
26	H	R	-0.892028
26	I	R	-3.70787
26	K	R	-3.46618
26	L	R	-2.5456
26	M	R	-2.67636
26	N	R	-1.13773
26	P	R	13.6465
26	Q	R	-1.57321
26	S	R	2.06243
26	T	R	-1.1409
26	V	R	-3.45966
26	W	R	0.871512
26	Y	R	-2.85553
27	A	L	7.64137
27	C	L	8.23133
27	D	L	15.6871
27	E	L	12.5789
27	F	L	7.5532
27	G	L	14.5705
27	H	L	9.0044
27	I	L	2.75384
27	K	L	15.9706
27	M	L	2.28066
27	N	L	8.87732
27	P	L	24.2022
27	Q	L	8.45801
27	R	L	8.25926
27	S	L	12.2941
27	T	L	9.63605
27	V	L	6.3448
27	W	L	6.86864
27	Y	L	9.5193
28	A	T	1.89702
28	C	T	2.63954
28	D	T	1.13585
28	E	T	1.61395
28	F	T	-3.81517
28	G	T	3.5409
28	H	T	1.688
28	I	T	0.974155
28	K	T	3.16335
28	L	T	1.72632
28	M	T	2.68441
28	N	T	1.735
28	P	T	4.67686
28	Q	T	2.62387
28	R	T	1.46641
28	S	T	0.954804
28	V	T	0.560531
28	W	T	1.5134
28	Y	T	-3.54549
29	A	T	0.570213
29	C	T	3.44316
29	D	T	1.39017
29	E	T	2.99432
29	F	T	0.347757
29	G	T	3.67246
29	H	T	1.59325
29	I	T	-0.709105
29	K	T	1.26576
29	L	T	0.47284
29	M	T	1.93934
29	N	T	3.54945
29	P	T	12.6278
29	Q	T	0.529224
29	R	T	0.986634
29	S	T	0.92679
29	V	T	-0.502582
29	W	T	-8.98676
29	Y	T	-0.480156
30	A	G	1.65858
30	C	G	10.7825
30	D	G	1.20485
30	E	G	11.1672
30	F	G	9.83252
30	H	G	8.86884
30	I	G	13.4467
30	K	G	2.86442
30	L	G	8.75593
30	M	G	11.3306
30	N	G	1.09284
30	P	G	15.4008
30	Q	G	2.29941
30	R	G	11.8633
30	S	G	4.22044
30	T	G	11.3375
30	V	G	11.0531
30	W	G	10.8387
30	Y	G	9.40473
31	A	K	-0.765869
31	C	K	1.45258
31	D	K	-0.50457
31	E	K	-1.49472
31	F	K	-2.16297
31	G	K	1.45588
31	H	K	-1.75635
31	I	K	5.05358
31	L	K	-1.14204
31	M	K	0.263801
31	N	K	-0.780544
31	P	K	5.24204
31	Q	K	-0.488575
31	R	K	-0.525176
31	S	K	1.52327
31	T	K	3.03623
31	V	K	1.94243
31	W	K	-1.31929
31	Y	K	-2.81139
32	A	N	-0.520183
32	C	N	1.79541
32	D	N	7.87825
32	E	N	4.5488
32	F	N	-0.74978
32	G	N	6.40272
32	H	N	-1.28339
32	I	N	-4.08276
32	K	N	3.04313
32	L	N	-3.32506
32	M	N	-1.16275
32	P	N	12.7612
32	Q	N	1.70519
32	R	N	3.74389
32	S	N	4.41083
32	T	N	-2.54581
32	V	N	-3.2056
32	W	N	-2.44673
32	Y	N	-2.25132
33	C	A	2.60574
33	D	A	3.46516
33	E	A	-0.36568
33	F	A	-2.20671
33	G	A	3.1709
33	H	A	-0.110608
33	I	A	-2.34502
33	K	A	0.363704
33	L	A	0.0493154
33	M	A	0.596997
33	N	A	1.77263
33	P	A	10.1226
33	Q	A	-0.233855
33	R	A	0.792497
33	S	A	2.45498
33	T	A	-1.02009
33	V	A	-1.38539
33	W	A	-1.33543
33	Y	A	-3.23346
34	C	A	1.81234
34	D	A	0.719909
34	E	A	0.169394
34	F	A	-0.909461
34	G	A	4.10736
34	H	A	0.0605326
34	I	A	-2.87563
34	K	A	0.926604
34	L	A	-1.51553
34	M	A	-0.439619
34	N	A	1.86734
34	P	A	4.00318
34	Q	A	0.0632092
34	R	A	0.443077
34	S	A	1.84214
34	T	A	0.316465
34	V	A	-1.77862
34	W	A	0.872244
34	Y	A	-0.550456
35	A	I	4.373
35	C	I	5.90362
35	D	I	15.1108
35	E	I	17.1595
35	F	I	10.4504
35	G	I	12.1004
35	H	I	9.95628
35	K	I	25.0726
35	L	I	1.60874
35	M	I	9.36045
35	N	I	6.8026
35	P	I	12.702
35	Q	I	13.2146
35	R	I	24.0522
35	S	I	9.69152
35	T	I	6.67705
35	V	I	1.20095
35	W	I	5.41583
35	Y	I	21.5139
36	A	I	7.70199
36	C	I	7.14586
36	D	I	11.7799
36	E	I	13.2972
36	F	I	4.87942
36	G	I	15.4841
36	H	I	9.71943
36	K	I	16.8129
36	L	I	2.25677
36	M	I	3.74225
36	N	I	9.24674
36	P	I	27.0217
36	Q	I	10.4121
36	R	I	21.4132
36	S	I	10.9252
36	T	I	6.93991
36	V	I	2.40499
36	W	I	13.3785
36	Y	I	6.94578
37	A	Q	1.71369
37	C	Q	2.57904
37	D	Q	5.70507
37	E	Q	3.35026
37	F	Q	1.78183
37	G	Q	4.75602
37	H	Q	1.61975
37	I	Q	-0.48737
37	K	Q	1.85973
37	L	Q	1.4626
37	M	Q	1.76443
37	N	Q	2.42508
37	P	Q	12.826
37	R	Q	-0.211027
37	S	Q	2.7772
37	T	Q	1.90651
37	V	Q	0.557731
37	W	Q	0.0892862
37	Y	Q	1.37741
38	C	A	0.200572
38	D	A	3.07335
38	E	A	0.260063
38	F	A	-3.96184
38	G	A	3.41479
38	H	A	-4.00292
38	I	A	-3.23734
38	K	A	-2.02695
38	L	A	-2.68769
38	M	A	-1.0292
38	N	A	-2.30852
38	P	A	14.3914
38	Q	A	-1.09594
38	R	A	-2.5431
38	S	A	-0.648105
38	T	A	-3.09251
38	V	A	-3.99675
38	W	A	-3.25262
38	Y	A	-4.2161
39	A	D	-0.0365585
39	C	D	-1.08979
39	E	D	2.04542
39	F	D	-7.17951
39	G	D	7.65994
39	H	D	-2.05608
39	I	D	-4.88035
39	K	D	6.28632
39	L	D	-4.4265
39	M	D	-2.30571
39	N	D	0.559772
39	P	D	11.8634
39	Q	D	-0.530511
39	R	D	5.1149
39	S	D	3.21585
39	T	D	-1.80332
39	V	D	-6.38905
39	W	D	1.07453
39	Y	D	-5.73855
40	A	F	14.0125
40	C	F	12.3335
40	D	F	17.0919
40	E	F	17.2214
40	G	F	19.4022
40	H	F	8.71567
40	I	F	8.98406
40	K	F	15.5778
40	L	F	4.91514
40	M	F	6.81004
40	N	F	13.3694
40	P	F	25.8167
40	Q	F	13.8478
40	R	F	14.2857
40	S	F	17.2048
40	T	F	14.4917
40	V	F	9.91983
40	W	F	5.00818
40	Y	F	1.76639
41	A	G	2.29204
41	C	G	2.58894
41	D	G	1.36099
41	E	G	11.4497
41	F	G	15.065
41	H	G	11.5444
41	I	G	2.57473
41	K	G	3.04033
41	L	G	0.642372
41	M	G	4.74989
41	N	G	4.12846
41	P	G	10.6407
41	Q	G	14.1994
41	R	G	4.74331
41	S	G	2.12876
41	T	G	11.9639
41	V	G	15.5662
41	W	G	18.3039
41	Y	G	14.7077
42	A	M	5.34717
42	C	M	3.84677
42	D	M	13.3624
42	E	M	6.75564
42	F	M	5.09509
42	G	M	9.90725
42	H	M	5.26734
42	I	M	2.33282
42	K	M	18.1936
42	L	M	4.27936
42	N	M	9.32707
42	P	M	10.6752
42	Q	M	7.14291
42	R	M	15.6345
42	S	M	9.47839
42	T	M	7.952
42	V	M	4.54406
42	W	M	13.8697
42	Y	M	7.45896
43	A	V	7.5914
43	C	V	4.91405
43	D	V	9.2852
43	E	V	11.1039
43	F	V	5.11104
43	G	V	16.7108
43	H	V	10.0699
43	I	V	-0.355932
43	K	V	18.298
43	L	V	-0.875732
43	M	V	5.26837
43	N	V	7.12141
43	P	V	17.2135
43	Q	V	8.33889
43	R	V	19.0824
43	S	V	9.55053
43	T	V	6.62157
43	W	V	12.3456
43	Y	V	7.51997
44	A	W	9.1381
44	C	W	10.5474
44	D	W	10.7957
44	E	W	11.8153
44	F	W	1.80839
44	G	W	12.3912
44	H	W	8.56165
44	I	W	7.98424
44	K	W	8.42538
44	L	W	4.97035
44	M	W	7.05032
44	N	W	9.93363
44	P	W	10.116
44	Q	W	8.87084
44	R	W	7.29573
44	S	W	11.8162
44	T	W	8.4218
44	V	W	6.71669
44	Y	W	1.74792
45	A	P	-1.84399
45	C	P	-0.0130487
45	D	P	5.89092
45	E	P	7.385
45	F	P	0.882974
45	G	P	4.83053
45	H	P	2.41711
45	I	P	0.153655
45	K	P	15.104
45	L	P	2.78709
45	M	P	1.40867
45	N	P	3.17307
45	Q	P	2.25716
45	R	P	11.0444
45	S	P	1.69751
45	T	P	-0.683321
45	V	P	-1.99336
45	W	P	6.29141
45	Y	P	5.31556
46	A	E	0.023122
46	C	E	3.19268
46	D	E	2.46273
46	F	E	-5.98693
46	G	E	4.71775
46	H	E	-1.13519
46	I	E	-3.82411
46	K	E	-0.48911
46	L	E	-5.54373
46	M	E	-2.93656
46	N	E	0.908893
46	P	E	8.67099
46	Q	E	-2.36896
46	R	E	-0.644714
46	S	E	3.3107
46	T	E	1.2293
46	V	E	-3.69533
46	W	E	-5.98759
46	Y	E	-6.87317
47	A	N	2.23875
47	C	N	3.33377
47	D	N	-0.390444
47	E	N	1.46536
47	F	N	0.85702
47	G	N	6.01493
47	H	N	-0.778202
47	I	N	3.07689
47	K	N	1.00695
47	L	N	1.02337
47	M	N	4.03014
47	P	N	20.8799
47	Q	N	2.29728
47	R	N	2.99742
47	S	N	0.657091
47	T	N	-0.888315
47	V	N	1.41855
47	W	N	1.62557
47	Y	N	0.383385
48	A	S	-2.64038
48	C	S	-1.6496
48	D	S	2.12208
48	E	S	1.30961
48	F	S	-1.99465
48	G	S	1.31468
48	H	S	1.79778
48	I	S	-2.3149
48	K	S	3.63332
48	L	S	1.89501
48	M	S	-1.5903
48	N	S	0.30349
48	P	S	14.6097
48	Q	S	-0.554374
48	R	S	5.27337
48	T	S	2.44616
48	V	S	-2.22077
48	W	S	-0.616132
48	Y	S	-1.33962
49	A	M	8.79443
49	C	M	7.59239
49	D	M	11.4672
49	E	M	8.51218
49	F	M	-0.470473
49	G	M	12.6057
49	H	M	4.27577
49	I	M	9.88225
49	K	M	11.6536
49	L	M	0.735868
49	N	M	9.04255
49	P	M	23.5375
49	Q	M	6.64398
49	R	M	12.9705
49	S	M	12.3753
49	T	M	5.87528
49	V	M	6.7934
49	W	M	1.396
49	Y	M	1.49125
50	A	K	-1.20006
50	C	K	0.872904
50	D	K	4.11777
50	E	K	3.76008
50	F	K	-3.7267
50	G	K	1.97533
50	H	K	-0.791559
50	I	K	-1.52262
50	L	K	-2.7538
50	M	K	-2.03254
50	N	K	0.603231
50	P	K	9.12053
50	Q	K	-1.87172
50	R	K	0.628433
50	S	K	3.36353
50	T	K	-0.733398
50	V	K	-2.92189
50	W	K	-0.179057
50	Y	K	-3.74087
51	A	W	10.7267
51	C	W	12.6748
51	D	W	17.5519
51	E	W	14.4544
51	F	W	4.37331
51	G	W	14.9522
51	H	W	10.5931
51	I	W	8.20245
51	K	W	17.3905
51	L	W	9.8902
51	M	W	6.91765
51	N	W	13.4579
51	P	W	9.68241
51	Q	W	9.95516
51	R	W	14.1146
51	S	W	14.0741
51	T	W	11.8532
51	V	W	9.11668
51	Y	W	6.13777
52	A	D	-2.13055
52	C	D	-0.219721
52	E	D	-1.33971
52	F	D	-3.84716
52	G	D	0.740171
52	H	D	-1.21101
52	I	D	-3.67865
52	K	D	-2.38957
52	L	D	-4.25729
52	M	D	-1.63906
52	N	D	-1.10172
52	P	D	8.93969
52	Q	D	-2.06982
52	R	D	-3.18154
52	S	D	-1.70961
52	T	D	0.739939
52	V	D	-3.71142
52	W	D	-3.20254
52	Y	D	-3.52074
53	C	A	2.29925
53	D	A	5.33048
53	E	A	3.09582
53	F	A	-2.64816
53	G	A	4.33962
53	H	A	0.446965
53	I	A	0.104418
53	K	A	1.71735
53	L	A	0.0131868
53	M	A	2.40361
53	N	A	2.51281
53	P	A	12.7196
53	Q	A	0.663478
53	R	A	3.02032
53	S	A	1.97499
53	T	A	-0.188285
53	V	A	-1.49551
53	W	A	1.02228
53	Y	A	-4.74171
54	A	T	1.35074
54	C	T	0.224284
54	D	T	6.40055
54	E	T	5.11395
54	F	T	-3.90634
54	G	T	6.95221
54	H	T	3.25779
54	I	T	-7.24213
54	K	T	4.73184
54	L	T	-6.20681
54	M	T	-2.74333
54	N	T	0.672592
54	P	T	11.229
54	Q	T	2.25371
54	R	T	2.46857
54	S	T	4.59354
54	V	T	-3.56602
54	W	T	10.6439
54	Y	T	-1.6819
55	A	E	2.97449
55	C	E	2.35493
55	D	E	2.5199
55	F	E	4.71852
55	G	E	16.6671
55	H	E	-3.88687
55	I	E	2.21822
55	K	E	8.3014
55	L	E	-2.00825
55	M	E	-0.32751
55	N	E	0.765528
55	P	E	24.6288
55	Q	E	1.34102
55	R	E	4.90553
55	S	E	6.25381
55	T	E	2.99547
55	V	E	1.52584
55	W	E	-8.13831
55	Y	E	4.84932
56	A	P	6.73331
56	C	P	5.90102
56	D	P	9.58727
56	E	P	7.41474
56	F	P	6.13
56	G	P	9.04593
56	H	P	5.52272
56	I	P	6.40027
56	K	P	7.7717
56	L	P	3.95777
56	M	P	6.34051
56	N	P	4.96129
56	Q	P	4.57104
56	R	P	4.60984
56	S	P	6.63774
56	T	P	5.44952
56	V	P	2.86526
56	W	P	6.49944
56	Y	P	5.55812
57	A	S	0.622408
57	C	S	1.94837
57	D	S	1.54384
57	E	S	-0.11106
57	F	S	0.204713
57	G	S	2.44012
57	H	S	0.734847
57	I	S	-0.657008
57	K	S	0.475902
57	L	S	0.706785
57	M	S	1.95863
57	N	S	1.20013
57	P	S	18.6358
57	Q	S	-0.785405
57	R	S	-0.154784
57	T	S	0.109012
57	V	S	-0.808272
57	W	S	2.37151
57	Y	S	0.226422
58	A	Q	0.968462
58	C	Q	1.80658
58	D	Q	2.01764
58	E	Q	-0.349409
58	F	Q	-0.232799
58	G	Q	5.05597
58	H	Q	-0.160673
58	I	Q	4.74352
58	K	Q	0.37172
58	L	Q	-2.04701
58	M	Q	-0.549376
58	N	Q	-0.126586
58	P	Q	-1.42212
58	R	Q	-0.721916
58	S	Q	2.34742
58	T	Q	1.53133
58	V	Q	1.1461
58	W	Q	-0.446702
58	Y	Q	-2.47508
59	A	G	2.39874
59	C	G	3.75549
59	D	G	0.588971
59	E	G	1.4907
59	F	G	-0.572693
59	H	G	-1.35803
59	I	G	9.72704
59	K	G	1.60076
59	L	G	-0.756474
59	M	G	0.12735
59	N	G	-0.911614
59	P	G	16.0939
59	Q	G	0.970243
59	R	G	1.54001
59	S	G	-0.20719
59	T	G	1.31996
59	V	G	10.9813
59	W	G	-0.223375
59	Y	G	-0.45087
60	A	N	0.346254
60	C	N	2.96725
60	D	N	1.79871
60	E	N	0.680829
60	F	N	-0.212268
60	G	N	3.15249
60	H	N	0.303953
60	I	N	-1.59601
60	K	N	1.15484
60	L	N	0.323078
60	M	N	2.58482
60	P	N	13.2478
60	Q	N	0.209317
60	R	N	2.65396
60	S	N	1.0861
60	T	N	0.969155
60	V	N	-2.0194
60	W	N	1.15495
60	Y	N	0.565439
61	A	F	4.88222
61	C	F	6.25889
61	D	F	12.1613
61	E	F	8.96895
61	G	F	9.62605
61	H	F	4.83103
61	I	F	3.20963
61	K	F	8.17536
61	L	F	3.01807
61	M	F	2.46529
61	N	F	7.86213
61	P	F	2.93899
61	Q	F	6.34702
61	R	F	11.3267
61	S	F	7.78947
61	T	F	5.17235
61	V	F	5.9357
61	W	F	-1.98249
61	Y	F	0.0163608
62	A	N	2.13593
62	C	N	4.09856
62	D	N	-0.667229
62	E	N	0.838775
62	F	N	-0.0622835
62	G	N	8.19698
62	H	N	1.64761
62	I	N	0.648258
62	K	N	2.6596
62	L	N	0.964811
62	M	N	4.39812
62	P	N	2.1827
62	Q	N	0.638411
62	R	N	2.54964
62	S	N	3.11925
62	T	N	2.99331
62	V	N	0.311024
62	W	N	-0.568958
62	Y	N	-0.265304
63	A	F	9.49814
63	C	F	7.788
63	D	F	9.58002
63	E	F	9.87815
63	G	F	12.3431
63	H	F	5.66952
63	I	F	6.63753
63	K	F	15.506
63	L	F	1.06422
63	M	F	2.89441
63	N	F	7.27811
63	P	F	5.9733
63	Q	F	6.41818
63	R	F	15.4399
63	S	F	10.342
63	T	F	7.65523
63	V	F	5.50478
63	W	F	2.59028
63	Y	F	3.44274
64	C	A	1.91283
64	D	A	0.143976
64	E	A	-0.258791
64	F	A	1.50925
64	G	A	1.24044
64	H	A	0.0208385
64	I	A	-0.913162
64	K	A	-0.74732
64	L	A	-1.36612
64	M	A	0.128931
64	N	A	-0.0276417
64	P	A	4.77923
64	Q	A	-1.32787
64	R	A	-1.81504
64	S	A	-0.690375
64	T	A	-2.06587
64	V	A	-0.880565
64	W	A	1.35419
64	Y	A	1.378
65	A	G	-3.44763
65	C	G	-0.487293
65	D	G	-2.78657
65	E	G	-2.65525
65	F	G	-4.78504
65	H	G	-3.07297
65	I	G	-5.96067
65	K	G	-2.89287
65	L	G	-6.98811
65	M	G	-6.86644
65	N	G	-3.27821
65	P	G	-2.40685
65	Q	G	-5.41772
65	R	G	-1.92306
65	S	G	-1.52163
65	T	G	-3.36766
65	V	G	-5.20471
65	W	G	-5.71946
65	Y	G	-6.31745
66	C	A	2.8522
66	D	A	11.8383
66	E	A	9.41722
66	F	A	-1.44778
66	G	A	5.37094
66	H	A	4.00629
66	I	A	-0.607565
66	K	A	13.2099
66	L	A	4.54482
66	M	A	-0.802136
66	N	A	7.6649
66	P	A	9.16112
66	Q	A	1.24781
66	R	A	13.3519
66	S	A	4.76214
66	T	A	5.46886
66	V	A	-0.501336
66	W	A	6.15627
66	Y	A	4.18705
67	A	D	3.91206
67	C	D	5.22924
67	E	D	3.80993
67	F	D	3.91308
67	G	D	8.06694
67	H	D	5.84397
67	I	D	4.18199
67	K	D	5.14013
67	L	D	4.97667
67	M	D	4.33816
67	N	D	3.63249
67	P	D	10.9264
67	Q	D	5.17286
67	R	D	4.91939
67	S	D	3.38367
67	T	D	1.63434
67	V	D	2.77067
67	W	D	4.63875
67	Y	D	3.48587
68	A	Y	-0.641451
68	C	Y	1.55779
68	D	Y	3.05904
68	E	Y	1.26479
68	F	Y	0.631384
68	G	Y	0.582029
68	H	Y	0.76205
68	I	Y	-1.24636
68	K	Y	1.62825
68	L	Y	-1.69517
68	M	Y	-0.510749
68	N	Y	0.596677
68	P	Y	15.0281
68	Q	Y	-0.35661
68	R	Y	-0.491017
68	S	Y	1.60904
68	T	Y	-0.703067
68	V	Y	-2.78145
68	W	Y	-1.30204
69	A	L	7.76307
69	C	L	7.79321
69	D	L	15.6133
69	E	L	12.5995
69	F	L	0.462842
69	G	L	13.7409
69	H	L	7.58037
69	I	L	0.825113
69	K	L	9.72174
69	M	L	3.75399
69	N	L	9.68021
69	P	L	19.7997
69	Q	L	7.87655
69	R	L	10.5999
69	S	L	11.0628
69	T	L	5.88369
69	V	L	1.27429
69	W	L	1.8311
69	Y	L	1.99854
70	A	V	3.80991
70	C	V	3.48624
70	D	V	9.12124
70	E	V	9.09472
70	F	V	2.19856
70	G	V	10.8036
70	H	V	6.14998
70	I	V	0.983447
70	K	V	7.88519
70	L	V	3.6595
70	M	V	4.80899
70	N	V	6.53974
70	P	V	10.7645
70	Q	V	7.13268
70	R	V	7.46576
70	S	V	8.26858
70	T	V	4.46623
70	W	V	3.45256
70	Y	V	7.53792
71	A	N	0.569057
71	C	N	1.37923
71	D	N	1.65175
71	E	N	-0.841137
71	F	N	0.407805
71	G	N	3.43336
71	H	N	0.803023
71	I	N	-2.53688
71	K	N	-0.625991
71	L	N	-1.41293
71	M	N	-0.243261
71	P	N	15.8153
71	Q	N	0.539188
71	R	N	-0.0486891
71	S	N	1.48312
71	T	N	-1.24543
71	V	N	-2.03728
71	W	N	-1.4984
71	Y	N	-0.988958
72	A	W	8.70258
72	C	W	14.1255
72	D	W	17.206
72	E	W	13.5932
72	F	W	4.35767
72	G	W	13.7692
72	H	W	10.6839
72	I	W	8.99162
72	K	W	13.1487
72	L	W	10.8546
72	M	W	9.92886
72	N	W	14.9092
72	P	W	28.8277
72	Q	W	11.9708
72	R	W	14.9828
72	S	W	13.6148
72	T	W	9.39875
72	V	W	8.39321
72	Y	W	5.08058
73	C	A	0.103474
73	D	A	8.49829
73	E	A	9.22043
73	F	A	4.88532
73	G	A	6.39463
73	H	A	9.61444
73	I	A	-1.76218
73	K	A	18.7269
73	L	A	-2.71111
73	M	A	0.50463
73	N	A	4.1251
73	P	A	16.9219
73	Q	A	5.59056
73	R	A	18.6149
73	S	A	4.27136
73	T	A	2.90632
73	V	A	-0.961448
73	W	A	7.20001
73	Y	A	7.55777
74	A	Q	1.07459
74	C	Q	1.11551
74	D	Q	-0.503411
74	E	Q	-0.728709
74	F	Q	-1.50883
74	G	Q	4.66816
74	H	Q	0.799193
74	I	Q	-1.30542
74	K	Q	1.76241
74	L	Q	-2.67849
74	M	Q	1.57285
74	N	Q	1.84888
74	P	Q	7.92818
74	R	Q	3.21362
74	S	Q	1.82641
74	T	Q	0.983071
74	V	Q	0.573479
74	W	Q	-0.915406
74	Y	Q	-1.35266
75	A	Q	-1.13994
75	C	Q	1.70652
75	D	Q	1.55504
75	E	Q	0.26204
75	F	Q	0.759425
75	G	Q	2.77302
75	H	Q	0.89046
75	I	Q	-0.226384
75	K	Q	-0.432183
75	L	Q	-0.735281
75	M	Q	-0.0348944
75	N	Q	0.121778
75	P	Q	15.5841
75	R	Q	-0.27516
75	S	Q	0.592888
75	T	Q	0.0828294
75	V	Q	0.386031
75	W	Q	-0.431716
75	Y	Q	0.419516
76	A	N	1.23923
76	C	N	1.65137
76	D	N	3.61158
76	E	N	2.43518
76	F	N	-0.910921
76	G	N	6.16748
76	H	N	-0.188671
76	I	N	2.39199
76	K	N	1.14272
76	L	N	-0.00294149
76	M	N	0.573709
76	P	N	20.0934
76	Q	N	1.14845
76	R	N	0.466151
76	S	N	2.01092
76	T	N	2.40485
76	V	N	1.05281
76	W	N	0.265374
76	Y	N	-1.97143
77	A	G	0.600434
77	C	G	2.50796
77	D	G	-0.448968
77	E	G	0.283254
77	F	G	0.773126
77	H	G	-0.06808
77	I	G	13.3261
77	K	G	-0.376275
77	L	G	1.25891
77	M	G	2.43884
77	N	G	-1.39965
77	P	G	6.9022
77	Q	G	-0.306833
77	R	G	-0.0688134
77	S	G	0.0386718
77	T	G	3.07907
77	V	G	12.4073
77	W	G	2.53589
77	Y	G	0.373822
78	A	K	5.58286
78	C	K	4.66735
78	D	K	10.5339
78	E	K	10.4326
78	F	K	0.576947
78	G	K	10.5324
78	H	K	5.21295
78	I	K	0.163933
78	L	K	-0.854607
78	M	K	1.08017
78	N	K	6.64396
78	P	K	19.3241
78	Q	K	2.30851
78	R	K	3.51282
78	S	K	8.59403
78	T	K	4.70145
78	V	K	2.02178
78	W	K	6.20202
78	Y	K	1.76637
79	A	L	4.27614
79	C	L	6.63375
79	D	L	5.45408
79	E	L	4.81509
79	F	L	0.540507
79	G	L	6.76859
79	H	L	3.14618
79	I	L	2.78451
79	K	L	4.74007
79	M	L	3.66589
79	N	L	3.68373
79	P	L	7.08873
79	Q	L	3.62485
79	R	L	3.4319
79	S	L	5.85323
79	T	L	6.09184
79	V	L	5.03651
79	W	L	2.20539
79	Y	L	0.32858
80	A	I	6.60492
80	C	I	4.53532
80	D	I	13.8303
80	E	I	12.9411
80	F	I	4.95837
80	G	I	12.8488
80	H	I	8.33617
80	K	I	10.5717
80	L	I	1.34293
80	M	I	3.88786
80	N	I	8.13141
80	P	I	5.1364
80	Q	I	8.10356
80	R	I	6.24546
80	S	I	9.10418
80	T	I	5.66729
80	V	I	1.51846
80	W	I	15.2283
80	Y	I	7.7515
81	A	G	2.68909
81	C	G	12.1304
81	D	G	8.08536
81	E	G	8.71324
81	F	G	5.75518
81	H	G	12.0783
81	I	G	16.6951
81	K	G	10.9225
81	L	G	2.26189
81	M	G	1.94029
81	N	G	13.8227
81	P	G	11.2896
81	Q	G	10.1114
81	R	G	9.94731
81	S	G	7.13639
81	T	G	11.1557
81	V	G	5.19601
81	W	G	1.91019
81	Y	G	10.0591
82	A	G	-2.26883
82	C	G	5.38611
82	D	G	7.5585
82	E	G	11.4199
82	F	G	21.4438
82	H	G	6.25059
82	I	G	7.11701
82	K	G	13.8199
82	L	G	20.187
82	M	G	6.0378
82	N	G	7.46269
82	P	G	23.8932
82	Q	G	8.24868
82	R	G	16.7041
82	S	G	4.13215
82	T	G	8.18761
82	V	G	8.84569
82	W	G	12.4323
82	Y	G	2.09484
83	A	G	12.6622
83	C	G	30.1041
83	D	G	12.0258
83	E	G	39.7347
83	F	G	24.1818
83	H	G	41.2922
83	I	G	35.4734
83	K	G	27.9149
83	L	G	27.7466
83	M	G	27.3335
83	N	G	18.3273
83	P	G	59.4513
83	Q	G	27.2653
83	R	G	43.2069
83	S	G	20.929
83	T	G	31.458
83	V	G	15.6454
83	W	G	40.7505
83	Y	G	36.3537
84	A	M	0.354148
84	C	M	2.40912
84	D	M	7.85355
84	E	M	6.00209
84	F	M	-0.452495
84	G	M	7.26466
84	H	M	5.45556
84	I	M	-5.93624
84	K	M	9.99888
84	L	M	-2.79749
84	N	M	5.33816
84	P	M	-2.4316
84	Q	M	3.88498
84	R	M	10.0901
84	S	M	6.01784
84	T	M	0.321305
84	V	M	-3.5795
84	W	M	2.57819
84	Y	M	-0.961683
85	A	L	8.94623
85	C	L	8.47538
85	D	L	13.5835
85	E	L	12.9382
85	F	L	5.11655
85	G	L	16.4538
85	H	L	10.1336
85	I	L	2.24387
85	K	L	19.1667
85	M	L	3.3777
85	N	L	10.6861
85	P	L	16.9706
85	Q	L	10.3998
85	R	L	14.2356
85	S	L	13.0955
85	T	L	10.05
85	V	L	5.62826
85	W	L	11.7787
85	Y	L	8.88985
86	A	V	7.70151
86	C	V	6.81373
86	D	V	14.9486
86	E	V	17.7966
86	F	V	10.112
86	G	V	14.2658
86	H	V	14.0362
86	I	V	3.4122
86	K	V	27.1979
86	L	V	5.86647
86	M	V	13.029
86	N	V	11.4226
86	P	V	22.7698
86	Q	V	15.0712
86	R	V	20.6219
86	S	V	10.5207
86	T	V	5.80866
86	W	V	11.5464
86	Y	V	13.1634
87	A	W	-3.14326
87	C	W	-2.04055
87	D	W	4.00832
87	E	W	2.80523
87	F	W	-6.36855
87	G	W	0.772622
87	H	W	-7.14685
87	I	W	-2.4809
87	K	W	5.10804
87	L	W	-6.76941
87	M	W	-6.71229
87	N	W	1.39019
87	P	W	-2.72426
87	Q	W	0.628064
87	R	W	1.06598
87	S	W	0.816169
87	T	W	-2.42279
87	V	W	-4.21858
87	Y	W	-5.85521
88	A	H	3.55752
88	C	H	5.8937
88	D	H	0.731625
88	E	H	-1.27552
88	F	H	-0.11484
88	G	H	5.76982
88	I	H	2.23418
88	K	H	3.82184
88	L	H	0.831678
88	M	H	1.20703
88	N	H	2.13653
88	P	H	4.67753
88	Q	H	-1.28451
88	R	H	5.45655
88	S	H	5.61279
88	T	H	3.41512
88	V	H	2.31765
88	W	H	0.667626
88	Y	H	-0.313077
89	A	S	-0.933841
89	C	S	0.59756
89	D	S	1.16923
89	E	S	-0.573874
89	F	S	-1.50107
89	G	S	1.03178
89	H	S	-0.523923
89	I	S	-1.37748
89	K	S	-0.211064
89	L	S	-1.71493
89	M	S	-0.274949
89	N	S	-2.33746
89	P	S	8.76123
89	Q	S	-0.679669
89	R	S	-0.266305
89	T	S	-0.326759
89	V	S	-0.945506
89	W	S	-0.48389
89	Y	S	-0.630242
90	A	Q	3.26317
90	C	Q	4.44033
90	D	Q	-1.2962
90	E	Q	1.35938
90	F	Q	1.57306
90	G	Q	3.67246
90	H	Q	-0.741578
90	I	Q	14.6527
90	K	Q	5.14195
90	L	Q	5.1545
90	M	Q	3.28388
90	N	Q	0.218558
90	P	Q	21.3525
90	R	Q	4.59643
90	S	Q	4.93985
90	T	Q	6.6788
90	V	Q	13.2333
90	W	Q	1.22279
90	Y	Q	1.8882
91	A	L	7.11304
91	C	L	7.91055
91	D	L	14.17
91	E	L	13.8779
91	F	L	8.17911
91	G	L	10.3796
91	H	L	13.2194
91	I	L	3.16734
91	K	L	11.4295
91	M	L	2.10433
91	N	L	10.3457
91	P	L	12.2862
91	Q	L	8.16912
91	R	L	15.2871
91	S	L	10.4458
91	T	L	9.88539
91	V	L	3.57135
91	W	L	19.3509
91	Y	L	11.121
92	A	P	0.973522
92	C	P	3.58254
92	D	P	7.40188
92	E	P	5.8965
92	F	P	3.76304
92	G	P	6.00514
92	H	P	3.06079
92	I	P	6.60032
92	K	P	7.90223
92	L	P	2.61535
92	M	P	2.9585
92	N	P	4.84661
92	Q	P	4.28897
92	R	P	3.79067
92	S	P	4.57165
92	T	P	3.89918
92	V	P	1.71261
92	W	P	3.45075
92	Y	P	7.12436
93	A	S	-0.758078
93	C	S	3.178
93	D	S	-0.225229
93	E	S	-1.04681
93	F	S	0.438101
93	G	S	1.87223
93	H	S	0.37273
93	I	S	1.38864
93	K	S	-0.256388
93	L	S	0.515814
93	M	S	1.12569
93	N	S	0.419604
93	P	S	-1.51408
93	Q	S	-0.460563
93	R	S	1.04314
93	T	S	0.760145
93	V	S	1.24857
93	W	S	-0.703091
93	Y	S	-0.811317
94	A	W	6.71644
94	C	W	8.45538
94	D	W	2.53587
94	E	W	2.71802
94	F	W	3.66238
94	G	W	10.8801
94	H	W	7.69664
94	I	W	5.95729
94	K	W	7.55998
94	L	W	6.19283
94	M	W	7.85066
94	N	W	8.89644
94	P	W	17.9568
94	Q	W	5.64544
94	R	W	9.68176
94	S	W	5.74347
94	T	W	4.13037
94	V	W	7.30426
94	Y	W	1.80571
95	A	V	8.00426
95	C	V	7.35159
95	D	V	13.5755
95	E	V	14.1378
95	F	V	6.92743
95	G	V	15.4438
95	H	V	13.0273
95	I	V	2.43399
95	K	V	24.2332
95	L	V	8.49263
95	M	V	9.08333
95	N	V	11.1359
95	P	V	24.1229
95	Q	V	17.3386
95	R	V	22.1318
95	S	V	12.3277
95	T	V	7.59031
95	W	V	14.9654
95	Y	V	9.11135
96	A	S	-2.39319
96	C	S	-1.91395
96	D	S	0.882427
96	E	S	-1.0091
96	F	S	-2.82354
96	G	S	2.15443
96	H	S	-0.769872
96	I	S	-1.53837
96	K	S	-3.77134
96	L	S	-6.75215
96	M	S	-3.50046
96	N	S	-0.226918
96	P	S	10.821
96	Q	S	-3.70846
96	R	S	-2.54122
96	T	S	-1.2671
96	V	S	-1.76477
96	W	S	1.795
96	Y	S	-1.06932
97	A	S	-0.0172184
97	C	S	0.735235
97	D	S	0.247715
97	E	S	0.312603
97	F	S	1.19289
97	G	S	1.16156
97	H	S	0.324326
97	I	S	0.800528
97	K	S	-0.184588
97	L	S	-1.02496
97	M	S	0.54646
97	N	S	-0.0752962
97	P	S	15.0065
97	Q	S	0.497986
97	R	S	-0.915624
97	T	S	-0.419704
97	V	S	0.305437
97	W	S	0.454974
97	Y	S	0.69429
98	A	I	8.94083
98	C	I	9.12214
98	D	I	9.67303
98	E	I	6.98596
98	F	I	4.32421
98	G	I	14.9432
98	H	I	7.85052
98	K	I	6.97082
98	L	I	3.112
98	M	I	7.49901
98	N	I	9.17302
98	P	I	22.3795
98	Q	I	6.69112
98	R	I	7.66729
98	S	I	12.0803
98	T	I	8.1592
98	V	I	3.90672
98	W	I	5.07452
98	Y	I	2.68825
99	A	T	2.33836
99	C	T	3.93002
99	D	T	2.1875
99	E	T	1.55954
99	F	T	-0.364785
99	G	T	4.03805
99	H	T	1.52738
99	I	T	1.87
99	K	T	0.0861198
99	L	T	-0.329302
99	M	T	-1.01796
99	N	T	1.27602
99	P	T	2.00585
99	Q	T	0.102637
99	R	T	-1.01518
99	S	T	1.70822
99	V	T	1.7328
99	W	T	-0.432394
99	Y	T	-1.21203
100	A	D	4.70288
100	C	D	5.20967
100	E	D	2.43906
100	F	D	4.07818
100	G	D	7.1218
100	H	D	4.02257
100	I	D	2.11464
100	K	D	4.60083
100	L	D	3.352
100	M	D	5.29178
100	N	D	2.28685
100	P	D	14.6602
100	Q	D	3.86804
100	R	D	5.20958
100	S	D	2.97673
100	T	D	3.68871
100	V	D	1.96442
100	W	D	5.77035
100	Y	D	3.706
101	A	K	1.49361
101	C	K	4.2671
101	D	K	7.46419
101	E	K	2.65774
101	F	K	0.23806
101	G	K	4.61889
101	H	K	-0.13388
101	I	K	2.41261
101	L	K	2.38203
101	M	K	3.17434
101	N	K	2.79753
101	P	K	-1.05739
101	Q	K	0.425968
101	R	K	-0.148984
101	S	K	0.868267
101	T	K	-0.190111
101	V	K	1.97082
101	W	K	-1.08175
101	Y	K	-0.375656
102	A	N	0.663668
102	C	N	3.94147
102	D	N	-0.339915
102	E	N	0.597888
102	F	N	0.331471
102	G	N	2.00645
102	H	N	1.36753
102	I	N	0.124554
102	K	N	0.595398
102	L	N	0.833633
102	M	N	2.22033
102	P	N	10.5172
102	Q	N	0.910473
102	R	N	1.15625
102	S	N	0.339202
102	T	N	0.207595
102	V	N	-0.0717327
102	W	N	0.914532
102	Y	N	0.958247
103	A	T	3.56367
103	C	T	5.125
103	D	T	5.24635
103	E	T	2.51092
103	F	T	0.523272
103	G	T	6.32146
103	H	T	0.515704
103	I	T	1.05801
103	K	T	2.35144
103	L	T	0.384294
103	M	T	2.64394
103	N	T	3.91634
103	P	T	15.4459
103	Q	T	1.71827
103	R	T	0.723103
103	S	T	2.68986
103	V	T	1.2061
103	W	T	-1.89546
103	Y	T	-0.64307
104	A	L	9.52268
104	C	L	10.4441
104	D	L	16.175
104	E	L	13.6593
104	F	L	5.3272
104	G	L	16.1201
104	H	L	12.308
104	I	L	4.63802
104	K	L	14.3519
104	M	L	3.17835
104	N	L	12.3085
104	P	L	32.5481
104	Q	L	8.01626
104	R	L	14.0825
104	S	L	14.6202
104	T	L	10.9984
104	V	L	7.49708
104	W	L	8.3346
104	Y	L	8.25268
105	A	T	-0.0606124
105	C	T	0.764017
105	D	T	1.88654
105	E	T	1.55095
105	F	T	2.20603
105	G	T	5.32954
105	H	T	2.51552
105	I	T	-4.47369
105	K	T	2.70901
105	L	T	-3.45786
105	M	T	-0.604246
105	N	T	2.28694
105	P	T	9.15319
105	Q	T	1.32788
105	R	T	2.40589
105	S	T	3.01544
105	V	T	-3.5112
105	W	T	3.46939
105	Y	T	5.94062
106	A	N	-0.963786
106	C	N	1.68262
106	D	N	1.21762
[truncated: 3,759 more rows]
