# Supplementary material for: Enriching productive mutational paths accelerates enzyme evolution
Source: Nat Chem Biol. 2024 Sep 11;20(12):1662–9. doi: 10.1038/s41589-024-01712-3 (PMC11581979; doi:10.1038/s41589-024-01712-3)
Supplement: Supplementary file 6 — Data used to create Fig. 2b,d,e. [file 41589_2024_1712_MOESM6_ESM.xlsx]

## Sheet: Source Data Fig. 2
Fig. 2b, 2d and 2e
site	mutation	wt	ddG	criteria
1	F	E	-1.13496	ddg
1	I	E	-1.40494	ddg
1	L	E	-3.56503	ddg
1	M	E	-1.6155	ddg
1	P	E	-0.693195	ddg
1	V	E	-1.32859	ddg
1	Y	E	-2.04109	ddg
2	H	A	-2.03637	ddg
2	L	A	-0.648371	ddg
2	P	A	-1.82035	ddg
3	E	A	-1.29381	ddg
3	F	A	-4.26023	ddg
3	H	A	-1.77212	ddg
3	K	A	-1.07346	ddg
3	P	A	-2.50448	ddg
3	S	A	-1.69381	ddg
3	Y	A	-4.13038	ddg
4	F	Q	-1.24853	ddg
4	I	Q	-2.55996	ddg
4	L	Q	-2.10344	ddg
4	P	Q	8.5195	phylo
4	R	Q	-0.732078	ddg
4	T	Q	-0.88799	ddg
4	V	Q	-2.38821	ddg
4	W	Q	-1.99898	ddg
4	Y	Q	-1.817	ddg
5	A	S	-2.7091	ddg
5	C	S	-1.46387	ddg
5	F	S	-5.27214	ddg
5	H	S	-4.66744	ddg
5	I	S	-5.38748	ddg
5	K	S	-2.41973	ddg
5	L	S	-4.4003	ddg
5	P	S	-5.2089	ddg
5	Q	S	-0.765373	ddg
5	R	S	-3.51206	ddg
5	T	S	-0.787953	ddg
5	V	S	-6.34116	ddg
5	W	S	-5.12009	ddg
5	Y	S	-5.88373	ddg
6	I	V	-1.75782	ddg
6	L	V	0.641557	phylo
6	W	V	-1.51278	ddg
7	K	D	10.9812	phylo
7	R	D	8.96266	phylo
8	D	Q	1.54781	phylo
8	W	Q	-1.03254	ddg
10	A	I	5.25882	phylo
10	F	I	-3.46634	ddg
10	L	I	-1.04261	ddg
10	M	I	-2.49418	ddg
12	I	A	-1.03101	ddg
12	L	A	-1.20979	ddg
12	R	A	-0.536004	ddg
12	W	A	-1.62427	ddg
12	Y	A	-0.633578	ddg
13	A	R	-0.791367	ddg
13	C	R	-2.6583	ddg
13	F	R	-4.72784	ddg
13	H	R	-3.32652	ddg
13	I	R	-0.735131	ddg
13	L	R	-4.65855	ddg
13	M	R	-3.59277	ddg
13	N	R	-0.90814	ddg
13	T	R	-1.02008	ddg
13	V	R	-2.58607	ddg
13	W	R	-2.32148	ddg
13	Y	R	-2.2695	ddg
15	F	K	-4.17973	ddg
15	L	K	-3.58684	ddg
15	M	K	-1.1987	ddg
15	Y	K	-2.86012	ddg
16	F	V	1.44985	phylo
16	L	V	-0.801598	ddg
16	Y	V	-0.739192	ddg
17	F	Y	-0.765745	ddg
18	I	F	9.54839	phylo
20	A	V	4.73989	act_tunnel
20	C	V	3.73966	act_tunnel
20	D	V	11.8757	act_tunnel
20	E	V	12.8856	act_tunnel
20	F	V	3.00347	act_tunnel
20	G	V	10.7414	act_tunnel
20	H	V	6.99446	act_tunnel
20	I	V	2.32916	act_tunnel
20	K	V	14.7247	act_tunnel
20	L	V	1.74008	act_tunnel
20	M	V	5.85339	act_tunnel
20	N	V	6.24089	act_tunnel
20	P	V	12.0921	act_tunnel
20	Q	V	10.277	act_tunnel
20	R	V	15.3311	act_tunnel
20	S	V	7.31633	act_tunnel
20	T	V	4.48553	phyloact_tunnel
20	W	V	7.11872	act_tunnel
20	Y	V	6.61129	act_tunnel
21	C	A	0.500869	act_tunnel
21	D	A	7.56463	act_tunnel
21	E	A	5.37919	act_tunnel
21	F	A	-3.9746	ddgact_tunnel
21	G	A	8.4916	act_tunnel
21	H	A	-1.04408	ddgact_tunnel
21	I	A	-3.80349	ddgact_tunnel
21	K	A	2.85631	act_tunnel
21	L	A	-4.29781	ddgact_tunnel
21	M	A	-2.28761	ddgact_tunnel
21	N	A	0.791907	act_tunnel
21	P	A	9.64238	act_tunnel
21	Q	A	-0.668612	ddgact_tunnel
21	R	A	-5.15892	ddgact_tunnel
21	S	A	3.89508	act_tunnel
21	T	A	4.07077	act_tunnel
21	V	A	-3.62482	ddgact_tunnel
21	W	A	-6.22435	ddgact_tunnel
21	Y	A	-2.92714	ddgact_tunnel
22	A	T	-0.742756	ddg
22	C	T	-1.23921	ddg
22	I	T	-3.5128	ddg
22	L	T	-3.44272	ddg
22	M	T	-3.04525	ddg
22	Q	T	-1.73438	ddg
22	V	T	-2.37497	ddgphylo
22	Y	T	-6.13112	ddg
24	A	Q	-1.25491	ddg
24	F	Q	-4.10263	ddg
24	H	Q	-0.612975	ddg
24	I	Q	-4.03438	ddg
24	L	Q	-1.57591	ddg
24	M	Q	-1.84477	ddg
24	P	Q	-3.46913	ddg
24	V	Q	-1.23387	ddg
24	W	Q	-6.55421	ddg
24	Y	Q	-4.69926	ddg
25	D	N	-0.693713	ddg
25	E	N	-0.606008	ddg
26	F	R	-1.75539	ddg
26	H	R	-0.892028	ddg
26	I	R	-3.70787	ddg
26	K	R	-3.46618	ddg
26	L	R	-2.5456	ddg
26	M	R	-2.67636	ddg
26	N	R	-1.13773	ddg
26	Q	R	-1.57321	ddg
26	T	R	-1.1409	ddg
26	V	R	-3.45966	ddg
26	Y	R	-2.85553	ddg
28	F	T	-3.81517	ddg
28	Y	T	-3.54549	ddg
29	D	T	1.39017	phylo
29	I	T	-0.709105	ddg
29	V	T	-0.502582	ddg
29	W	T	-8.98676	ddg
31	A	K	-0.765869	ddg
31	D	K	-0.50457	ddg
31	E	K	-1.49472	ddg
31	F	K	-2.16297	ddg
31	H	K	-1.75635	ddg
31	L	K	-1.14204	ddg
31	N	K	-0.780544	ddg
31	R	K	-0.525176	ddg
31	W	K	-1.31929	ddg
31	Y	K	-2.81139	ddg
32	A	N	-0.520183	ddg
32	F	N	-0.74978	ddg
32	H	N	-1.28339	ddg
32	I	N	-4.08276	ddg
32	L	N	-3.32506	ddg
32	M	N	-1.16275	ddg
32	T	N	-2.54581	ddg
32	V	N	-3.2056	ddg
32	W	N	-2.44673	ddg
32	Y	N	-2.25132	ddgphylo
33	F	A	-2.20671	ddg
33	I	A	-2.34502	ddg
33	T	A	-1.02009	ddg
33	V	A	-1.38539	ddg
33	W	A	-1.33543	ddg
33	Y	A	-3.23346	ddg
34	F	A	-0.909461	ddg
34	I	A	-2.87563	ddg
34	L	A	-1.51553	ddg
34	V	A	-1.77862	ddg
34	Y	A	-0.550456	ddg
36	L	I	2.25677	phylo
37	K	Q	1.85973	phylo
38	F	A	-3.96184	ddg
38	H	A	-4.00292	ddg
38	I	A	-3.23734	ddg
38	K	A	-2.02695	ddg
38	L	A	-2.68769	ddg
38	M	A	-1.0292	ddg
38	N	A	-2.30852	ddg
38	Q	A	-1.09594	ddg
38	R	A	-2.5431	ddg
38	S	A	-0.648105	ddg
38	T	A	-3.09251	ddg
38	V	A	-3.99675	ddg
38	W	A	-3.25262	ddg
38	Y	A	-4.2161	ddg
39	C	D	-1.08979	ddg
39	E	D	2.04542	phylo
39	F	D	-7.17951	ddg
39	H	D	-2.05608	ddgphylo
39	I	D	-4.88035	ddg
39	L	D	-4.4265	ddg
39	M	D	-2.30571	ddg
39	Q	D	-0.530511	ddg
39	T	D	-1.80332	ddg
39	V	D	-6.38905	ddg
39	Y	D	-5.73855	ddg
41	N	G	4.12846	phylo
43	L	V	-0.875732	ddg
44	A	W	9.1381	act_tunnel
44	C	W	10.5474	act_tunnel
44	D	W	10.7957	act_tunnel
44	E	W	11.8153	act_tunnel
44	F	W	1.80839	act_tunnel
44	G	W	12.3912	act_tunnel
44	H	W	8.56165	act_tunnel
44	I	W	7.98424	act_tunnel
44	K	W	8.42538	act_tunnel
44	L	W	4.97035	act_tunnel
44	M	W	7.05032	act_tunnel
44	N	W	9.93363	act_tunnel
44	P	W	10.116	act_tunnel
44	Q	W	8.87084	act_tunnel
44	R	W	7.29573	act_tunnel
44	S	W	11.8162	act_tunnel
44	T	W	8.4218	phyloact_tunnel
44	V	W	6.71669	act_tunnel
44	Y	W	1.74792	act_tunnel
45	A	P	-1.84399	ddgact_tunnel
45	C	P	-0.0130487	act_tunnel
45	D	P	5.89092	act_tunnel
45	E	P	7.385	act_tunnel
45	F	P	0.882974	act_tunnel
45	G	P	4.83053	act_tunnel
45	H	P	2.41711	act_tunnel
45	I	P	0.153655	act_tunnel
45	K	P	15.104	act_tunnel
45	L	P	2.78709	act_tunnel
45	M	P	1.40867	act_tunnel
45	N	P	3.17307	act_tunnel
45	Q	P	2.25716	act_tunnel
45	R	P	11.0444	act_tunnel
45	S	P	1.69751	act_tunnel
45	T	P	-0.683321	ddgact_tunnel
45	V	P	-1.99336	ddgact_tunnel
45	W	P	6.29141	act_tunnel
45	Y	P	5.31556	act_tunnel
46	A	E	0.023122	act_tunnel
46	C	E	3.19268	act_tunnel
46	D	E	2.46273	act_tunnel
46	F	E	-5.98693	ddgact_tunnel
46	G	E	4.71775	act_tunnel
46	H	E	-1.13519	ddgact_tunnel
46	I	E	-3.82411	ddgact_tunnel
46	K	E	-0.48911	act_tunnel
46	L	E	-5.54373	ddgact_tunnel
46	M	E	-2.93656	ddgact_tunnel
46	N	E	0.908893	act_tunnel
46	P	E	8.67099	act_tunnel
46	Q	E	-2.36896	ddgact_tunnel
46	R	E	-0.644714	ddgact_tunnel
46	S	E	3.3107	act_tunnel
46	T	E	1.2293	act_tunnel
46	V	E	-3.69533	ddgact_tunnel
46	W	E	-5.98759	ddgact_tunnel
46	Y	E	-6.87317	ddgact_tunnel
47	A	N	2.23875	act_tunnel
47	C	N	3.33377	act_tunnel
47	D	N	-0.390444	act_tunnel
47	E	N	1.46536	act_tunnel
47	F	N	0.85702	act_tunnel
47	G	N	6.01493	act_tunnel
47	H	N	-0.778202	ddgact_tunnel
47	I	N	3.07689	act_tunnel
47	K	N	1.00695	act_tunnel
47	L	N	1.02337	act_tunnel
47	M	N	4.03014	act_tunnel
47	P	N	20.8799	act_tunnel
47	Q	N	2.29728	act_tunnel
47	R	N	2.99742	act_tunnel
47	S	N	0.657091	act_tunnel
47	T	N	-0.888315	ddgact_tunnel
47	V	N	1.41855	act_tunnel
47	W	N	1.62557	act_tunnel
47	Y	N	0.383385	act_tunnel
48	A	S	-2.64038	ddg
48	C	S	-1.6496	ddg
48	F	S	-1.99465	ddg
48	I	S	-2.3149	ddg
48	M	S	-1.5903	ddg
48	Q	S	-0.554374	ddg
48	V	S	-2.22077	ddg
48	W	S	-0.616132	ddg
48	Y	S	-1.33962	ddg
50	A	K	-1.20006	ddgact_tunnel
50	C	K	0.872904	act_tunnel
50	D	K	4.11777	act_tunnel
50	E	K	3.76008	act_tunnel
50	F	K	-3.7267	ddgact_tunnel
50	G	K	1.97533	act_tunnel
50	H	K	-0.791559	ddgact_tunnel
50	I	K	-1.52262	ddgact_tunnel
50	L	K	-2.7538	ddgact_tunnel
50	M	K	-2.03254	ddgact_tunnel
50	N	K	0.603231	act_tunnel
50	P	K	9.12053	act_tunnel
50	Q	K	-1.87172	ddgact_tunnel
50	R	K	0.628433	act_tunnel
50	S	K	3.36353	act_tunnel
50	T	K	-0.733398	ddgact_tunnel
50	V	K	-2.92189	ddgact_tunnel
50	W	K	-0.179057	act_tunnel
50	Y	K	-3.74087	ddgact_tunnel
52	A	D	-2.13055	ddg
52	E	D	-1.33971	ddg
52	F	D	-3.84716	ddg
52	H	D	-1.21101	ddg
52	I	D	-3.67865	ddg
52	K	D	-2.38957	ddg
52	L	D	-4.25729	ddg
52	M	D	-1.63906	ddg
52	N	D	-1.10172	ddg
52	Q	D	-2.06982	ddg
52	R	D	-3.18154	ddg
52	S	D	-1.70961	ddg
52	V	D	-3.71142	ddg
52	W	D	-3.20254	ddg
52	Y	D	-3.52074	ddg
53	F	A	-2.64816	ddg
53	V	A	-1.49551	ddg
53	Y	A	-4.74171	ddg
54	F	T	-3.90634	ddg
54	I	T	-7.24213	ddg
54	L	T	-6.20681	ddg
54	M	T	-2.74333	ddg
54	V	T	-3.56602	ddg
54	Y	T	-1.6819	ddg
55	H	E	-3.88687	ddg
55	L	E	-2.00825	ddg
55	W	E	-8.13831	ddg
57	I	S	-0.657008	ddg
57	Q	S	-0.785405	ddg
57	V	S	-0.808272	ddg
58	L	Q	-2.04701	ddg
58	M	Q	-0.549376	ddg
58	P	Q	-1.42212	ddg
58	R	Q	-0.721916	ddg
58	Y	Q	-2.47508	ddg
59	F	G	-0.572693	ddg
59	H	G	-1.35803	ddg
59	L	G	-0.756474	ddg
59	N	G	-0.911614	ddg
60	I	N	-1.59601	ddg
60	V	N	-2.0194	ddg
61	W	F	-1.98249	ddg
62	D	N	-0.667229	ddg
62	W	N	-0.568958	ddg
64	I	A	-0.913162	ddg
64	K	A	-0.74732	ddg
64	L	A	-1.36612	ddg
64	Q	A	-1.32787	ddg
64	R	A	-1.81504	ddg
64	S	A	-0.690375	ddg
64	T	A	-2.06587	ddg
64	V	A	-0.880565	ddg
65	A	G	-3.44763	ddg
65	D	G	-2.78657	ddg
65	E	G	-2.65525	ddg
65	F	G	-4.78504	ddg
65	H	G	-3.07297	ddg
65	I	G	-5.96067	ddg
65	K	G	-2.89287	ddg
65	L	G	-6.98811	ddg
65	M	G	-6.86644	ddg
65	N	G	-3.27821	ddg
65	P	G	-2.40685	ddg
65	Q	G	-5.41772	ddg
65	R	G	-1.92306	ddg
65	S	G	-1.52163	ddg
65	T	G	-3.36766	ddg
65	V	G	-5.20471	ddg
65	W	G	-5.71946	ddg
65	Y	G	-6.31745	ddg
66	F	A	-1.44778	ddg
66	I	A	-0.607565	ddg
66	M	A	-0.802136	ddg
66	V	A	-0.501336	ddg
68	A	Y	-0.641451	ddg
68	I	Y	-1.24636	ddg
68	L	Y	-1.69517	ddg
68	M	Y	-0.510749	ddg
68	T	Y	-0.703067	ddg
68	V	Y	-2.78145	ddg
68	W	Y	-1.30204	ddg
71	E	N	-0.841137	ddg
71	I	N	-2.53688	ddg
71	K	N	-0.625991	ddg
71	L	N	-1.41293	ddg
71	T	N	-1.24543	ddg
71	V	N	-2.03728	ddg
71	W	N	-1.4984	ddg
71	Y	N	-0.988958	ddg
72	F	W	4.35767	phylo
73	I	A	-1.76218	ddg
73	L	A	-2.71111	ddg
73	V	A	-0.961448	ddg
74	D	Q	-0.503411	ddg
74	E	Q	-0.728709	ddg
74	F	Q	-1.50883	ddg
74	I	Q	-1.30542	ddg
74	L	Q	-2.67849	ddg
74	W	Q	-0.915406	ddg
74	Y	Q	-1.35266	ddg
75	A	Q	-1.13994	ddg
75	L	Q	-0.735281	ddg
76	F	N	-0.910921	ddg
76	Y	N	-1.97143	ddg
77	N	G	-1.39965	ddg
78	L	K	-0.854607	ddg
78	M	K	1.08017	phylo
80	V	I	1.51846	phylo
81	R	G	9.94731	phylo
82	A	G	-2.26883	ddgact_tunnel
82	C	G	5.38611	act_tunnel
82	D	G	7.5585	act_tunnel
82	E	G	11.4199	act_tunnel
82	F	G	21.4438	act_tunnel
82	H	G	6.25059	act_tunnel
82	I	G	7.11701	act_tunnel
82	K	G	13.8199	act_tunnel
82	L	G	20.187	act_tunnel
82	M	G	6.0378	act_tunnel
82	N	G	7.46269	act_tunnel
82	P	G	23.8932	act_tunnel
82	Q	G	8.24868	act_tunnel
82	R	G	16.7041	act_tunnel
82	S	G	4.13215	act_tunnel
82	T	G	8.18761	act_tunnel
82	V	G	8.84569	act_tunnel
82	W	G	12.4323	act_tunnel
82	Y	G	2.09484	act_tunnel
83	A	G	12.6622	act_tunnel
83	C	G	30.1041	act_tunnel
83	D	G	12.0258	act_tunnel
83	E	G	39.7347	act_tunnel
83	F	G	24.1818	act_tunnel
83	H	G	41.2922	phyloact_tunnel
83	I	G	35.4734	act_tunnel
83	K	G	27.9149	act_tunnel
83	L	G	27.7466	act_tunnel
83	M	G	27.3335	act_tunnel
83	N	G	18.3273	act_tunnel
83	P	G	59.4513	act_tunnel
83	Q	G	27.2653	act_tunnel
83	R	G	43.2069	act_tunnel
83	S	G	20.929	act_tunnel
83	T	G	31.458	act_tunnel
83	V	G	15.6454	act_tunnel
83	W	G	40.7505	act_tunnel
83	Y	G	36.3537	act_tunnel
84	A	M	0.354148	act_tunnel
84	C	M	2.40912	act_tunnel
84	D	M	7.85355	act_tunnel
84	E	M	6.00209	act_tunnel
84	F	M	-0.452495	act_tunnel
84	G	M	7.26466	act_tunnel
84	H	M	5.45556	act_tunnel
84	I	M	-5.93624	ddgact_tunnel
84	K	M	9.99888	act_tunnel
84	L	M	-2.79749	ddgact_tunnel
84	N	M	5.33816	act_tunnel
84	P	M	-2.4316	ddgact_tunnel
84	Q	M	3.88498	act_tunnel
84	R	M	10.0901	act_tunnel
84	S	M	6.01784	act_tunnel
84	T	M	0.321305	phyloact_tunnel
84	V	M	-3.5795	ddgact_tunnel
84	W	M	2.57819	act_tunnel
84	Y	M	-0.961683	ddgact_tunnel
85	A	L	8.94623	act_tunnel
85	C	L	8.47538	act_tunnel
85	D	L	13.5835	act_tunnel
85	E	L	12.9382	act_tunnel
85	F	L	5.11655	act_tunnel
85	G	L	16.4538	act_tunnel
85	H	L	10.1336	act_tunnel
85	I	L	2.24387	act_tunnel
85	K	L	19.1667	act_tunnel
85	M	L	3.3777	act_tunnel
85	N	L	10.6861	act_tunnel
85	P	L	16.9706	act_tunnel
85	Q	L	10.3998	act_tunnel
85	R	L	14.2356	act_tunnel
85	S	L	13.0955	act_tunnel
85	T	L	10.05	act_tunnel
85	V	L	5.62826	act_tunnel
85	W	L	11.7787	act_tunnel
85	Y	L	8.88985	act_tunnel
87	A	W	-3.14326	ddgact_tunnel
87	C	W	-2.04055	ddgact_tunnel
87	D	W	4.00832	act_tunnel
87	E	W	2.80523	act_tunnel
87	F	W	-6.36855	ddgact_tunnel
87	G	W	0.772622	act_tunnel
87	H	W	-7.14685	ddgact_tunnel
87	I	W	-2.4809	ddgact_tunnel
87	K	W	5.10804	act_tunnel
87	L	W	-6.76941	ddgact_tunnel
87	M	W	-6.71229	ddgact_tunnel
87	N	W	1.39019	act_tunnel
87	P	W	-2.72426	ddgact_tunnel
87	Q	W	0.628064	act_tunnel
87	R	W	1.06598	act_tunnel
87	S	W	0.816169	act_tunnel
87	T	W	-2.42279	ddgact_tunnel
87	V	W	-4.21858	ddgact_tunnel
87	Y	W	-5.85521	ddgact_tunnel
88	E	H	-1.27552	ddg
88	Q	H	-1.28451	ddg
89	A	S	-0.933841	ddgact_tunnel
89	C	S	0.59756	act_tunnel
89	D	S	1.16923	act_tunnel
89	E	S	-0.573874	ddgact_tunnel
89	F	S	-1.50107	ddgact_tunnel
89	G	S	1.03178	act_tunnel
89	H	S	-0.523923	ddgact_tunnel
89	I	S	-1.37748	ddgact_tunnel
89	K	S	-0.211064	act_tunnel
89	L	S	-1.71493	ddgact_tunnel
89	M	S	-0.274949	act_tunnel
89	N	S	-2.33746	ddgact_tunnel
89	P	S	8.76123	act_tunnel
89	Q	S	-0.679669	ddgact_tunnel
89	R	S	-0.266305	act_tunnel
89	T	S	-0.326759	act_tunnel
89	V	S	-0.945506	ddgact_tunnel
89	W	S	-0.48389	act_tunnel
89	Y	S	-0.630242	ddgact_tunnel
90	A	Q	3.26317	act_tunnel
90	C	Q	4.44033	act_tunnel
90	D	Q	-1.2962	ddgact_tunnel
90	E	Q	1.35938	act_tunnel
90	F	Q	1.57306	act_tunnel
90	G	Q	3.67246	act_tunnel
90	H	Q	-0.741578	ddgact_tunnel
90	I	Q	14.6527	act_tunnel
90	K	Q	5.14195	act_tunnel
90	L	Q	5.1545	act_tunnel
90	M	Q	3.28388	act_tunnel
90	N	Q	0.218558	act_tunnel
90	P	Q	21.3525	act_tunnel
90	R	Q	4.59643	act_tunnel
90	S	Q	4.93985	act_tunnel
90	T	Q	6.6788	act_tunnel
90	V	Q	13.2333	act_tunnel
90	W	Q	1.22279	act_tunnel
90	Y	Q	1.8882	act_tunnel
93	A	S	-0.758078	ddg
93	E	S	-1.04681	ddg
93	P	S	-1.51408	ddg
93	W	S	-0.703091	ddg
93	Y	S	-0.811317	ddg
96	A	S	-2.39319	ddg
96	C	S	-1.91395	ddg
96	E	S	-1.0091	ddg
96	F	S	-2.82354	ddg
96	H	S	-0.769872	ddg
96	I	S	-1.53837	ddg
96	K	S	-3.77134	ddg
96	L	S	-6.75215	ddg
96	M	S	-3.50046	ddg
96	Q	S	-3.70846	ddg
96	R	S	-2.54122	ddg
96	T	S	-1.2671	ddg
96	V	S	-1.76477	ddg
96	Y	S	-1.06932	ddg
97	L	S	-1.02496	ddg
97	R	S	-0.915624	ddg
99	M	T	-1.01796	ddg
99	R	T	-1.01518	ddg
99	Y	T	-1.21203	ddg
101	P	K	-1.05739	ddg
101	W	K	-1.08175	ddg
102	E	N	0.597888	phylo
103	W	T	-1.89546	ddg
103	Y	T	-0.64307	ddg
105	I	T	-4.47369	ddg
105	L	T	-3.45786	ddg
105	M	T	-0.604246	ddg
105	V	T	-3.5112	ddg
106	A	N	-0.963786	ddg
106	I	N	-0.754343	ddg
106	K	N	-0.744757	ddg
106	L	N	-0.949553	ddg
106	V	N	-0.666433	ddg
108	L	M	0.71497	phylo
109	I	K	-2.55795	ddg
109	L	K	-0.73585	ddg
109	M	K	-0.690477	ddg
109	Q	K	-1.86379	ddg
109	R	K	-1.05153	ddg
109	V	K	-2.13547	ddg
109	Y	K	-0.956288	ddg
110	A	N	-0.643404	ddg
110	E	N	-1.8062	ddg
110	F	N	-2.56602	ddg
110	I	N	-1.81406	ddg
110	L	N	-2.40101	ddg
110	Q	N	-2.62941	ddg
110	T	N	-1.31563	ddg
110	V	N	-0.943128	ddg
110	W	N	-2.40138	ddg
110	Y	N	-2.83547	ddg
111	F	H	-6.6393	ddg
111	L	H	-0.645238	ddg
111	V	H	-1.35438	ddg
111	Y	H	-4.44889	ddg
113	F	T	-2.36097	ddg
113	I	T	-3.23748	ddg
113	L	T	-2.56695	ddg
113	M	T	-1.66801	ddg
113	V	T	-2.37677	ddg
113	W	T	-1.71205	ddg
113	Y	T	-2.9893	ddg
114	F	T	-0.508591	ddg
114	I	T	-1.02575	ddg
114	V	T	-1.91514	ddg
114	W	T	-0.815178	ddg
114	Y	T	-1.20183	ddg
115	V	L	0.775142	phylo
116	V	M	-0.733194	ddgphylo
117	A	T	-1.21704	ddg
117	I	T	-0.516145	ddg
117	R	T	-1.48659	ddg
117	V	T	-2.2558	ddg
118	H	R	3.24101	phylo
119	F	Y	-0.537567	ddg
119	W	Y	-1.45723	ddg
120	A	K	-1.07807	ddg
120	R	K	-3.19295	ddg
121	D	G	-1.62023	ddg
121	N	G	-0.656535	ddg
122	I	K	-0.509444	ddg
122	L	K	-0.849174	ddg
124	F	R	-3.27897	ddg
124	W	R	-5.44418	ddg
124	Y	R	-2.76274	ddgphylo
125	V	A	-1.08764	ddg
125	W	A	-0.558899	ddg
126	A	W	10.8685	act_tunnel
126	C	W	11.9924	act_tunnel
126	D	W	18.3327	act_tunnel
126	E	W	16.9593	act_tunnel
126	F	W	3.77262	act_tunnel
126	G	W	19.6816	act_tunnel
126	H	W	11.7163	act_tunnel
126	I	W	7.19099	act_tunnel
126	K	W	18.2053	act_tunnel
126	L	W	8.38177	act_tunnel
126	M	W	10.2716	act_tunnel
126	N	W	15.0163	act_tunnel
126	P	W	16.9846	act_tunnel
126	Q	W	16.7851	act_tunnel
126	R	W	14.824	act_tunnel
126	S	W	15.5827	act_tunnel
126	T	W	12.9864	act_tunnel
126	V	W	5.56816	act_tunnel
126	Y	W	6.35085	act_tunnel
127	A	D	-3.35777	ddgact_tunnel
127	C	D	-3.93126	ddgact_tunnel
127	E	D	1.38672	act_tunnel
127	F	D	-7.14899	ddgact_tunnel
127	G	D	-0.179595	act_tunnel
127	H	D	-0.857065	ddgact_tunnel
127	I	D	-11.3563	ddgact_tunnel
127	K	D	-1.17574	ddgact_tunnel
127	L	D	-9.49218	ddgact_tunnel
127	M	D	-4.79147	ddgact_tunnel
127	N	D	-5.01892	ddgact_tunnel
127	P	D	1.68015	act_tunnel
127	Q	D	-2.34164	ddgact_tunnel
127	R	D	-3.36979	ddgact_tunnel
127	S	D	0.330564	act_tunnel
127	T	D	-5.19856	ddgact_tunnel
127	V	D	-11.3115	ddgact_tunnel
127	W	D	-9.27595	ddgact_tunnel
127	Y	D	-6.34644	ddgact_tunnel
128	I	V	-1.16839	ddg
129	I	V	-1.4932	ddg
130	A	G	-0.515436	ddgact_tunnel
130	C	G	2.79934	act_tunnel
130	D	G	14.7073	act_tunnel
130	E	G	8.58521	act_tunnel
130	F	G	5.57046	act_tunnel
130	H	G	12.4541	act_tunnel
130	I	G	1.26887	act_tunnel
130	K	G	10.2283	act_tunnel
130	L	G	10.2232	act_tunnel
130	M	G	1.08281	act_tunnel
130	N	G	9.14946	phyloact_tunnel
130	P	G	4.16021	act_tunnel
130	Q	G	4.47568	act_tunnel
130	R	G	9.74513	act_tunnel
130	S	G	3.106	act_tunnel
130	T	G	0.601281	act_tunnel
130	V	G	-2.67091	ddgact_tunnel
130	W	G	8.1968	act_tunnel
130	Y	G	9.51345	act_tunnel
131	A	E	2.2365	act_tunnel
131	C	E	3.47928	act_tunnel
131	D	E	2.75096	act_tunnel
131	F	E	1.90361	act_tunnel
131	G	E	1.61799	act_tunnel
131	H	E	2.42196	act_tunnel
131	I	E	15.4223	act_tunnel
131	K	E	6.9113	act_tunnel
131	L	E	2.62155	act_tunnel
131	M	E	3.30226	act_tunnel
131	N	E	3.06771	act_tunnel
131	P	E	2.34901	act_tunnel
131	Q	E	2.17023	act_tunnel
131	R	E	3.08991	act_tunnel
131	S	E	4.33582	act_tunnel
131	T	E	4.37623	act_tunnel
131	V	E	13.3479	act_tunnel
131	W	E	1.09977	act_tunnel
131	Y	E	1.28716	act_tunnel
132	F	A	-6.28438	ddg
132	I	A	-5.97825	ddg
132	L	A	-7.39761	ddg
132	M	A	-1.82613	ddg
132	N	A	-0.600743	ddg
132	V	A	-3.31501	ddg
132	W	A	-1.45862	ddg
132	Y	A	-2.02817	ddg
133	W	F	-1.25687	ddg
134	L	N	-1.16562	ddg
134	Y	N	-0.59012	ddg
135	A	E	-0.912582	ddg
135	D	E	-1.77921	ddgphylo
135	P	E	-2.2431	ddg
135	S	E	-1.20445	ddg
137	E	G	-1.38321	ddg
137	F	G	-2.84235	ddg
137	H	G	-2.73231	ddg
137	L	G	-1.00481	ddg
137	M	G	-1.54527	ddg
137	N	G	-2.65136	ddg
137	Q	G	-2.10143	ddg
137	Y	G	-2.47823	ddg
139	M	L	-0.701522	ddg
139	W	L	-3.50943	ddg
140	A	R	-0.990412	ddg
140	F	R	-1.22006	ddg
140	H	R	-0.989314	ddg
140	I	R	-2.36315	ddg
140	L	R	-2.58824	ddg
140	M	R	-2.29867	ddg
140	V	R	-2.69885	ddg
140	Y	R	-1.09355	ddg
141	E	Q	-1.3336	ddg
141	H	Q	-0.555894	ddg
141	L	Q	-1.46274	ddg
141	P	Q	-2.18604	ddg
141	S	Q	-0.935142	ddg
142	F	T	-1.29043	ddg
142	L	T	-2.72834	ddg
142	S	T	3.27859	phylo
142	V	T	-1.81387	ddg
142	W	T	-0.727297	ddg
143	I	V	-0.679132	ddg
144	W	F	-0.664994	ddgphylo
145	Y	L	2.65581	phylo
146	A	N	-0.690242	ddg
146	I	N	-0.958167	ddg
146	K	N	-1.89698	ddg
146	L	N	-3.94901	ddg
146	M	N	-2.65249	ddg
146	Q	N	-1.11105	ddg
146	R	N	-1.68558	ddg
146	T	N	-1.39713	ddg
146	V	N	-2.19153	ddg
146	W	N	-1.22526	ddg
148	L	I	0.935189	phylo
150	P	E	-0.664886	ddg
151	E	D	-0.793048	ddg
152	F	Y	-0.612373	ddg
152	W	Y	-3.14533	ddg
153	F	I	-1.72277	ddg
153	L	I	-5.99659	ddg
154	A	P	-10.4965	ddg
154	C	P	-9.74508	ddg
154	D	P	-7.38172	ddg
154	E	P	-9.50958	ddgphylo
154	F	P	-13.9232	ddg
154	G	P	-6.09907	ddg
154	H	P	-9.98324	ddg
154	I	P	-11.9047	ddg
154	K	P	-8.29485	ddg
154	L	P	-11.5855	ddg
154	M	P	-11.3233	ddg
154	N	P	-9.93164	ddg
154	Q	P	-9.07079	ddg
154	R	P	-11.6562	ddg
154	S	P	-8.6882	ddg
154	T	P	-9.33926	ddg
154	V	P	-12.1236	ddg
154	W	P	-13.8133	ddg
154	Y	P	-14.3303	ddg
158	F	Q	-0.838157	ddg
158	I	Q	-0.69252	ddg
158	L	Q	-1.15122	ddg
158	R	Q	-1.27785	ddgphylo
158	W	Q	-4.14117	ddg
158	Y	Q	-2.0221	ddg
159	I	T	-1.27901	ddg
163	V	A	-1.24903	ddg
164	Y	D	-0.895306	ddg
166	H	N	-0.558257	ddg
166	S	N	-1.53294	ddg
166	T	N	-2.09496	ddg
167	V	A	-0.931698	ddg
168	F	K	-0.509642	ddg
168	I	K	-1.58758	ddg
168	V	K	-2.38546	ddg
170	A	Y	12.5722	act_tunnel
170	C	Y	11.9007	act_tunnel
170	D	Y	15.6038	act_tunnel
170	E	Y	14.4556	act_tunnel
170	F	Y	1.91042	act_tunnel
170	G	Y	16.9774	act_tunnel
170	H	Y	9.12842	act_tunnel
170	I	Y	6.06391	act_tunnel
170	K	Y	11.5527	act_tunnel
170	L	Y	3.83064	act_tunnel
170	M	Y	4.89009	act_tunnel
170	N	Y	12.5299	act_tunnel
170	P	Y	18.0112	act_tunnel
170	Q	Y	9.02424	act_tunnel
170	R	Y	11.2334	act_tunnel
170	S	Y	14.9965	act_tunnel
170	T	Y	12.709	act_tunnel
170	V	Y	7.33754	act_tunnel
170	W	Y	0.832405	act_tunnel
171	L	I	-0.643343	ddg
171	V	I	-2.00531	ddg
171	Y	I	3.77185	phylo
172	A	M	2.19395	act_tunnel
172	C	M	3.32753	act_tunnel
172	D	M	8.45659	act_tunnel
172	E	M	6.82704	act_tunnel
172	F	M	-1.9214	ddgact_tunnel
172	G	M	7.1475	act_tunnel
172	H	M	3.94962	act_tunnel
172	I	M	-1.21124	ddgact_tunnel
172	K	M	3.15729	act_tunnel
172	L	M	-2.81367	ddgact_tunnel
172	N	M	1.66432	phyloact_tunnel
172	P	M	7.23375	act_tunnel
172	Q	M	3.68506	act_tunnel
172	R	M	3.44748	act_tunnel
172	S	M	5.746	act_tunnel
172	T	M	1.03636	act_tunnel
172	V	M	-1.22671	ddgact_tunnel
172	W	M	1.26001	act_tunnel
172	Y	M	-1.79227	ddgact_tunnel
173	A	D	3.50628	act_tunnel
173	C	D	6.96122	act_tunnel
173	E	D	8.43415	act_tunnel
173	F	D	6.41088	act_tunnel
173	G	D	7.33762	act_tunnel
173	H	D	3.81411	act_tunnel
173	I	D	3.73032	act_tunnel
173	K	D	19.1087	act_tunnel
173	L	D	0.0578517	act_tunnel
173	M	D	4.72541	act_tunnel
173	N	D	6.97996	act_tunnel
173	P	D	5.44451	act_tunnel
173	Q	D	7.37016	act_tunnel
173	R	D	17.8517	act_tunnel
173	S	D	7.60284	act_tunnel
173	T	D	6.51896	act_tunnel
173	V	D	2.89794	act_tunnel
173	W	D	9.67494	act_tunnel
173	Y	D	14.834	act_tunnel
174	A	Y	2.0831	act_tunnel
174	C	Y	3.42451	act_tunnel
174	D	Y	-0.452192	act_tunnel
174	E	Y	2.72079	act_tunnel
174	F	Y	0.979261	act_tunnel
174	G	Y	1.78239	act_tunnel
174	H	Y	2.95369	act_tunnel
174	I	Y	2.49895	act_tunnel
174	K	Y	2.214	act_tunnel
174	L	Y	2.57713	act_tunnel
174	M	Y	2.89268	act_tunnel
174	N	Y	1.37115	act_tunnel
174	P	Y	4.26806	act_tunnel
174	Q	Y	2.90746	act_tunnel
174	R	Y	2.43492	act_tunnel
174	S	Y	4.42078	act_tunnel
174	T	Y	1.22491	act_tunnel
174	V	Y	2.49992	act_tunnel
174	W	Y	1.69948	act_tunnel
175	P	N	-2.17945	ddg
177	A	D	-1.29813	ddg
177	C	D	-1.91803	ddg
177	E	D	1.97647	phylo
177	F	D	-9.97221	ddg
177	H	D	-4.96317	ddg
177	I	D	-6.77263	ddg
177	L	D	-7.56794	ddg
177	M	D	-7.06	ddg
177	N	D	-4.12212	ddg
177	Q	D	-3.47448	ddg
177	T	D	-3.93322	ddg
177	V	D	-5.8289	ddg
177	W	D	-6.15839	ddg
177	Y	D	-9.51712	ddg
178	D	S	-1.2698	ddg
178	H	S	-1.54767	ddg
179	C	A	-0.624668	ddg
179	Q	A	-2.31452	ddg
179	T	A	-0.642566	ddg
180	G	S	4.22741	phylo
181	I	Y	-1.55876	ddg
181	K	Y	3.18686	phylo
181	L	Y	-1.94642	ddg
181	V	Y	-0.535959	ddg
182	K	P	1.8254	phylo
183	I	K	-3.2598	ddg
183	M	K	-1.02191	ddg
183	V	K	-2.67825	ddg
183	W	K	-0.57049	ddg
184	A	T	-1.27198	ddg
184	I	T	-4.23529	ddg
184	L	T	-3.96263	ddg
184	M	T	-1.05563	ddg
184	V	T	-5.19683	ddg
185	I	Q	-0.992829	ddg
185	W	Q	-1.57844	ddg
186	I	A	-2.24919	ddg
186	L	A	-3.74179	ddg
188	Y	V	1.20997	phylo
189	F	N	-0.71094	ddg
189	H	N	-0.534068	ddg
189	I	N	-2.36699	ddg
189	K	N	-1.12695	ddg
189	L	N	-0.938608	ddg
189	M	N	-0.670727	ddg
189	R	N	-1.23537	ddg
189	V	N	-1.20795	ddg
189	W	N	-1.0087	ddg
189	Y	N	-2.115	ddg
190	A	R	-1.03435	ddg
190	F	R	-5.17189	ddg
190	H	R	-1.19085	ddg
190	I	R	-3.91902	ddg
190	K	R	-2.07968	ddg
190	L	R	-3.99127	ddgphylo
190	M	R	-2.51055	ddgphylo
190	V	R	-2.12746	ddg
190	W	R	-1.17519	ddg
190	Y	R	-2.60904	ddg
192	A	K	-0.963297	ddg
192	F	K	-1.82373	ddg
192	H	K	-1.29233	ddg
192	I	K	-2.83727	ddg
192	L	K	-1.12557	ddg
192	R	K	-1.03719	ddg
192	V	K	-1.34529	ddg
192	W	K	-2.2665	ddg
192	Y	K	-1.26271	ddg
193	A	Q	-1.19308	ddg
193	F	Q	-2.013	ddg
193	I	Q	-1.32065	ddg
193	L	Q	-0.885803	ddg
193	N	Q	-0.50099	ddg
193	T	Q	-0.742987	ddg
193	V	Q	-1.10442	ddg
193	W	Q	-2.15783	ddg
194	L	W	7.36671	phylo
195	F	R	-1.08764	ddg
195	I	R	-2.86075	ddg
195	K	R	1.64588	phylo
195	L	R	-4.45096	ddg
195	M	R	-3.51881	ddg
195	V	R	-1.49069	ddg
195	W	R	-0.523064	ddg
195	Y	R	-1.57656	ddg
197	D	A	-0.664237	ddg
197	H	A	-0.569657	ddg
197	I	A	-0.673846	ddg
197	K	A	-0.694058	ddg
197	L	A	-1.05232	ddg
197	M	A	-0.927127	ddg
197	N	A	-1.0315	ddg
197	Q	A	-0.594672	ddg
197	R	A	-0.580475	ddg
197	S	A	-0.770629	ddg
197	W	A	-1.30498	ddg
203	A	G	-1.6113	ddg
204	L	I	-0.652397	ddg
204	V	I	1.32757	phylo
205	A	G	-4.80929	ddg
205	C	G	-2.69041	ddg
205	F	G	-0.524291	ddg
205	I	G	-2.89091	ddg
205	L	G	-4.02875	ddg
205	M	G	-2.87177	ddg
205	Q	G	-2.59289	ddg
205	S	G	-0.68094	ddg
205	T	G	-0.620142	ddg
205	V	G	-2.46741	ddg
206	A	S	-1.7324	ddgact_tunnel
206	C	S	-1.47357	ddgact_tunnel
206	D	S	-0.142999	act_tunnel
206	E	S	-0.78089	ddgact_tunnel
206	F	S	-10.0279	ddgphyloact_tunnel
206	G	S	3.67995	act_tunnel
206	H	S	-6.31782	ddgact_tunnel
206	I	S	-9.59838	ddgact_tunnel
206	K	S	-2.79503	ddgact_tunnel
206	L	S	-5.58257	ddgact_tunnel
206	M	S	-7.87135	ddgact_tunnel
206	N	S	-3.59383	ddgact_tunnel
206	P	S	-0.844312	ddgact_tunnel
206	Q	S	-2.74888	ddgact_tunnel
206	R	S	2.74297	act_tunnel
206	T	S	-2.13483	ddgact_tunnel
206	V	S	-7.49829	ddgact_tunnel
206	W	S	-5.90364	ddgact_tunnel
206	Y	S	-11.1671	ddgact_tunnel
207	A	Q	1.70262	act_tunnel
207	C	Q	2.9817	act_tunnel
207	D	Q	6.51221	act_tunnel
207	E	Q	4.04943	act_tunnel
207	F	Q	-1.02358	ddgact_tunnel
207	G	Q	1.41682	act_tunnel
207	H	Q	2.5921	act_tunnel
207	I	Q	1.04388	act_tunnel
207	K	Q	1.51873	act_tunnel
207	L	Q	0.321485	act_tunnel
207	M	Q	-2.69882	ddgact_tunnel
207	N	Q	3.58102	act_tunnel
207	P	Q	5.91371	act_tunnel
207	R	Q	-1.10557	ddgact_tunnel
207	S	Q	5.13709	act_tunnel
207	T	Q	4.3153	act_tunnel
207	V	Q	1.86776	act_tunnel
207	W	Q	-1.24524	ddgact_tunnel
207	Y	Q	0.0417899	act_tunnel
208	A	T	-2.33335	ddg
208	C	T	-2.25441	ddg
208	D	T	-0.536981	ddg
208	F	T	-5.67895	ddg
208	G	T	-0.678084	ddg
208	H	T	-3.10583	ddg
208	M	T	-4.90019	ddg
208	P	T	-6.26278	ddg
208	Q	T	-2.77233	ddg
208	W	T	-3.75221	ddg
208	Y	T	-5.47982	ddg
209	A	H	-1.50834	ddgact_tunnel
209	C	H	-0.426602	act_tunnel
209	D	H	-1.32137	ddgact_tunnel
209	E	H	-2.82967	ddgact_tunnel
209	F	H	-3.23874	ddgact_tunnel
209	G	H	2.52231	act_tunnel
209	I	H	-3.95861	ddgact_tunnel
209	K	H	1.52421	act_tunnel
209	L	H	-2.86282	ddgact_tunnel
209	M	H	0.387728	act_tunnel
209	N	H	-0.962312	ddgact_tunnel
209	P	H	2.75138	act_tunnel
209	Q	H	-0.027046	act_tunnel
209	R	H	-0.513726	ddgact_tunnel
209	S	H	-3.01118	ddgact_tunnel
209	T	H	1.08642	act_tunnel
209	V	H	-3.39292	ddgact_tunnel
209	W	H	-3.60596	ddgact_tunnel
209	Y	H	-0.895633	ddgact_tunnel
211	A	S	-0.622364	ddg
211	E	S	-0.731381	ddg
211	F	S	-1.95212	ddg
211	H	S	-2.73955	ddg
211	I	S	-3.50644	ddg
211	K	S	-1.08334	ddg
211	L	S	-2.45738	ddg
211	M	S	-1.04144	ddg
211	N	S	-1.59838	ddg
211	Q	S	-2.28245	ddg
211	T	S	-0.511656	ddg
211	V	S	-3.35188	ddg
211	W	S	-3.275	ddg
211	Y	S	-3.74207	ddg
212	P	A	-1.01573	ddg
212	V	A	-0.580702	ddg
214	S	Q	2.79828	phylo
215	A	G	-3.54531	ddg
215	P	G	17.033	phylo
215	S	G	-1.74323	ddg
215	V	G	-1.19949	ddg
216	F	A	-0.526732	ddg
216	L	A	-1.15568	ddg
216	Q	A	-1.51807	ddg
216	R	A	-1.34161	ddg
216	S	A	-0.938928	ddg
216	W	A	-1.33228	ddg
216	Y	A	-0.981752	ddg
217	F	G	-4.22118	ddg
217	H	G	-0.582484	ddg
217	L	G	-0.773293	ddg
217	M	G	-1.7283	ddg
217	W	G	-3.241	ddg
217	Y	G	-1.66235	ddg
218	Y	V	-1.69873	ddg
220	A	Q	-0.161766	phylo
220	F	Q	-1.96335	ddg
220	I	Q	-0.94626	ddg
220	L	Q	-1.47015	ddg
220	S	Q	-1.47523	ddg
220	T	Q	-2.63953	ddg
220	V	Q	-0.762	ddg
220	Y	Q	-2.24023	ddg
221	V	A	-1.14575	ddg
221	W	A	-0.712966	ddg
223	A	P	-3.20447	ddg
223	E	P	-1.31225	ddg
223	F	P	-4.42188	ddg
223	H	P	-1.33755	ddg
223	I	P	-2.86585	ddg
223	K	P	-2.43371	ddg
223	L	P	-4.54178	ddg
223	M	P	-3.87006	ddg
223	N	P	-0.551146	ddg
223	Q	P	-3.04587	ddg
223	R	P	-3.32772	ddg
223	S	P	-0.576566	ddg
223	T	P	-1.39211	ddg
223	V	P	-1.6773	ddg
223	W	P	-4.40335	ddg
223	Y	P	-5.29783	ddg
224	R	L	4.32636	phylo
225	F	L	3.25617	phylo
227	A	S	-1.83605	ddg
227	C	S	-0.90389	ddg
227	E	S	-0.88424	ddg
227	F	S	-1.84339	ddg
227	H	S	-0.85578	ddg
227	K	S	-1.21671	ddg
227	L	S	-1.74552	ddg
227	M	S	-1.98961	ddg
227	N	S	-0.76069	ddg
227	Q	S	-2.28396	ddg
227	R	S	-1.50473	ddg
227	W	S	-3.05195	ddg
227	Y	S	-1.84416	ddg
228	L	A	1.3359	phylo
230	A	T	-1.06903	ddg
230	C	T	-2.33013	ddg
230	I	T	-6.41329	ddg
230	L	T	-5.03345	ddg
230	V	T	-7.08572	ddg
231	E	P	-0.572674	ddg
231	L	P	-0.0320055	phylo
231	V	P	1.42822	phylo
232	Q	E	-0.684149	ddg
234	A	S	-3.86736	ddgphylo
234	C	S	-3.54731	ddg
234	F	S	-5.97428	ddg
234	I	S	-4.11781	ddg
234	L	S	-3.08118	ddg
234	M	S	-3.14687	ddg
234	N	S	-1.60852	ddg
234	T	S	-1.97279	ddg
234	V	S	-5.56153	ddg
234	Y	S	-6.2404	ddg
235	A	I	8.65097	act_tunnel
235	C	I	6.66439	act_tunnel
235	D	I	9.47	act_tunnel
235	E	I	10.8865	act_tunnel
235	F	I	2.52416	act_tunnel
235	G	I	14.5291	act_tunnel
235	H	I	4.54307	act_tunnel
235	K	I	13.5707	act_tunnel
235	L	I	2.32151	act_tunnel
235	M	I	5.54375	act_tunnel
235	N	I	6.60223	act_tunnel
235	P	I	8.08967	act_tunnel
235	Q	I	8.7816	act_tunnel
235	R	I	15.0902	act_tunnel
235	S	I	10.2769	act_tunnel
235	T	I	7.05265	act_tunnel
235	V	I	1.71658	act_tunnel
235	W	I	9.21731	act_tunnel
235	Y	I	3.20598	act_tunnel
236	A	L	7.08125	act_tunnel
236	C	L	4.96182	act_tunnel
236	D	L	8.79068	act_tunnel
236	E	L	6.01195	act_tunnel
236	F	L	1.17047	act_tunnel
236	G	L	9.2183	act_tunnel
236	H	L	7.30383	act_tunnel
236	I	L	-0.00595078	act_tunnel
236	K	L	7.18565	act_tunnel
236	M	L	3.90237	act_tunnel
236	N	L	4.26589	act_tunnel
236	P	L	13.2509	act_tunnel
236	Q	L	5.17953	act_tunnel
236	R	L	4.79357	act_tunnel
236	S	L	8.99318	act_tunnel
236	T	L	5.60579	phyloact_tunnel
236	V	L	0.987058	act_tunnel
236	W	L	3.00414	act_tunnel
236	Y	L	-0.0274866	act_tunnel
237	A	M	0.297297	act_tunnel
237	C	M	2.06342	act_tunnel
237	D	M	5.36745	act_tunnel
237	E	M	3.54967	phyloact_tunnel
237	F	M	-3.35718	ddgact_tunnel
237	G	M	6.96448	act_tunnel
237	H	M	-0.833525	ddgact_tunnel
237	I	M	4.82436	act_tunnel
237	K	M	2.75734	act_tunnel
237	L	M	-2.34383	ddgact_tunnel
237	N	M	0.922851	act_tunnel
237	P	M	21.2589	act_tunnel
237	Q	M	-1.06388	ddgact_tunnel
237	R	M	-1.7106	ddgact_tunnel
237	S	M	3.48876	act_tunnel
237	T	M	3.73967	act_tunnel
237	V	M	3.77317	act_tunnel
237	W	M	-6.00602	ddgact_tunnel
237	Y	M	-4.81673	ddgact_tunnel
238	A	L	8.37265	act_tunnel
238	C	L	6.51387	act_tunnel
238	D	L	14.8573	act_tunnel
238	E	L	10.0455	act_tunnel
238	F	L	0.778735	act_tunnel
238	G	L	13.3797	act_tunnel
238	H	L	9.01579	act_tunnel
238	I	L	7.01301	act_tunnel
238	K	L	14.0548	act_tunnel
238	M	L	2.04407	act_tunnel
238	N	L	10.0922	act_tunnel
238	P	L	15.2771	act_tunnel
238	Q	L	6.78735	act_tunnel
238	R	L	12.001	act_tunnel
238	S	L	11.6177	act_tunnel
238	T	L	9.76746	act_tunnel
238	V	L	5.76542	act_tunnel
238	W	L	0.761229	act_tunnel
238	Y	L	4.88031	act_tunnel
239	A	D	-2.3908	ddg
239	C	D	-3.8203	ddg
239	E	D	-1.86845	ddg
239	F	D	-11.9969	ddg
239	H	D	-2.24018	ddg
239	I	D	-6.96624	ddg
239	L	D	-6.28668	ddg
239	M	D	-4.06355	ddg
239	N	D	-4.60559	ddg
239	Q	D	-4.58868	ddg
239	R	D	-3.66592	ddg
239	S	D	-1.56266	ddg
239	T	D	-3.20719	ddg
239	V	D	-6.44202	ddg
239	W	D	-12.4641	ddg
239	Y	D	-11.8878	ddg
240	I	V	2.56502	phylo
241	E	A	-2.16341	ddg
241	F	A	-2.00061	ddg
241	I	A	-1.41145	ddg
241	L	A	-1.35832	ddg
241	M	A	-2.69834	ddg
241	Q	A	-1.89122	ddg
241	R	A	0.776251	phylo
241	V	A	-1.07055	ddg
241	W	A	-1.4212	ddg
241	Y	A	-1.67268	ddg
242	F	G	-1.40845	ddg
242	W	G	-0.62079	ddg
242	Y	G	-1.70889	ddg
244	D	S	-5.19669	ddg
244	E	S	-1.28055	ddg
244	F	S	-1.3096	ddg
244	I	S	-3.32939	ddg
244	L	S	-1.6782	ddg
244	N	S	-3.10286	ddg
244	Q	S	-1.02926	ddg
244	R	S	-0.904818	ddg
244	V	S	-3.19606	ddg
244	W	S	-0.962221	ddg
244	Y	S	-1.36928	ddg
246	A	T	-0.184032	phylo
246	F	T	-1.91447	ddg
246	V	T	-0.645076	ddg
246	Y	T	-1.65799	ddg
248	F	Y	-1.21556	ddg
248	W	Y	-1.47683	ddg
249	A	V	2.05019	phylo
249	I	V	-1.29716	ddg
250	A	N	-0.743741	ddg
250	F	N	-2.34991	ddg
250	I	N	-0.872041	ddg
250	L	N	-2.58404	ddg
250	W	N	-3.81921	ddg
250	Y	N	-2.99422	ddg
252	F	V	-1.65071	ddg
252	W	V	-0.877162	ddg
253	E	N	-1.72169	ddg
253	F	N	-3.14949	ddg
253	H	N	-1.56425	ddg
253	I	N	-2.49213	ddg
253	K	N	-1.65237	ddg
253	L	N	-2.95479	ddg
253	M	N	-2.7072	ddg
253	R	N	-3.39913	ddg
253	V	N	-1.45701	ddg
253	W	N	-4.64393	ddg
253	Y	N	-2.23099	ddg
257	F	N	-0.618277	ddg
257	L	N	-2.22189	ddg
257	M	N	-1.78365	ddg
257	Q	N	-0.727325	ddg
257	R	N	-0.614038	ddg
257	V	N	-0.596646	ddg
257	W	N	-2.80674	ddg
257	Y	N	-1.54281	ddg
259	A	Q	-1.1491	ddg
259	D	Q	-1.36745	ddg
259	E	Q	-1.24433	ddg
259	H	Q	-1.14634	ddg
259	K	Q	-0.644569	ddg
259	N	Q	-0.661806	ddg
259	P	Q	-3.15718	ddgphylo
259	S	Q	-0.973994	ddg
259	W	Q	-3.44675	ddg
260	A	S	-1.38283	ddg
260	C	S	-0.798763	ddg
260	F	S	-6.14197	ddg
260	H	S	-3.90681	ddg
260	I	S	-2.03089	ddg
260	K	S	-2.05854	ddg
260	L	S	-4.16602	ddg
260	N	S	-1.19621	ddg
260	Q	S	-1.15756	ddg
260	R	S	-1.49627	ddg
260	T	S	-1.09114	ddg
260	V	S	-3.14883	ddg
260	W	S	-3.00059	ddg
260	Y	S	-6.24959	ddg
264	V	I	-2.14793	ddgphylo
265	A	T	-0.315999	act_tunnel
265	C	T	-0.0479292	act_tunnel
265	D	T	6.66838	act_tunnel
265	E	T	9.45865	act_tunnel
265	F	T	7.63838	act_tunnel
265	G	T	5.09646	act_tunnel
265	H	T	12.1455	act_tunnel
265	I	T	-5.54448	ddgact_tunnel
265	K	T	13.5689	act_tunnel
265	L	T	3.27737	act_tunnel
265	M	T	1.15924	act_tunnel
265	N	T	3.76845	act_tunnel
265	P	T	10.5886	act_tunnel
265	Q	T	7.62426	act_tunnel
265	R	T	9.19331	act_tunnel
265	S	T	3.53914	act_tunnel
265	V	T	-4.6741	ddgact_tunnel
265	W	T	7.9237	act_tunnel
265	Y	T	12.153	act_tunnel
266	A	V	5.18006	act_tunnel
266	C	V	5.14945	act_tunnel
266	D	V	13.6857	act_tunnel
266	E	V	10.2824	act_tunnel
266	F	V	0.391331	act_tunnel
266	G	V	11.8049	act_tunnel
266	H	V	8.28971	act_tunnel
266	I	V	-1.10706	ddgact_tunnel
266	K	V	15.5742	act_tunnel
266	L	V	0.855491	act_tunnel
266	M	V	2.24558	act_tunnel
266	N	V	6.99766	act_tunnel
266	P	V	11.6605	act_tunnel
266	Q	V	9.61768	act_tunnel
266	R	V	10.8383	act_tunnel
266	S	V	8.32455	act_tunnel
266	T	V	4.52773	act_tunnel
266	W	V	7.12594	act_tunnel
266	Y	V	3.05319	act_tunnel
267	A	F	-3.94095	ddgact_tunnel
267	C	F	6.28643	act_tunnel
267	D	F	6.80892	act_tunnel
267	E	F	6.31416	act_tunnel
267	G	F	2.41212	act_tunnel
267	H	F	3.9678	act_tunnel
267	I	F	2.78626	act_tunnel
267	K	F	5.67069	act_tunnel
267	L	F	0.540267	act_tunnel
267	M	F	-0.387767	act_tunnel
267	N	F	4.2112	act_tunnel
267	P	F	1.83386	act_tunnel
267	Q	F	4.27572	act_tunnel
267	R	F	3.81793	act_tunnel
267	S	F	7.78869	act_tunnel
267	T	F	7.50254	act_tunnel
267	V	F	1.02016	act_tunnel
267	W	F	1.4031	phyloact_tunnel
267	Y	F	0.0698575	act_tunnel
268	A	G	2.57781	act_tunnel
268	C	G	7.87908	act_tunnel
268	D	G	6.28456	act_tunnel
268	E	G	13.0898	act_tunnel
268	F	G	4.89184	act_tunnel
268	H	G	9.80437	act_tunnel
268	I	G	6.33796	act_tunnel
268	K	G	9.61114	act_tunnel
268	L	G	5.60817	act_tunnel
268	M	G	5.44586	act_tunnel
268	N	G	8.92922	act_tunnel
268	P	G	5.54419	act_tunnel
268	Q	G	12.267	act_tunnel
268	R	G	10.79	act_tunnel
268	S	G	1.06035	act_tunnel
268	T	G	11.9383	act_tunnel
268	V	G	5.45168	act_tunnel
268	W	G	8.74993	act_tunnel
268	Y	G	4.90897	act_tunnel
269	L	V	-2.92871	ddg
270	I	A	-2.91427	ddg
270	T	A	1.43006	phylo
270	V	A	-3.52461	ddg
271	A	D	-5.07141	ddg
271	L	D	-2.21485	ddg
272	A	P	-8.2142	ddg
272	C	P	-7.23127	ddg
272	D	P	-4.89912	ddg
272	E	P	-5.17689	ddg
272	F	P	-3.58704	ddg
272	G	P	-4.77301	ddg
272	H	P	-3.42777	ddg
272	I	P	-7.88728	ddg
272	K	P	-6.28405	ddg
272	L	P	-5.63552	ddg
272	M	P	-7.32914	ddg
272	N	P	-6.13742	ddg
272	Q	P	-7.76149	ddg
272	R	P	-5.2837	ddg
272	S	P	-4.80128	ddg
272	T	P	-4.59044	ddg
272	V	P	-7.863	ddg
272	W	P	-3.27425	ddg
272	Y	P	-4.81514	ddg
273	F	D	-2.19912	ddg
273	H	D	-0.884335	ddg
273	I	D	-2.18046	ddg
273	L	D	-1.82347	ddg
273	M	D	-2.60605	ddg
273	W	D	-1.01735	ddg
273	Y	D	-3.31541	ddg
274	A	S	-1.97457	ddg
274	F	S	-0.811615	ddg
274	H	S	-2.21476	ddg
274	M	S	-0.796168	ddg
274	N	S	-0.948471	ddg
274	Y	S	-0.9658	ddg
275	A	W	2.98018	act_tunnel
275	C	W	2.29756	act_tunnel
275	D	W	3.18899	act_tunnel
275	E	W	2.53079	act_tunnel
275	F	W	0.656146	act_tunnel
275	G	W	3.7869	act_tunnel
275	H	W	2.20014	act_tunnel
275	I	W	1.51503	act_tunnel
275	K	W	-4.74226	ddgact_tunnel
275	L	W	1.26729	act_tunnel
275	M	W	1.87317	act_tunnel
275	N	W	4.05823	act_tunnel
275	P	W	0.468148	act_tunnel
275	Q	W	3.90513	act_tunnel
275	R	W	2.39391	act_tunnel
275	S	W	3.52068	act_tunnel
275	T	W	4.40249	act_tunnel
275	V	W	3.0004	act_tunnel
275	Y	W	-1.57581	ddgact_tunnel
276	A	R	-0.789819	ddg
276	F	R	-1.81449	ddg
276	I	R	-0.841688	ddg
276	M	R	-2.37424	ddg
276	N	R	-0.529801	ddg
276	W	R	-3.20283	ddg
276	Y	R	-1.81437	ddg
277	P	A	-2.96077	ddg
278	D	S	-0.550843	ddg
278	Y	S	-1.00008	ddg
279	G	T	3.40984	phylo
279	L	T	-1.05662	ddg
279	M	T	-0.698104	ddg
279	V	T	-0.540362	ddg
279	W	T	-2.28834	ddg
280	A	T	-9.38568	ddg
280	D	T	-8.08691	ddg
280	E	T	-9.58698	ddg
280	F	T	-11.0273	ddg
280	K	T	-10.5897	ddg
280	L	T	-0.780106	ddg
280	N	T	-11.3679	ddg
280	P	T	-3.56713	ddg
280	Q	T	-9.76575	ddg
280	R	T	-9.65552	ddg
280	S	T	-8.25063	ddg
280	Y	T	-1.97844	ddg
281	A	P	-3.48339	ddg
281	C	P	-2.72396	ddg
281	D	P	-2.08541	ddg
281	I	P	-5.00435	ddg
281	L	P	-6.42592	ddg
281	M	P	-4.21762	ddg
281	N	P	-5.3859	ddg
281	R	P	-5.62748	ddg
281	S	P	-1.1177	ddg
281	T	P	-3.66003	ddg
281	V	P	-4.88652	ddg
286	A	G	-2.52016	ddg
286	D	G	-2.35565	ddg
286	E	G	-2.71662	ddg
286	F	G	-5.0249	ddg
286	H	G	-2.492	ddg
286	I	G	-1.25482	ddg
286	K	G	-2.42419	ddg
286	L	G	-2.50898	ddg
286	M	G	-3.83911	ddg
286	N	G	-2.28413	ddg
286	P	G	-2.7247	ddg
286	Q	G	-2.49693	ddg
286	R	G	-2.02309	ddg
286	S	G	-1.83661	ddg
286	T	G	-1.62627	ddg
286	V	G	-1.75848	ddg
286	W	G	-4.73386	ddg
286	Y	G	-4.76074	ddg
288	Y	F	-0.858504	ddgphylo
289	Q	N	1.00674	phylo
289	R	N	-0.567945	ddg
290	A	P	-0.567585	ddg
290	V	P	-1.82885	ddg
291	L	K	-0.671341	ddg
292	Y	P	-0.85026	ddg
295	F	N	-2.54502	ddg
295	I	N	-2.72807	ddg
295	K	N	-0.607753	ddg
295	L	N	-3.79833	ddg
295	M	N	-3.4454	ddg
295	R	N	-1.28886	ddg
295	V	N	-1.66864	ddg
295	W	N	-6.39078	ddg
295	Y	N	-5.20961	ddg
296	K	A	-0.806409	ddg
297	V	I	2.7808	phylo
298	L	V	-0.770087	ddg
299	D	Q	1.23002	phylo
299	I	Q	-0.79831	ddg
299	L	Q	-0.930234	ddg
299	W	Q	-0.770047	ddg
299	Y	Q	-0.875167	ddg
300	A	D	-1.15509	ddgphylo
300	C	D	-0.594759	ddg
300	F	D	-1.20115	ddg
300	H	D	-1.48902	ddg
300	I	D	-3.33506	ddg
300	L	D	-5.04098	ddg
300	M	D	-6.4772	ddg
300	T	D	-0.607597	ddg
300	V	D	-2.08482	ddg
300	W	D	-3.85155	ddg
300	Y	D	-1.79549	ddg
302	F	Q	-2.89207	ddg
302	I	Q	-2.18392	ddg
302	K	Q	-0.75528	ddg
302	L	Q	-3.56443	ddg
302	W	Q	-2.55544	ddg
302	Y	Q	-3.21049	ddg
303	I	Q	-1.36613	ddg
303	K	Q	-0.589399	ddg
303	L	Q	-0.542896	ddg
303	R	Q	-2.95547	ddg
303	T	Q	-1.03947	ddg
