# Supplementary material for: Enriching productive mutational paths accelerates enzyme evolution
Source: Nat Chem Biol. 2024 Sep 11;20(12):1662–9. doi: 10.1038/s41589-024-01712-3 (PMC11581979; doi:10.1038/s41589-024-01712-3)
Supplement: Supplementary file 7 — Data used to create Fig. 3d. [file 41589_2024_1712_MOESM7_ESM.xlsx]

## Sheet: Source Data Fig. 3
Fig. 3d
name	FIOP1	FIOP2	FIOP3	FIOP4
HG3	0.857	0.883	1.061	1.197
HG3.R1	3.346	3.318	3.526	3.288
HG3.R2	5.037	5.331	4.978	4.551
HG3.R3	73.466	66.778	61.35	62.11
HG3.R4	70.062	132.72	83.396	77.17
HG3.R5	442.797	435.42	467.695	485.018
HG3.17	393.135	392.916	406.339	392.997
