# Supplementary material for: Enriching productive mutational paths accelerates enzyme evolution
Source: Nat Chem Biol. 2024 Sep 11;20(12):1662–9. doi: 10.1038/s41589-024-01712-3 (PMC11581979; doi:10.1038/s41589-024-01712-3)
Supplement: Supplementary file 8 — Data used to create Fig. 4b,c. [file 41589_2024_1712_MOESM8_ESM.xlsx]

## Sheet: Source Data Fig. 4
Fig. 4b										Fig. 4c
assembly1	5rga_a	5rga_a	5rga_b	5rga_b	7k4q_a	7k4q_a	7k4q_b	7k4q_b		assembly1	4bs0_a	4bs0_a	4bs0_a	4bs0_a	4bs0_b	4bs0_b	4bs0_b	4bs0_b	5rga_a	5rga_a	5rga_b	5rga_b	5rge_a	5rge_a	7k4q_a	7k4q_b
assembly 2	8rd5_a	8rd5_b	8rd5_a	8rd5_b	8rd5_a	8rd5_b	8rd5_a	8rd5_b		assembly 2	5rga_a	5rga_b	7k4q_a	7k4q_b	5rga_a	5rga_b	7k4q_a	7k4q_b	5rge_a	7k4z_a	5rge_a	7k4z_a	7k4q_a	7k4q_b	7k4z_a	7k4z_a
type1	HG3	HG3	HG3	HG3	HG3	HG3	HG3	HG3		type1	HG317	HG317	HG317	HG317	HG317	HG317	HG317	HG317	HG3	HG3	HG3	HG3	HG317	HG317	HG3	HG3
type2	HG3R5	HG3R5	HG3R5	HG3R5	HG3R5	HG3R5	HG3R5	HG3R5		type2	HG3	HG3	HG3	HG3	HG3	HG3	HG3	HG3	HG317	HG317	HG317	HG317	HG3	HG3	HG317	HG317
RMSD_4	0.449575	0.365449	0.448409	0.361527	0.224674	0.212405	0.230001	0.202112		RMSD_4	0.409808	0.375079	0.178847	0.167429	0.230245	0.249847	0.138055	0.106103	0.157324	0.656474	0.166101	0.63543	0.254227	0.238347	0.414819	0.3971
RMSD_5	0.282609	0.247019	0.306293	0.324423	0.195876	0.204714	0.218246	0.199282		RMSD_5	0.210584	0.136879	0.167159	0.195162	0.104525	0.103737	0.125662	0.14921	0.0970893	0.162314	0.106612	0.253293	0.262882	0.292024	0.133656	0.163114
RMSD_6	0.365794	0.332811	0.416912	0.40373	0.183815	0.149698	0.179195	0.125254		RMSD_6	0.210584	0.136879	0.167159	0.195162	0.104525	0.103737	0.125662	0.14921	0.0970893	0.162314	0.106612	0.253293	0.262882	0.292024	0.133656	0.163114
RMSD_7	0.250386	0.186099	0.273228	0.235197	0.21145	0.163926	0.226574	0.168338		RMSD_7	0.0877155	0.125118	0.147486	0.144048	0.115505	0.122984	0.159638	0.163018	0.0244032	0.263783	0.0707388	0.345094	0.141533	0.16206	0.159196	0.136227
RMSD_8	0.250386	0.207342	0.255756	0.235197	0.255303	0.163926	0.274032	0.168338		RMSD_8	0.0877155	0.231179	0.103191	0.0942969	0.168586	0.122984	0.159638	0.163018	0.114111	0.348595	0.0707388	0.345094	0.141533	0.16206	0.159196	0.136227
RMSD_9	0.366511	0.309963	0.369557	0.329403	0.41389	0.347136	0.403632	0.308687		RMSD_9	0.113175	0.156288	0.0838936	0.0808879	0.195939	0.170136	0.215326	0.191938	0.155351	0.237588	0.183862	0.328001	0.19918	0.256615	0.113325	0.0803858
RMSD_10	0.366511	0.309963	0.369557	0.329403	0.41389	0.347136	0.403632	0.308687		RMSD_10	0.0960891	0.114073	0.0377243	0.0579403	0.253566	0.19186	0.223733	0.215792	0.150403	0.200459	0.138516	0.266647	0.175101	0.221192	0.11434	0.0865471
RMSD_11	0.366511	0.182679	0.369557	0.211609	0.41389	0.171731	0.403632	0.197338		RMSD_11	0.110579	0.142653	0.022741	0.0538518	0.265403	0.168136	0.257654	0.274579	0.134279	0.184393	0.135093	0.286693	0.104516	0.139371	0.135521	0.133404
RMSD_12	0.229072	0.277929	0.258731	0.362457	0.184899	0.244803	0.175328	0.217872		RMSD_12	0.144478	0.208564	0.086642	0.0935632	0.203318	0.217018	0.345395	0.339407	0.290562	0.320706	0.277389	0.450969	0.184879	0.209003	0.171879	0.17103
RMSD_13	0.219602	0.27202	0.19957	0.264498	0.0823516	0.143087	0.0985869	0.107878		RMSD_13	0.144478	0.208564	0.086642	0.0935632	0.316719	0.208133	0.34053	0.335973	0.387648	0.254512	0.343291	0.334931	0.304036	0.346242	0.144758	0.15839
RMSD_14	0.225737	0.266862	0.19662	0.205838	0.099163	0.109583	0.162171	0.130734		RMSD_14	0.181998	0.18556	0.0860112	0.0982454	0.301837	0.18535	0.252157	0.303042	0.198125	0.356166	0.190215	0.378441	0.116517	0.18392	0.26495	0.220483
RMSD_15	0.257873	0.334721	0.152433	0.210318	0.179844	0.248342	0.232176	0.273627		RMSD_15	0.139984	0.121126	0.0631619	0.0630101	0.199552	0.0738824	0.144998	0.181295	0.193346	0.15845	0.167397	0.146872	0.113692	0.16364	0.146245	0.138518
RMSD_16	0.28916	0.292498	0.209715	0.211398	0.221787	0.265902	0.256138	0.28664		RMSD_16	0.0820852	0.109618	0.166773	0.151855	0.136093	0.0669113	0.187879	0.209474	0.223356	0.0599761	0.204616	0.125605	0.20663	0.209012	0.224085	0.208587
RMSD_17	0.251016	0.282494	0.197261	0.224096	0.136786	0.251235	0.168283	0.273448		RMSD_17	0.118742	0.116702	0.190366	0.179988	0.142546	0.116691	0.183006	0.192937	0.16659	0.04154	0.162404	0.0846813	0.144775	0.127301	0.205094	0.184885
RMSD_18	0.162371	0.0813933	0.160961	0.0748701	0.214217	0.210624	0.176874	0.187115		RMSD_18	0.0852841	0.09189	0.227896	0.207978	0.0501595	0.039545	0.199379	0.179858	0.122152	0.0705006	0.0955293	0.0982128	0.163874	0.14245	0.204861	0.193671
RMSD_19	0.383394	0.357215	0.317039	0.282504	0.209198	0.198145	0.196468	0.17814		RMSD_19	0.147386	0.142568	0.219207	0.190475	0.15627	0.138441	0.175511	0.1451	0.15275	0.118584	0.0736475	0.115946	0.159257	0.127781	0.198635	0.18012
RMSD_20	0.456004	0.420863	0.422166	0.384638	0.344364	0.331417	0.341337	0.322468		RMSD_20	0.243235	0.247616	0.27198	0.267701	0.239301	0.207535	0.247497	0.241103	0.194077	0.143302	0.171867	0.194328	0.177019	0.161465	0.208287	0.201224
RMSD_21	0.45109	0.371986	0.530706	0.441859	0.570438	0.504987	0.538009	0.457597		RMSD_21	0.219307	0.328223	0.355464	0.333553	0.18818	0.270058	0.385067	0.346949	0.197413	0.239639	0.288403	0.355184	0.203991	0.16744	0.174345	0.160606
RMSD_22	0.196606	0.124494	0.308223	0.274065	0.384869	0.30035	0.347397	0.244125		RMSD_22	0.150007	0.277925	0.294716	0.254121	0.0860704	0.185412	0.312148	0.260065	0.320783	0.340768	0.402099	0.478027	0.264213	0.218958	0.20592	0.197697
RMSD_23	0.227324	0.307703	0.295248	0.399913	0.40829	0.373981	0.375024	0.372581		RMSD_23	0.0556122	0.177504	0.352795	0.313399	0.140316	0.12631	0.424415	0.373066	0.313923	0.391198	0.378908	0.526411	0.292471	0.261325	0.190791	0.200292
RMSD_24	0.369018	0.192324	0.352199	0.311359	0.38127	0.420602	0.408569	0.223839		RMSD_24	0.0556122	0.177504	0.352795	0.313399	0.437468	0.330226	0.758732	0.594742	0.414285	0.417504	0.494522	0.599195	0.200597	0.30736	0.22057	0.220646
RMSD_25	0.369018	0.120074	0.352199	0.348735	0.38127	1.0492	0.408569	0.76057		RMSD_25	0.0556122	0.177504	0.352795	0.313399	0.551747	0.401874	1.58727	1.33082	1.15494	1.26265	1.30219	1.5098	0.178606	0.387251	0.445444	0.515473
RMSD_26	0.292108	0.452777	0.323456	0.337465	0.14482	0.752862	0.152378	0.607016		RMSD_26	0.0556122	0.177504	0.352795	0.313399	0.231133	0.115183	0.510553	0.383946	1.15494	0.515595	1.30219	0.781319	0.178606	0.387251	0.404912	0.407555
RMSD_27	0.365022	0.819044	0.444461	0.738376	0.136463	0.712554	0.086791	0.607084		RMSD_27	0.32022	0.356617	0.235977	0.144622	0.210433	0.132547	0.491007	0.419486	0.477993	0.556312	0.600445	0.758087	0.162476	0.225485	0.266171	0.375092
RMSD_28	0.396486	1.15127	0.467297	0.945898	0.472949	1.11981	0.176189	0.863468		RMSD_28	0.378331	0.303946	0.745233	0.354244	0.245172	0.110162	0.848924	0.479329	0.616666	0.867536	0.732453	1.07495	0.189118	0.30317	0.241502	0.598566
RMSD_29	0.396486	1.23437	0.467297	0.920745	0.472949	0.931924	0.176189	0.858779		RMSD_29	0.459839	0.288825	0.501104	0.321548	0.331028	0.186052	0.385337	0.229347	0.28359	0.368808	0.340777	0.546539	0.212869	0.244278	0.213416	0.324214
RMSD_30	0.652303	1.0173	0.330647	0.681482	0.622698	0.390012	0.566295	0.381483		RMSD_30	0.347066	0.285331	0.858548	0.796654	0.182461	0.218497	0.794887	0.778278	0.907696	0.484236	0.643206	0.463634	0.148532	0.138976	0.470195	0.53303
RMSD_31	0.575052	0.469379	0.424891	0.341919	0.533767	0.399906	0.472426	0.36132		RMSD_31	0.408986	0.307147	0.465823	0.356758	0.263035	0.243916	0.368815	0.291064	0.275799	0.254778	0.243847	0.48437	0.181525	0.192673	0.218404	0.335876
RMSD_32	0.279686	0.322748	0.364102	0.43167	0.347783	0.365287	0.365752	0.363632		RMSD_32	0.22655	0.228124	0.331845	0.334832	0.0894332	0.137601	0.199028	0.191627	0.255237	0.309554	0.3686	0.525551	0.187335	0.156088	0.139654	0.180232
RMSD_33	0.381376	0.337209	0.439581	0.345779	0.291702	0.305889	0.30935	0.285293		RMSD_33	0.251211	0.201262	0.25378	0.22073	0.137804	0.1041	0.21865	0.155549	0.119187	0.319065	0.308413	0.54924	0.156028	0.143255	0.200124	0.273599
RMSD_34	0.422427	0.297065	0.462229	0.438521	0.369412	0.233856	0.36494	0.2143		RMSD_34	0.213168	0.243069	0.246532	0.176832	0.20981	0.305835	0.230789	0.160511	0.119577	0.348336	0.31538	0.587914	0.123271	0.144591	0.25222	0.352017
RMSD_35	0.419287	0.433761	0.434057	0.509421	0.444087	0.416893	0.429311	0.375568		RMSD_35	0.219409	0.241273	0.324716	0.307822	0.198988	0.298885	0.159855	0.120746	0.187875	0.315513	0.328963	0.496205	0.0615987	0.106984	0.14794	0.212317
RMSD_36	0.405315	0.363862	0.399981	0.399818	0.384959	0.34221	0.382055	0.314222		RMSD_36	0.236865	0.199562	0.277916	0.283685	0.172649	0.242592	0.106547	0.101051	0.25663	0.36638	0.404051	0.556417	0.101634	0.0964695	0.15497	0.152038
RMSD_37	0.523994	0.407182	0.419059	0.393472	0.361625	0.262978	0.395484	0.282842		RMSD_37	0.236865	0.199562	0.277916	0.283685	0.172649	0.242592	0.106547	0.101051	0.25663	0.36638	0.404051	0.556417	0.101634	0.0964695	0.15497	0.152038
RMSD_38	0.592217	0.363909	0.522642	0.414291	0.389456	0.164738	0.399133	0.179853		RMSD_38	0.323399	0.249201	0.282049	0.294317	0.235105	0.289499	0.135552	0.142197	0.275976	0.429699	0.372027	0.597502	0.129853	0.171339	0.212498	0.232476
RMSD_39	0.507316	0.36819	0.506162	0.40293	0.271868	0.198075	0.289721	0.214478		RMSD_39	0.265457	0.251805	0.253991	0.246777	0.220981	0.232753	0.195345	0.187818	0.250424	0.374102	0.310466	0.492181	0.191157	0.185504	0.171627	0.161373
RMSD_40	0.413499	0.319933	0.415993	0.334464	0.170748	0.10446	0.188951	0.113232		RMSD_40	0.149563	0.1027	0.188016	0.183299	0.0948386	0.0793918	0.176485	0.159648	0.066483	0.203633	0.112761	0.291054	0.1952	0.180862	0.191471	0.169308
RMSD_41	0.278497	0.212957	0.242944	0.199906	0.171499	0.132866	0.20898	0.150491		RMSD_41	0.14215	0.1145	0.0615216	0.0806039	0.0983429	0.115586	0.111817	0.0933892	0.143845	0.16523	0.199706	0.281993	0.16614	0.128418	0.219987	0.19382
RMSD_42	0.411251	0.390168	0.391655	0.342111	0.215338	0.211487	0.209934	0.190968		RMSD_42	0.1648	0.143406	0.047668	0.0513884	0.143961	0.136774	0.111886	0.103092	0.146405	0.092229	0.140411	0.108688	0.125193	0.117383	0.162153	0.180993
RMSD_43	0.297931	0.298056	0.36175	0.340133	0.280626	0.266033	0.245768	0.215286		RMSD_43	0.18066	0.199639	0.0582099	0.0409866	0.135086	0.170682	0.179237	0.141346	0.149454	0.126021	0.1848	0.16722	0.126657	0.107272	0.169294	0.167914
RMSD_44	0.553804	0.516719	0.613456	0.568861	0.745371	0.720072	0.69129	0.659899		RMSD_44	0.18066	0.199639	0.0582099	0.0409866	0.222247	0.257971	0.421643	0.367766	0.149454	0.126021	0.1848	0.16722	0.126657	0.107272	0.169294	0.167914
RMSD_45	0.944059	0.804973	1.00566	0.841503	1.132	0.993731	1.0813	0.931466		RMSD_45	0.50789	0.541487	0.687053	0.645768	0.4881	0.52262	0.679269	0.625846	0.41951	0.292737	0.450286	0.327977	0.58189	0.540976	0.483806	0.438616
RMSD_46	0.944059	0.839913	1.00566	0.948886	1.132	0.774805	1.0813	0.738037		RMSD_46	0.50789	0.541487	0.687053	0.645768	0.473359	0.568677	0.420656	0.39432	0.654988	0.669014	0.823458	0.870513	0.417603	0.414357	0.409508	0.406392
RMSD_47	0.357953	0.839913	0.433426	0.948886	0.128596	0.774805	0.15762	0.738037		RMSD_47	0.191845	0.421977	0.255282	0.231466	0.139659	0.282027	0.451866	0.423992	0.654988	0.319989	0.823458	0.618816	0.417603	0.414357	0.277763	0.256573
RMSD_48	0.287255	0.23784	0.360085	0.321474	0.40143	0.342001	0.360994	0.320074		RMSD_48	0.122265	0.32087	0.317233	0.260225	0.0522599	0.282705	0.323416	0.255968	0.161272	0.17664	0.427077	0.394351	0.402604	0.340798	0.29845	0.257678
RMSD_49	0.287255	0.23784	0.360085	0.321474	0.40143	0.342001	0.360994	0.320074		RMSD_49	0.211321	0.366296	0.179405	0.156366	0.263338	0.358155	0.229489	0.191218	0.246116	0.268695	0.49814	0.482983	0.272036	0.252219	0.181314	0.172361
RMSD_50	0.287255	0.23784	0.360085	0.321474	0.40143	0.342001	0.360994	0.320074		RMSD_50	0.211321	0.366296	0.179405	0.156366	0.263338	0.358155	0.229489	0.191218	0.246116	0.268695	0.49814	0.482983	0.272036	0.252219	0.181314	0.172361
RMSD_51	0.492158	0.516241	0.193465	0.198249	0.494151	0.517261	0.578755	0.616455		RMSD_51	0.145733	0.318155	0.132083	0.166439	0.223506	0.358418	0.257004	0.251785	0.228045	0.270832	0.570401	0.590782	0.143943	0.0974377	0.149174	0.0842274
RMSD_52	0.667564	0.447591	0.361699	0.163273	0.665159	0.460974	0.745792	0.560649		RMSD_52	0.145733	0.318155	0.132083	0.166439	0.321384	0.473133	0.260334	0.228484	0.426901	0.270832	0.754443	0.590782	0.472953	0.413356	0.149174	0.0842274
RMSD_53	0.876351	0.828755	0.398722	0.377812	0.938941	0.866069	1.01821	0.974322		RMSD_53	0.227414	0.532318	0.0483229	0.0918492	0.359688	0.533732	0.205514	0.202863	0.272253	0.493562	0.783271	1.00259	0.239876	0.220095	0.449672	0.412952
RMSD_54	0.876351	0.828755	0.398722	0.377812	0.938941	0.866069	1.01821	0.974322		RMSD_54	0.229121	0.478121	0.132228	0.165633	0.328475	0.443362	0.163588	0.176565	0.346541	0.457768	0.754465	0.898008	0.243168	0.180206	0.373956	0.311241
RMSD_55	0.910939	0.932103	0.556188	0.550946	0.651016	0.643403	0.721199	0.722983		RMSD_55	0.203525	0.543059	0.120233	0.152687	0.375791	0.538248	0.117728	0.0978233	0.348107	0.301588	0.805238	0.878498	0.271018	0.231843	0.324035	0.290728
RMSD_56	1.13135	1.21702	0.576916	0.663295	0.653245	0.709962	0.734367	0.792964		RMSD_56	0.343603	0.713042	0.122175	0.0901514	0.622138	0.69416	0.221965	0.18729	0.536794	0.40135	0.989128	1.16772	0.371238	0.3279	0.580217	0.53441
RMSD_57	1.13135	1.31852	0.783625	0.663295	0.653245	0.741891	0.734367	0.848669		RMSD_57	0.365722	0.713042	0.337545	0.417343	0.657292	0.69416	0.139509	0.232156	0.536794	0.278102	1.10295	1.16772	0.371238	0.3279	0.737117	0.759615
RMSD_58	1.30854	1.36925	0.810958	0.82272	0.670536	0.731325	0.735257	0.814565		RMSD_58	0.447294	0.506216	0.660617	0.684651	0.632335	0.437894	0.272835	0.287309	0.486613	0.300331	0.801833	1.17559	0.222836	0.214877	0.818286	0.831034
RMSD_59	1.1851	1.2626	0.48705	0.343429	0.596535	0.605004	0.698496	0.730898		RMSD_59	0.332172	1.18498	0.93359	0.937786	0.887288	0.531838	0.167211	0.195749	0.720255	0.174408	0.996765	1.51416	0.28967	0.231975	0.939122	0.916749
RMSD_60	1.33905	1.44555	0.48705	0.343429	0.552348	0.62158	0.660761	0.757435		RMSD_60	0.332172	1.32206	0.93359	0.937786	0.934259	0.531838	0.290509	0.343924	0.651499	0.174408	0.996765	1.71489	0.335235	0.272045	0.939122	0.916749
RMSD_61	1.03486	1.0949	0.48705	0.343429	0.671356	0.694157	0.781573	0.83039		RMSD_61	0.24939	1.32206	0.222309	0.218379	0.570091	0.531838	0.278413	0.305213	0.343021	0.393568	0.996765	1.71489	0.289703	0.24206	0.725402	0.652037
RMSD_62	0.833959	0.910309	0.388739	0.394406	0.591595	0.654592	0.797942	0.883867		RMSD_62	0.11432	0.596383	0.193092	0.340033	0.501291	0.520001	0.242573	0.385735	0.347153	1.09432	0.951514	1.81795	0.247612	0.0993628	1.13647	0.948389
RMSD_63	0.553846	0.524467	0.388739	0.394406	0.470999	0.454991	0.313201	0.344995		RMSD_63	0.11432	0.419182	0.193092	0.340033	0.217686	0.520001	0.258511	0.201777	0.137562	1.09432	0.951514	0.36876	0.161694	0.23324	1.13647	0.948389
RMSD_64	0.544962	0.531042	0.346724	0.321286	0.372475	0.320875	0.215184	0.19619		RMSD_64	0.224345	0.283968	0.321583	0.460862	0.522406	0.496894	0.526077	0.610054	0.141478	0.432513	0.164981	0.411398	0.232511	0.303013	0.451497	0.374297
RMSD_65	0.518575	0.509294	0.307695	0.28459	0.390189	0.404448	0.311704	0.284094		RMSD_65	0.179349	0.337333	0.426948	0.571113	0.393558	0.378767	0.518681	0.426601	0.14086	0.304181	0.178263	0.270743	0.323509	0.331942	0.190936	0.326014
RMSD_66	0.513944	0.481987	0.322962	0.309452	0.491704	0.447831	0.419038	0.412009		RMSD_66	0.19541	0.203653	0.299613	0.28469	0.256428	0.226901	0.412751	0.294625	0.068855	0.25532	0.224439	0.333843	0.311452	0.260526	0.19522	0.259304
RMSD_67	0.519857	0.467905	0.388373	0.365311	0.365327	0.21267	0.360513	0.267296		RMSD_67	0.207079	0.14021	0.160552	0.126384	0.226779	0.325399	0.267376	0.233258	0.0729138	0.212658	0.218102	0.163286	0.268095	0.210606	0.157515	0.149045
RMSD_68	0.553742	0.451303	0.427098	0.345588	0.318179	0.232729	0.338964	0.194557		RMSD_68	0.244083	0.218955	0.160527	0.157023	0.312172	0.330019	0.566579	0.421312	0.111078	0.212658	0.0669406	0.163286	0.275172	0.158731	0.157515	0.149045
RMSD_69	0.553742	0.451303	0.427098	0.345588	0.318179	0.232729	0.338964	0.194557		RMSD_69	0.320223	0.309462	0.232079	0.157023	0.241957	0.197805	0.39877	0.421312	0.135917	0.397823	0.115892	0.415754	0.205085	0.158731	0.238739	0.149045
RMSD_70	0.38158	0.542822	0.255896	0.445939	0.226293	0.274093	0.246956	0.25618		RMSD_70	0.342607	0.244548	0.223463	0.237644	0.235286	0.217285	0.213129	0.21713	0.074704	0.435975	0.0746172	0.362624	0.219096	0.26053	0.252947	0.274231
RMSD_71	0.352835	0.551062	0.259793	0.462083	0.226293	0.274093	0.246956	0.25618		RMSD_71	0.334822	0.25428	0.223463	0.237644	0.235286	0.217285	0.460253	0.286884	0.074704	0.435975	0.0746172	0.362624	0.211634	0.318211	0.307721	0.49991
RMSD_72	0.368552	0.506143	0.303717	0.391461	0.223962	0.555711	0.182911	0.414344		RMSD_72	0.301567	0.3129	0.0360394	0.125265	0.280464	0.212518	0.534422	0.470339	0.110119	0.534959	0.106227	0.586334	0.224624	0.250458	0.260439	0.344964
RMSD_73	0.271112	0.511992	0.158783	0.391883	0.142122	0.443916	0.114117	0.331404		RMSD_73	0.355714	0.31919	0.118659	0.175132	0.221423	0.151853	0.333776	0.316045	0.157285	0.360199	0.102026	0.368514	0.12869	0.203354	0.215307	0.287736
RMSD_74	0.231404	0.77299	0.140889	0.627328	0.139741	0.773061	0.210047	0.657849		RMSD_74	0.361078	0.303707	0.217576	0.286157	0.221927	0.220965	0.318419	0.339164	0.190354	0.343656	0.0951642	0.404036	0.116355	0.198985	0.34776	0.49339
RMSD_75	0.312156	0.856166	0.291667	0.683829	0.139741	0.773061	0.112335	0.85964		RMSD_75	0.361078	0.303707	0.17416	0.286157	0.249362	0.291768	0.318419	0.224773	0.191741	0.773524	0.236052	0.925705	0.116355	0.238151	0.34776	0.884329
RMSD_76	0.477099	0.824125	0.351596	0.624571	0.386727	1.06105	0.324095	1.01218		RMSD_76	0.352439	0.374591	0.172648	0.238134	0.258177	0.2353	0.360733	0.302116	0.204661	0.537695	0.194457	0.70405	0.286626	0.285964	0.415532	0.55844
RMSD_77	0.443012	0.794073	0.215771	0.536714	0.529814	0.918725	0.581468	0.911402		RMSD_77	0.24246	0.212023	0.267331	0.389007	0.214686	0.215853	0.294204	0.295904	0.173045	0.407911	0.134966	0.589669	0.267384	0.346938	0.382872	0.558291
RMSD_78	0.380657	0.429819	0.300225	0.334532	0.380004	0.469763	0.368448	0.425536		RMSD_78	0.233039	0.204002	0.0945878	0.151372	0.151652	0.033236	0.232101	0.215025	0.146406	0.331475	0.0811393	0.410292	0.179179	0.20333	0.226833	0.310953
RMSD_79	0.421658	0.510631	0.303312	0.368426	0.230278	0.336482	0.215351	0.29653		RMSD_79	0.221285	0.103291	0.0319356	0.0365532	0.206487	0.121868	0.120316	0.121562	0.212397	0.0514355	0.122926	0.165229	0.0607141	0.0714531	0.221005	0.244711
RMSD_80	0.422894	0.551833	0.303312	0.368426	0.171326	0.308785	0.161601	0.271051		RMSD_80	0.363178	0.103291	0.122618	0.0992996	0.352428	0.121868	0.151471	0.145315	0.274976	0.321831	0.122926	0.165229	0.0739879	0.0765825	0.18823	0.168694
RMSD_81	0.422894	0.551833	0.303312	0.368426	0.050931	0.122404	0.0290676	0.0673005		RMSD_81	0.363178	0.103291	0.370947	0.323507	0.352428	0.121868	0.310029	0.281561	0.274976	0.321831	0.122926	0.165229	0.278377	0.252911	0.396473	0.346724
RMSD_82	0.422894	0.551833	0.303312	0.368426	0.124724	0.122305	0.178657	0.193959		RMSD_82	0.363178	0.103291	0.370947	0.323507	0.352428	0.121868	0.310029	0.281561	0.274976	0.321831	0.122926	0.165229	0.278377	0.252911	0.396473	0.346724
RMSD_83	0.422894	0.551833	0.303312	0.368426	0.148694	0.12844	0.154598	0.135976		RMSD_83	0.363178	0.103291	0.179445	0.175396	0.352428	0.121868	0.151901	0.133438	0.274976	0.321831	0.122926	0.165229	0.124982	0.11734	0.199954	0.191236
RMSD_84	0.320371	0.272661	0.55418	0.487906	0.148694	0.12844	0.398037	0.334262		RMSD_84	0.363178	0.103291	0.179445	0.175396	0.352428	0.121868	0.151901	0.133438	0.274976	0.321831	0.122926	0.165229	0.124982	0.11734	0.199954	0.191236
RMSD_85	0.299255	0.261781	0.55418	0.487906	0.223654	0.1672	0.245401	0.187166		RMSD_85	0.215543	0.103291	0.232771	0.223252	0.153691	0.121868	0.22305	0.201197	0.167172	0.181903	0.122926	0.165229	0.258727	0.221818	0.229605	0.211766
RMSD_86	0.25565	0.271559	0.201907	0.233654	0.178754	0.206823	0.20634	0.217653		RMSD_86	0.275311	0.254318	0.314942	0.30202	0.234972	0.185811	0.267756	0.263169	0.175016	0.268419	0.168533	0.284624	0.259232	0.232561	0.330838	0.316906
RMSD_87	0.566711	0.511072	0.550626	0.48857	0.482385	0.437818	0.512988	0.460783		RMSD_87	0.872923	0.766733	0.885909	0.907932	0.785574	0.658629	0.799546	0.831999	0.783333	0.722743	0.671905	0.652193	0.816635	0.830702	0.751055	0.775295
RMSD_88	0.47821	0.686414	0.427546	0.686121	0.463107	0.610396	0.469496	0.661152		RMSD_88	0.67539	0.647061	0.639599	0.667679	0.707257	0.733228	0.628942	0.662612	0.532578	0.659165	0.532867	0.656929	0.508512	0.546497	0.652932	0.684248
RMSD_89	0.47821	0.686414	0.710849	1.1813	1.05836	1.26794	1.14573	1.35557		RMSD_89	0.67539	0.647061	0.639599	0.667679	0.707257	0.733228	0.628942	0.662612	0.532578	0.659165	0.532867	0.656929	0.508512	0.546497	0.652932	0.684248
RMSD_90	0.47821	0.686414	0.710849	1.1813	1.05836	1.26794	1.14573	1.35557		RMSD_90	0.67539	0.647061	0.639599	0.667679	0.707257	0.733228	0.628942	0.662612	0.532578	0.659165	0.532867	0.656929	0.508512	0.546497	0.652932	0.684248
RMSD_91	0.487747	0.469922	0.523768	0.400869	0.45738	0.425979	0.489621	0.48828		RMSD_91	0.440443	0.583726	0.375659	0.402592	0.337614	0.669506	0.167668	0.209501	0.369427	0.625689	0.777767	0.825335	0.228086	0.237989	0.55439	0.567576
RMSD_92	0.937867	0.937093	0.754973	0.638788	0.795329	0.825123	0.896234	0.936655		RMSD_92	0.396129	0.435871	0.380969	0.419007	0.413086	0.581428	0.259701	0.314436	0.234949	0.470029	0.577786	0.487214	0.161385	0.207295	0.465406	0.511115
RMSD_93	0.873194	0.776428	0.754973	0.638788	0.795329	0.825123	0.896234	0.936655		RMSD_93	0.396129	0.405844	0.380969	0.524241	0.541181	0.581428	0.259701	0.314436	0.234949	0.605232	0.435705	0.487214	0.161385	0.413827	0.465406	0.511115
RMSD_94	0.82492	0.880817	0.567107	0.622698	0.624628	0.625808	0.763188	0.776292		RMSD_94	0.429776	0.262003	0.405366	0.490761	0.486221	0.387834	0.240994	0.345594	0.271341	0.539544	0.191292	0.352908	0.311425	0.389535	0.489443	0.583996
RMSD_95	0.840602	0.83793	0.639243	0.632233	0.620614	0.583433	0.729485	0.706649		RMSD_95	0.413496	0.267547	0.351119	0.406646	0.606991	0.499104	0.344743	0.423714	0.256991	0.45108	0.247602	0.379531	0.155598	0.195351	0.373891	0.422853
RMSD_96	1.07058	0.83793	0.639243	0.823924	0.620614	0.662208	1.00074	0.706649		RMSD_96	0.413496	0.431435	0.445623	0.406646	0.961383	0.499104	0.344743	0.851019	0.363965	0.640478	0.247602	0.379531	0.155598	0.523692	0.373891	0.84125
RMSD_97	1.02821	0.83793	0.639243	0.815791	0.620614	0.616434	1.27013	0.706649		RMSD_97	0.413496	0.281951	0.713842	0.406646	1.02559	0.499104	0.344743	1.02767	0.363965	0.640478	0.306805	0.530018	0.682904	0.523692	0.907802	0.84125
RMSD_98	1.04527	0.881355	0.869882	0.711303	0.803676	0.553145	0.918693	0.682239		RMSD_98	0.435465	0.301521	0.363101	0.419334	1.0626	0.959623	0.81959	0.903548	0.317861	0.635519	0.220746	0.494225	0.122468	0.175392	0.562191	0.624382
RMSD_99	1.16064	1.10109	1.09751	1.04157	0.628748	0.497344	0.677875	0.553884		RMSD_99	0.345902	0.306395	0.290318	0.281996	1.23305	1.26509	0.667462	0.704844	0.369525	0.758134	0.355399	0.666186	0.28451	0.279016	0.344767	0.37667
RMSD_100	1.06722	1.00713	1.14923	1.08778	0.585138	0.4929	0.654014	0.570144		RMSD_100	0.263377	0.406506	0.243653	0.216522	1.2408	1.411	0.779075	0.802016	0.329539	1.46208	0.31438	1.67283	0.216247	0.171112	1.27697	1.29903
RMSD_101	0.685121	0.707236	0.821759	0.852205	0.461173	0.451197	0.458957	0.450464		RMSD_101	0.203662	0.406863	0.14665	0.168069	0.905832	1.18228	0.721113	0.679379	0.234505	0.934164	0.261097	1.18368	0.122648	0.148905	0.949478	0.939937
RMSD_102	0.685121	0.707236	0.821759	0.852205	0.461173	0.451197	0.458957	0.450464		RMSD_102	0.203662	0.406863	0.226426	0.233764	0.905832	1.18228	0.762526	0.709012	0.234505	0.934164	0.261097	1.18368	0.196723	0.18423	0.757217	0.735751
RMSD_103	0.847841	0.812959	0.783337	0.740941	0.393047	0.343762	0.459368	0.4177		RMSD_103	0.264003	0.336459	0.225443	0.181803	0.98658	1.11085	0.697727	0.706561	0.253325	0.622637	0.2433	0.741069	0.23879	0.234093	0.566196	0.53506
RMSD_104	0.645649	0.660419	0.571459	0.585912	0.300777	0.297585	0.331354	0.33242		RMSD_104	0.294379	0.340223	0.309096	0.313481	0.719683	0.766302	0.543763	0.53936	0.0944008	0.594271	0.104328	0.629309	0.273411	0.272956	0.517794	0.519223
RMSD_105	0.459978	0.522689	0.445896	0.502286	0.263755	0.312146	0.253526	0.309369		RMSD_105	0.294379	0.340223	0.309096	0.313481	0.719683	0.766302	0.543763	0.53936	0.0944008	0.594271	0.104328	0.629309	0.273411	0.272956	0.517794	0.519223
RMSD_106	0.557339	0.604658	0.416647	0.454779	0.263755	0.312146	0.253526	0.309369		RMSD_106	0.286327	0.188926	0.309096	0.313481	0.636436	0.706066	0.543763	0.53936	0.220444	0.20296	0.277605	0.268007	0.273411	0.272956	0.517794	0.519223
RMSD_107	0.592216	0.645682	0.380019	0.43612	0.410761	0.452032	0.485498	0.534872		RMSD_107	0.266527	0.119279	0.209306	0.259923	0.669488	0.558616	0.553758	0.612627	0.0867021	0.223423	0.262495	0.213835	0.148855	0.140088	0.173836	0.188454
RMSD_108	0.407699	0.453433	0.298522	0.341371	0.236143	0.258609	0.261335	0.289206		RMSD_108	0.139295	0.101208	0.0975977	0.107814	0.519484	0.47708	0.434557	0.433564	0.115058	0.249001	0.206125	0.244596	0.176651	0.179241	0.217495	0.225045
RMSD_109	0.290937	0.318637	0.206814	0.236766	0.156731	0.182934	0.198856	0.234031		RMSD_109	0.139295	0.101208	0.0975977	0.107814	0.431255	0.438588	0.281582	0.258509	0.133876	0.166859	0.187518	0.268004	0.242039	0.26272	0.190304	0.207837
RMSD_110	0.290937	0.318637	0.214007	0.286638	0.311837	0.372582	0.360848	0.438455		RMSD_110	0.169938	0.101208	0.0975977	0.107814	0.431255	0.457823	0.436615	0.430985	0.133876	0.166859	0.292679	0.263842	0.21508	0.22688	0.106146	0.120608
RMSD_111	0.380399	0.433143	0.23295	0.29632	0.275043	0.315658	0.31136	0.356594		RMSD_111	0.12968	0.123772	0.107751	0.10061	0.283161	0.217421	0.207064	0.208636	0.149173	0.175213	0.296957	0.273149	0.176107	0.185467	0.157135	0.148934
RMSD_112	0.281596	0.287456	0.172924	0.184111	0.155767	0.157332	0.169069	0.175806		RMSD_112	0.037797	0.137824	0.0701626	0.102973	0.218688	0.178391	0.131398	0.116765	0.147769	0.195034	0.266166	0.284373	0.21381	0.243414	0.18553	0.185553
RMSD_113	0.346321	0.287456	0.172924	0.194439	0.253243	0.157332	0.259963	0.175806		RMSD_113	0.082532	0.137824	0.17518	0.203824	0.269375	0.178391	0.225745	0.229612	0.138251	0.153364	0.266166	0.284373	0.220714	0.26262	0.137215	0.149811
RMSD_114	0.550236	0.51405	0.265012	0.227525	0.418656	0.373015	0.425152	0.403388		RMSD_114	0.159272	0.187885	0.183538	0.190312	0.385534	0.282257	0.282463	0.28565	0.0975282	0.14146	0.372956	0.35048	0.194053	0.222715	0.152971	0.146725
RMSD_115	0.436381	0.366506	0.260515	0.217393	0.418656	0.373015	0.312526	0.244683		RMSD_115	0.0771037	0.19395	0.183538	0.11033	0.266545	0.166423	0.282463	0.188497	0.0970703	0.102036	0.311104	0.221298	0.194053	0.192703	0.152971	0.0820545
RMSD_116	0.239904	0.169467	0.16102	0.111762	0.177833	0.0968545	0.169536	0.102033		RMSD_116	0.100487	0.179125	0.157158	0.162694	0.24709	0.159487	0.197904	0.181625	0.13426	0.189603	0.281896	0.193815	0.228626	0.239188	0.163187	0.146314
RMSD_117	0.239904	0.227874	0.16102	0.191322	0.177833	0.174264	0.169536	0.178337		RMSD_117	0.100487	0.179125	0.157158	0.162694	0.24709	0.159487	0.197904	0.181625	0.156834	0.189603	0.364721	0.193815	0.215088	0.239836	0.163187	0.146314
RMSD_118	0.286104	0.278432	0.114649	0.0996398	0.234113	0.192619	0.201807	0.188817		RMSD_118	0.144867	0.194638	0.139021	0.128436	0.360315	0.244677	0.243113	0.219359	0.111141	0.176721	0.347814	0.403026	0.159834	0.198775	0.215484	0.222293
RMSD_119	0.166922	0.0820249	0.241436	0.0937081	0.323528	0.205246	0.263283	0.167025		RMSD_119	0.217562	0.189921	0.160223	0.177159	0.344557	0.264804	0.214924	0.254315	0.126112	0.249067	0.239982	0.404234	0.187375	0.156369	0.361044	0.304903
RMSD_120	0.135928	0.137334	0.247999	0.181934	0.168494	0.164072	0.144499	0.168113		RMSD_120	0.105275	0.133589	0.172661	0.149632	0.214589	0.107789	0.207732	0.205048	0.0857456	0.247393	0.277703	0.409454	0.111905	0.0792252	0.195694	0.199986
RMSD_121	0.160729	0.102694	0.28351	0.206363	0.199751	0.15771	0.186408	0.14783		RMSD_121	0.0907697	0.104539	0.159469	0.14222	0.172719	0.0720913	0.199625	0.181914	0.0668752	0.2863	0.231097	0.424964	0.0792016	0.0734973	0.239542	0.251714
RMSD_122	0.20446	0.120226	0.283476	0.160753	0.252195	0.165582	0.229483	0.128878		RMSD_122	0.194661	0.170596	0.20307	0.209227	0.215037	0.16832	0.183667	0.193118	0.0521434	0.401756	0.160942	0.44752	0.131985	0.126928	0.391728	0.373543
RMSD_123	0.317348	0.260653	0.37024	0.286675	0.250864	0.199076	0.237853	0.169663		RMSD_123	0.100229	0.0651081	0.216702	0.201728	0.117583	0.0641563	0.196312	0.185221	0.0311958	0.27256	0.124922	0.306904	0.192199	0.184441	0.208049	0.235625
RMSD_124	0.20395	0.17324	0.17279	0.115361	0.0441777	0.0879089	0.0483049	0.0347989		RMSD_124	0.0441178	0.0857801	0.215562	0.194908	0.0758693	0.0631373	0.190696	0.153739	0.0700701	0.247287	0.0727087	0.245248	0.198214	0.163994	0.156715	0.224292
RMSD_125	0.20395	0.17324	0.17279	0.115361	0.0441777	0.0879089	0.0483049	0.0347989		RMSD_125	0.0441178	0.0857801	0.215562	0.194908	0.0758693	0.0631373	0.190696	0.153739	0.0700701	0.247287	0.0727087	0.245248	0.198214	0.163994	0.156715	0.224292
RMSD_126	0.26394	0.302932	0.335961	0.365769	0.291587	0.341631	0.286092	0.333157		RMSD_126	0.186271	0.228826	0.148538	0.163078	0.147551	0.193048	0.159168	0.165359	0.189514	0.0916167	0.261241	0.16713	0.17152	0.183142	0.0990282	0.103151
RMSD_127	0.245486	0.255507	0.315797	0.310886	0.291587	0.341631	0.286092	0.333157		RMSD_127	0.204293	0.271348	0.148538	0.163078	0.158005	0.233629	0.159168	0.165359	0.168453	0.0951396	0.26328	0.201898	0.17152	0.183142	0.0990282	0.103151
RMSD_128	0.153323	0.17853	0.1693	0.152293	0.131267	0.150047	0.135837	0.127235		RMSD_128	0.16575	0.142071	0.102956	0.101959	0.0734882	0.133233	0.0641541	0.0628025	0.0476627	0.0846071	0.0989226	0.0887495	0.0393883	0.0424488	0.0588628	0.0543306
RMSD_129	0.124865	0.19797	0.258258	0.304234	0.102831	0.158436	0.105002	0.156691		RMSD_129	0.350116	0.277736	0.315811	0.310584	0.261943	0.239404	0.2638	0.262869	0.226353	0.257033	0.154321	0.222671	0.212674	0.199156	0.253612	0.244264
RMSD_130	0.151729	0.16703	0.214392	0.314926	0.243115	0.10737	0.24578	0.103322		RMSD_130	0.269322	0.0970407	0.306986	0.306201	0.165134	0.155114	0.238268	0.243486	0.226197	0.166221	0.0372005	0.077564	0.311531	0.306345	0.237916	0.236176
RMSD_131	0.151729	0.16703	0.214392	0.314926	0.243115	0.10737	0.24578	0.103322		RMSD_131	0.187913	0.11063	0.175888	0.161416	0.182633	0.153421	0.179743	0.170769	0.113892	0.10917	0.0950137	0.108831	0.167455	0.161492	0.103795	0.0942888
RMSD_132	0.58972	0.655689	0.407489	0.508289	0.535656	0.530744	0.483865	0.498654		RMSD_132	0.368296	0.23009	0.236873	0.209948	0.34261	0.246087	0.237001	0.214757	0.213925	0.300091	0.167085	0.23304	0.199226	0.15805	0.171323	0.138866
RMSD_133	0.455777	0.492262	0.383232	0.665361	0.389717	0.27758	0.360967	0.312085		RMSD_133	0.125732	0.186993	0.182416	0.163304	0.242469	0.299096	0.188785	0.176938	0.151477	0.168899	0.251323	0.291338	0.263124	0.228361	0.0850097	0.0460485
RMSD_134	0.354965	1.63273	0.433306	1.81432	0.188627	1.51505	0.187027	1.51719		RMSD_134	0.108042	0.154074	0.229851	0.249718	0.252535	0.262736	0.229852	0.244518	0.149544	0.120855	0.290402	0.270979	0.215755	0.201597	0.0693523	0.0620883
RMSD_135	0.328196	2.51527	0.483551	2.69176	0.103763	2.41082	0.129362	2.41699		RMSD_135	0.0711461	0.163377	0.313898	0.359282	0.272607	0.280396	0.253849	0.267321	0.226297	0.110812	0.220795	0.256489	0.351465	0.360732	0.158256	0.190604
RMSD_136	0.343019	2.85936	0.554588	3.09892	0.235385	2.80761	0.228526	2.81408		RMSD_136	0.115679	0.179544	0.381034	0.333153	0.393133	0.38451	0.237191	0.226702	0.216968	0.0841099	0.188074	0.247803	0.392859	0.334413	0.293344	0.23047
RMSD_137	0.389019	1.94849	0.485956	2.18324	0.342915	1.91508	0.324982	1.95374		RMSD_137	0.135333	0.12571	0.292219	0.226507	0.318752	0.290418	0.214481	0.169535	0.252314	0.106254	0.149363	0.210875	0.458717	0.378151	0.212771	0.140997
RMSD_138	0.416254	1.99246	0.500276	2.24016	0.30011	1.93065	0.314523	1.94965		RMSD_138	0.158712	0.121707	0.252212	0.202429	0.2908	0.286636	0.199364	0.202379	0.116083	0.101434	0.311169	0.249586	0.353873	0.300024	0.13001	0.0675245
RMSD_139	0.445427	1.07232	0.373739	1.25684	0.435563	0.952879	0.449288	0.943494		RMSD_139	0.17516	0.167844	0.195751	0.232709	0.230848	0.363811	0.147692	0.200525	0.168256	0.200792	0.45041	0.339316	0.244483	0.211165	0.0776727	0.10315
RMSD_140	0.46011	0.543606	0.349656	0.698177	0.449147	0.292444	0.461677	0.310965		RMSD_140	0.23608	0.283691	0.20971	0.270796	0.322051	0.468003	0.154975	0.207255	0.188942	0.279467	0.46932	0.40476	0.170102	0.144671	0.105546	0.159559
RMSD_141	0.45018	0.522725	0.383532	0.585738	0.449147	0.292444	0.461677	0.310965		RMSD_141	0.23608	0.283691	0.189494	0.249508	0.453465	0.731825	0.154975	0.207255	0.490823	0.415168	0.766636	0.577723	0.170102	0.144671	0.105546	0.159559
RMSD_142	0.562917	0.588034	0.555976	0.642524	0.436042	0.358551	0.447219	0.375752		RMSD_142	0.23608	0.283691	0.189494	0.249508	0.453465	0.731825	0.154975	0.207255	0.490823	0.415168	0.766636	0.577723	0.170102	0.144671	0.105546	0.159559
RMSD_143	0.564562	0.594097	0.638525	0.69983	0.417315	0.375905	0.425602	0.39465		RMSD_143	0.36804	0.527763	0.204325	0.242427	0.723719	0.93391	0.463403	0.436785	0.289214	0.644854	0.483052	0.729039	0.176795	0.227377	0.483902	0.49664
RMSD_144	0.534263	0.563952	0.636136	0.683677	0.427391	0.341325	0.412832	0.352543		RMSD_144	0.158454	0.251078	0.24948	0.282671	0.487912	0.70074	0.335115	0.290952	0.0573284	0.510504	0.168505	0.591274	0.320745	0.318545	0.372086	0.390047
RMSD_145	0.50449	0.67008	0.542486	0.730665	0.439477	0.465557	0.423939	0.474485		RMSD_145	0.146395	0.31219	0.16345	0.170971	0.48034	0.771097	0.401158	0.326198	0.200919	0.479468	0.48682	0.583796	0.351804	0.296667	0.338762	0.31094
RMSD_146	0.506482	0.682703	0.571958	0.728172	0.396696	0.518896	0.392464	0.531695		RMSD_146	0.310415	0.549406	0.166666	0.152073	0.774078	1.0846	0.643238	0.61724	0.200919	0.755524	0.48682	0.898095	0.351804	0.296667	0.59841	0.596181
RMSD_147	0.478034	0.617162	0.660806	0.807208	0.389047	0.450539	0.386531	0.453288		RMSD_147	0.159565	0.488233	0.20491	0.190534	0.691659	1.05172	0.635246	0.59099	0.160933	0.544069	0.480085	0.745588	0.352273	0.323694	0.478685	0.450064
RMSD_148	0.435051	0.501201	0.531605	0.631082	0.508749	0.390163	0.429648	0.333801		RMSD_148	0.129224	0.393623	0.453306	0.353257	0.643946	0.954188	0.765157	0.653223	0.26307	0.422924	0.470537	0.586238	0.631133	0.516917	0.392334	0.301394
RMSD_149	0.536202	0.494648	0.58889	0.580849	0.652936	0.535235	0.590024	0.4866		RMSD_149	0.208833	0.475578	0.364463	0.280721	0.619022	0.915501	0.721115	0.642504	0.390891	0.366665	0.631906	0.532745	0.531826	0.453157	0.434311	0.371495
RMSD_150	0.558069	0.563593	0.58889	0.580849	0.685168	0.655728	0.635226	0.614937		RMSD_150	0.257779	0.475578	0.348594	0.307594	0.359936	0.915501	0.428024	0.355788	0.270273	0.335555	0.631906	0.532745	0.348381	0.275289	0.406299	0.412876
RMSD_151	0.558069	0.563593	0.45221	0.495411	0.276061	0.243458	0.635226	0.614937		RMSD_151	0.175354	0.475578	0.348594	0.132012	0.359936	0.636712	0.192997	0.355788	0.270273	0.335555	0.586523	0.608272	0.216082	0.275289	0.380228	0.412876
RMSD_152	0.337902	0.410489	0.496528	0.562323	0.237629	0.277194	0.247789	0.297656		RMSD_152	0.173577	0.375088	0.119452	0.136922	0.237679	0.542344	0.143266	0.147156	0.147398	0.251441	0.39067	0.384749	0.0821918	0.0598852	0.180102	0.208569
RMSD_153	0.325057	0.366323	0.234873	0.29554	0.40867	0.421924	0.403452	0.423558		RMSD_153	0.0968248	0.289956	0.119967	0.139729	0.133791	0.443209	0.125958	0.125942	0.0685137	0.243519	0.364315	0.1983	0.0738831	0.0515562	0.294082	0.316253
RMSD_154	0.325057	0.366323	0.234873	0.29554	0.40867	0.421924	0.403452	0.423558		RMSD_154	0.173287	0.365841	0.158545	0.172058	0.176073	0.522481	0.157837	0.162898	0.0984473	0.221985	0.396657	0.0903894	0.0632786	0.0602863	0.290596	0.30351
RMSD_155	0.465241	0.428719	0.492007	0.445745	0.321559	0.316584	0.33503	0.336438		RMSD_155	0.109063	0.253223	0.138176	0.165631	0.245314	0.461607	0.191923	0.186648	0.122578	0.218642	0.277814	0.243636	0.129109	0.128413	0.268889	0.295133
RMSD_156	0.351615	0.327851	0.435156	0.393606	0.169119	0.212664	0.175104	0.213418		RMSD_156	0.120956	0.243593	0.0969894	0.105489	0.20175	0.355407	0.131167	0.135085	0.116943	0.141506	0.206277	0.206195	0.108132	0.109479	0.184018	0.187837
RMSD_157	0.272604	0.263583	0.345516	0.328596	0.154732	0.18265	0.184412	0.215134		RMSD_157	0.0757185	0.183635	0.100357	0.11273	0.100145	0.209326	0.113411	0.101288	0.124169	0.112153	0.193787	0.201905	0.065005	0.0705609	0.130276	0.144541
RMSD_158	0.35231	0.286444	0.345516	0.328596	0.154732	0.18265	0.184412	0.215134		RMSD_158	0.0757185	0.196578	0.139191	0.170396	0.267174	0.209326	0.113411	0.101288	0.115336	0.112153	0.193787	0.300025	0.065005	0.0705609	0.277101	0.303861
RMSD_159	0.374554	0.251859	0.324035	0.22514	0.171022	0.183462	0.178069	0.181453		RMSD_159	0.138804	0.145701	0.0831401	0.094781	0.329144	0.292958	0.13796	0.103421	0.146369	0.26171	0.0762248	0.313633	0.154542	0.143343	0.218243	0.245048
RMSD_160	0.292766	0.186783	0.295361	0.195293	0.126074	0.148655	0.157034	0.156141		RMSD_160	0.10448	0.164031	0.0777688	0.0997873	0.214317	0.266859	0.105775	0.0780813	0.143127	0.249641	0.082652	0.304129	0.153407	0.14747	0.170466	0.19576
RMSD_161	0.233976	0.154196	0.269588	0.237011	0.103096	0.143204	0.098816	0.138205		RMSD_161	0.0712524	0.187292	0.0913203	0.101364	0.227364	0.233868	0.133099	0.111296	0.169332	0.205973	0.144415	0.324618	0.130498	0.115524	0.170967	0.189043
RMSD_162	0.35531	0.202991	0.23325	0.214817	0.205109	0.173202	0.184628	0.203549		RMSD_162	0.105051	0.131932	0.0659018	0.0892998	0.362381	0.25127	0.214704	0.149338	0.168782	0.373288	0.198566	0.420176	0.164367	0.173265	0.332051	0.362235
RMSD_163	0.309407	0.193142	0.204504	0.139888	0.165793	0.096489	0.18792	0.138676		RMSD_163	0.0934266	0.0760174	0.0447628	0.0782256	0.315664	0.168772	0.154657	0.083438	0.0772501	0.397084	0.261611	0.354048	0.174557	0.233175	0.329179	0.352477
RMSD_164	0.236926	0.183158	0.159018	0.139837	0.071175	0.0880621	0.115336	0.120735		RMSD_164	0.124971	0.0548445	0.074888	0.09206	0.280545	0.15437	0.157514	0.0979683	0.0998077	0.382351	0.241997	0.367188	0.228824	0.279676	0.290048	0.323957
RMSD_165	0.236926	0.183158	0.159018	0.139837	0.131137	0.359358	0.147106	0.320796		RMSD_165	0.124971	0.0548445	0.375386	0.333204	0.280545	0.15437	0.576711	0.517603	0.0998077	0.382351	0.241997	0.367188	0.424138	0.430467	0.295176	0.296522
RMSD_166	0.236926	0.183158	0.159018	0.139837	0.178124	0.165555	0.178296	0.153132		RMSD_166	0.124971	0.0548445	0.157932	0.174491	0.280545	0.15437	0.236469	0.205807	0.147862	0.382351	0.240719	0.367188	0.424138	0.430467	0.200451	0.265045
RMSD_167	0.104408	0.0634592	0.145746	0.12786	0.168561	0.229004	0.131484	0.188933		RMSD_167	0.079321	0.0746997	0.224266	0.170656	0.193765	0.185226	0.339835	0.284615	0.0333611	0.210377	0.0956337	0.225931	0.23382	0.1887	0.08288	0.0853927
RMSD_168	0.0687094	0.108784	0.160602	0.190544	0.178465	0.202375	0.149199	0.182805		RMSD_168	0.079321	0.0746997	0.224266	0.170656	0.0848839	0.163115	0.241185	0.202693	0.0628093	0.186822	0.166976	0.316236	0.21772	0.182971	0.152504	0.201875
RMSD_169	0.106928	0.121463	0.209099	0.184075	0.120216	0.157402	0.133284	0.162662		RMSD_169	0.0712261	0.186159	0.0939631	0.102629	0.0625985	0.159862	0.117356	0.117902	0.0792488	0.101023	0.176769	0.208308	0.116262	0.105313	0.10417	0.11747
RMSD_170	0.177673	0.279847	0.181565	0.245174	0.130676	0.242996	0.132816	0.238497		RMSD_170	0.0557026	0.0947949	0.0765137	0.0588869	0.0630608	0.0827449	0.150458	0.130319	0.0137375	0.0424156	0.1087	0.130533	0.0952038	0.0710261	0.073368	0.051979
RMSD_171	0.198682	0.295929	0.225886	0.29995	0.189194	0.264874	0.180159	0.25759		RMSD_171	0.0535668	0.164789	0.0415812	0.0327201	0.054416	0.153163	0.102423	0.095952	0.0452757	0.0824408	0.118374	0.215459	0.0998337	0.0883758	0.052673	0.0588067
RMSD_172	0.198682	0.295929	0.225886	0.29995	0.189194	0.264874	0.180159	0.25759		RMSD_172	0.0535668	0.164789	0.0415812	0.0327201	0.054416	0.153163	0.102423	0.095952	0.0452757	0.113871	0.118374	0.226042	0.0998337	0.0883758	0.168652	0.164634
RMSD_173	0.277123	0.46608	0.246515	0.48911	0.283413	0.351648	0.243438	0.340374		RMSD_173	0.0642069	0.21387	0.123107	0.109605	0.121998	0.22397	0.166675	0.145593	0.13162	0.0372925	0.119809	0.194229	0.272258	0.24498	0.136727	0.126696
RMSD_174	0.277123	0.46608	0.246515	0.48911	0.283413	0.351648	0.243438	0.340374		RMSD_174	0.187735	0.169018	0.210974	0.21175	0.0540798	0.155584	0.188761	0.192201	0.114369	0.176951	0.110249	0.181424	0.272689	0.270282	0.155144	0.156641
RMSD_175	0.364294	0.575036	0.293386	0.52064	0.291465	0.470162	0.268909	0.427053		RMSD_175	0.220925	0.104059	0.327526	0.360479	0.174963	0.111647	0.276621	0.318981	0.110468	0.171573	0.124578	0.0891388	0.232639	0.268816	0.23557	0.254745
RMSD_176	0.176539	0.350512	0.147067	0.357198	0.209338	0.294187	0.231144	0.310683		RMSD_176	0.172801	0.0900943	0.290449	0.308671	0.168069	0.132534	0.282893	0.299112	0.159238	0.181338	0.187458	0.108953	0.31813	0.333381	0.276933	0.288391
RMSD_177	0.176539	0.349634	0.147067	0.34694	0.209338	0.299356	0.231144	0.313668		RMSD_177	0.208541	0.237292	0.437014	0.49417	0.221951	0.275909	0.37439	0.436405	0.283311	0.201716	0.373744	0.276493	0.450352	0.509898	0.395155	0.448078
RMSD_178	0.323637	0.502818	0.232131	0.436094	0.1042	0.240364	0.158972	0.0743616		RMSD_178	0.3449	0.396752	0.590981	0.755456	0.222118	0.277561	0.458132	0.597195	0.314153	0.362439	0.401141	0.380103	0.523827	0.646705	0.394023	0.406201
RMSD_179	0.0530171	0.317792	0.0873624	0.295994	0.05461	0.269059	0.296706	0.156736		RMSD_179	0.151211	0.103703	0.197209	0.431574	0.14054	0.137371	0.133226	0.252805	0.254382	0.471404	0.264345	0.447306	0.291097	0.408936	0.470479	0.45097
RMSD_180	0.0530171	0.317792	0.791813	0.607485	0.05461	0.269059	0.296706	0.156736		RMSD_180	0.151211	0.255996	0.197209	0.431574	0.14054	0.179574	0.133226	0.252805	0.254382	0.471404	0.346682	0.0977654	0.291097	0.408936	0.470479	0.45097
RMSD_181	0.294397	0.45054	0.305385	0.33791	0.370193	0.539124	0.188654	0.271068		RMSD_181	0.447274	0.247163	0.588143	0.655856	0.40831	0.185122	0.535266	0.602677	0.43336	0.343211	0.266515	0.126417	0.548864	0.665432	0.463642	0.430348
RMSD_182	0.294397	0.45054	0.321867	0.164904	0.224618	0.297668	0.215241	0.25383		RMSD_182	0.447274	0.311759	0.651147	0.603869	0.40831	0.102098	0.488964	0.456019	0.43336	0.292847	0.210101	0.126417	0.546619	0.513896	0.463642	0.430348
RMSD_183	0.310272	0.255024	0.319384	0.349677	0.281919	0.0892418	0.260276	0.0486365		RMSD_183	0.31198	0.264358	0.522089	0.470652	0.118407	0.120988	0.321473	0.277682	0.16911	0.168651	0.109648	0.138839	0.46549	0.425434	0.355127	0.294973
RMSD_184	0.295259	0.286176	0.317105	0.310005	0.104089	0.08243	0.102487	0.0389989		RMSD_184	0.289366	0.267768	0.484868	0.448843	0.102804	0.117919	0.258686	0.216965	0.137194	0.247707	0.124123	0.180796	0.45791	0.416371	0.342636	0.302517
RMSD_185	0.295259	0.14723	0.324044	0.310005	0.104089	0.535816	0.261911	0.0389989		RMSD_185	0.388273	0.267768	0.793203	0.448843	0.081101	0.117919	0.398195	0.216965	0.137194	0.293696	0.23739	0.180796	0.45791	0.378288	0.706054	0.302517
RMSD_186	0.262012	0.133419	0.253976	0.308679	0.148238	0.231186	0.110662	0.194841		RMSD_186	0.264884	0.344853	0.295927	0.286922	0.265569	0.213565	0.212104	0.189243	0.171928	0.123888	0.19802	0.201663	0.352263	0.305633	0.267287	0.221894
RMSD_187	0.192269	0.13657	0.257887	0.291704	0.158421	0.0991226	0.122292	0.0280063		RMSD_187	0.23855	0.36161	0.10132	0.152421	0.154052	0.226844	0.122981	0.144643	0.0942372	0.0843959	0.10592	0.213687	0.216785	0.220284	0.0851744	0.10938
RMSD_188	0.373891	0.352539	0.213684	0.221376	0.179466	0.132236	0.151613	0.0265769		RMSD_188	0.373517	0.265523	0.187942	0.128767	0.366052	0.208588	0.128308	0.0741662	0.141979	0.179451	0.0772044	0.128415	0.29405	0.199376	0.242482	0.162439
RMSD_189	0.771048	0.471032	0.213684	0.221376	0.426636	0.108652	0.151613	0.0265769		RMSD_189	0.537496	0.265523	0.249759	0.128767	0.578964	0.208588	0.232463	0.0741662	0.410222	0.240444	0.0772044	0.128415	0.319017	0.199376	0.275436	0.162439
RMSD_190	0.771048	0.471032	0.213684	0.221376	0.426636	0.108652	0.151613	0.0265769		RMSD_190	0.537496	0.265523	0.249759	0.128767	0.275825	0.234132	0.288779	0.259627	0.208273	0.147365	0.144727	0.295233	0.267889	0.175231	0.212356	0.11968
RMSD_191	0.146195	0.158853	0.276762	0.298791	0.0444818	0.105774	0.0947083	0.0384821		RMSD_191	0.201211	0.284085	0.127808	0.10719	0.195012	0.268878	0.136669	0.161231	0.092721	0.131917	0.122287	0.249403	0.183731	0.133063	0.201194	0.132815
RMSD_192	0.281568	0.141987	0.276762	0.298791	0.209422	0.168938	0.189706	0.189596		RMSD_192	0.155641	0.284085	0.0510526	0.0492064	0.491748	0.268878	0.381302	0.348774	0.133201	0.131917	0.122287	0.263964	0.192247	0.178582	0.201194	0.132815
RMSD_193	0.153155	0.141987	0.487699	0.298791	0.0974941	0.168938	0.146835	0.189596		RMSD_193	0.155641	0.284085	0.0510526	0.0492064	0.543346	0.344226	0.519336	0.504737	0.25008	0.131917	0.180161	0.263964	0.288163	0.270994	0.201194	0.132815
RMSD_194	0.299297	0.436227	0.541066	0.659313	0.122894	0.265934	0.16057	0.259753		RMSD_194	0.145072	0.378344	0.168955	0.185907	0.198084	0.250492	0.361845	0.362851	0.221519	0.324742	0.251354	0.482651	0.347732	0.340252	0.212535	0.160144
RMSD_195	0.604337	0.436227	0.714609	0.659313	0.39167	0.265934	0.427408	0.259753		RMSD_195	0.110731	0.221149	0.238344	0.218433	0.295296	0.34202	0.371438	0.374018	0.229055	0.279144	0.13871	0.367562	0.380128	0.364215	0.178066	0.146861
RMSD_196	0.541902	0.578294	0.806852	0.908495	0.532021	0.506019	0.508357	0.540006		RMSD_196	0.0756219	0.468181	0.0792449	0.0445197	0.64432	0.424891	0.77141	0.702265	0.232312	0.390563	0.171057	0.733545	0.343223	0.264372	0.279056	0.332101
RMSD_197	0.487159	0.784123	0.972563	1.26185	0.28952	0.587753	0.360358	0.650285		RMSD_197	0.112984	0.628229	0.261023	0.289194	0.522811	0.296648	0.758953	0.751168	0.27415	0.76311	0.294538	1.13916	0.46025	0.440975	0.546325	0.566527
RMSD_198	1.09792	1.28333	1.15444	1.34544	0.776748	0.967179	0.717548	0.911282		RMSD_198	0.132817	0.328502	0.432616	0.521429	0.207988	0.367649	0.494491	0.577579	0.124613	0.940403	0.257446	0.955188	0.440856	0.526392	0.628741	0.553786
RMSD_199	0.616949	0.791674	0.752573	0.928016	0.41194	0.592073	0.401754	0.581141		RMSD_199	0.0586119	0.269655	0.20378	0.237033	0.128015	0.262258	0.17444	0.218274	0.096609	0.5931	0.187132	0.681006	0.226389	0.262924	0.427217	0.397255
RMSD_200	0.278524	0.282783	0.360149	0.363508	0.142832	0.148076	0.145525	0.135722		RMSD_200	0.0430855	0.215681	0.184209	0.195733	0.157032	0.246437	0.15628	0.178175	0.126513	0.233525	0.229724	0.266995	0.167255	0.176736	0.156187	0.138637
RMSD_201	0.177746	0.170831	0.284281	0.304123	0.221753	0.186893	0.226049	0.195617		RMSD_201	0.0600632	0.198589	0.126273	0.130858	0.132402	0.21108	0.143724	0.160349	0.126454	0.195938	0.175327	0.276191	0.050944	0.0586303	0.139101	0.12395
RMSD_202	0.0779624	0.0865714	0.204419	0.201674	0.180733	0.183064	0.178525	0.187131		RMSD_202	0.0488288	0.178635	0.136281	0.137563	0.120625	0.164725	0.172056	0.170836	0.14653	0.133977	0.215492	0.224571	0.131046	0.130623	0.103857	0.122507
RMSD_203	0.118466	0.225039	0.169664	0.262587	0.14757	0.240353	0.136804	0.234524		RMSD_203	0.0315278	0.132111	0.0499922	0.0410339	0.0949386	0.0997119	0.130281	0.118205	0.119829	0.0944528	0.0392085	0.165218	0.124912	0.113243	0.0676866	0.0742871
RMSD_204	0.14437	0.239871	0.214988	0.298821	0.116431	0.191047	0.119714	0.201917		RMSD_204	0.0601575	0.150053	0.0723281	0.0685293	0.0955034	0.12073	0.16009	0.145027	0.0322106	0.107378	0.101169	0.169945	0.0967113	0.0836816	0.0975149	0.103407
RMSD_205	0.183307	0.352237	0.246808	0.399319	0.0795923	0.184652	0.0594015	0.187136		RMSD_205	0.121168	0.18948	0.113538	0.113446	0.0496074	0.114307	0.16044	0.139127	0.0499386	0.115731	0.11384	0.185152	0.212009	0.19897	0.187991	0.185907
RMSD_206	0.0987093	0.239524	0.120736	0.267705	0.0795923	0.184652	0.132292	0.158386		RMSD_206	0.111328	0.147723	0.113538	0.201836	0.0419784	0.0756912	0.16044	0.174758	0.0577273	0.104736	0.090834	0.140312	0.212009	0.198593	0.187991	0.1687
RMSD_207	0.0987093	0.239524	0.120736	0.267705	0.0795923	0.184652	0.132292	0.158386		RMSD_207	0.110695	0.156873	0.113538	0.201836	0.0294955	0.117394	0.16044	0.174758	0.105281	0.122136	0.146597	0.174435	0.212009	0.198593	0.187991	0.1687
RMSD_208	0.265214	0.26526	0.189543	0.243328	0.0795923	0.184652	0.132292	0.158386		RMSD_208	0.110695	0.156873	0.113538	0.201836	0.0294955	0.117394	0.16044	0.174758	0.105281	0.122136	0.146597	0.174435	0.212009	0.198593	0.187991	0.1687
RMSD_209	0.265214	0.26526	0.189543	0.243328	0.0795923	0.184652	0.132292	0.158386		RMSD_209	0.840874	0.51299	0.669337	0.628842	0.859163	0.53621	0.699886	0.634586	0.82141	0.974019	0.521248	0.661212	0.656012	0.610768	0.838996	0.801734
RMSD_210	0.639336	0.478893	0.34097	0.233033	0.522026	0.327345	0.470133	0.25595		RMSD_210	0.772022	0.447276	0.543742	0.515278	0.821558	0.494488	0.633339	0.581413	0.776414	0.819986	0.514577	0.509673	0.516614	0.464212	0.610148	0.58491
RMSD_211	0.812106	0.61666	0.512586	0.365036	0.539426	0.299273	0.470133	0.25595		RMSD_211	0.757305	0.449289	0.381711	0.515278	0.821558	0.494488	0.633339	0.466934	0.950661	0.674951	0.749365	0.383362	0.550163	0.464212	0.348731	0.58491
RMSD_212	0.843351	0.587391	0.515763	0.424831	0.649237	0.293123	0.545057	0.153917		RMSD_212	0.722429	0.443783	0.414946	0.326663	0.83755	0.499717	0.591265	0.484077	0.94835	0.692352	0.729051	0.406114	0.608931	0.502121	0.505544	0.433119
RMSD_213	0.718671	0.600799	0.451996	0.480743	0.5861	0.365426	0.498123	0.249769		RMSD_213	0.598353	0.414506	0.333124	0.270966	0.695245	0.446776	0.507766	0.428012	0.68319	0.665942	0.57192	0.502584	0.395361	0.324888	0.397562	0.328339
RMSD_214	0.670716	0.594673	0.470877	0.456813	0.465257	0.351287	0.369168	0.250458		RMSD_214	0.59773	0.427357	0.318641	0.244909	0.643212	0.452659	0.388464	0.294658	0.635074	0.693583	0.579141	0.523667	0.346525	0.299227	0.396561	0.312891
RMSD_215	0.536918	0.473545	0.455139	0.480034	0.477984	0.349847	0.413002	0.27899		RMSD_215	0.224353	0.310559	0.14245	0.14178	0.378224	0.327782	0.28776	0.232227	0.323042	0.4093	0.478358	0.432718	0.209967	0.229039	0.222531	0.176161
RMSD_216	0.562449	0.485064	0.393372	0.364507	0.419988	0.301313	0.363901	0.242084		RMSD_216	0.30426	0.274463	0.0515195	0.0354408	0.262298	0.0397327	0.342387	0.300309	0.30048	0.439614	0.392567	0.344332	0.152508	0.18924	0.246665	0.213944
RMSD_217	0.620853	0.502076	0.367208	0.351706	0.58127	0.409256	0.576281	0.389291		RMSD_217	0.284163	0.296705	0.219096	0.278061	0.0897676	0.256111	0.195903	0.206697	0.202446	0.458847	0.372833	0.349695	0.217534	0.267118	0.304246	0.329662
RMSD_218	0.331686	0.25366	0.158808	0.187759	0.311123	0.217021	0.28117	0.17724		RMSD_218	0.235192	0.163547	0.226857	0.259228	0.139448	0.133176	0.126689	0.141672	0.130847	0.292295	0.288065	0.267007	0.193857	0.235346	0.215976	0.215674
RMSD_219	0.354806	0.204543	0.193621	0.10475	0.364956	0.218224	0.319424	0.168733		RMSD_219	0.223134	0.114948	0.197274	0.232838	0.150276	0.110563	0.134681	0.122971	0.185666	0.313085	0.287538	0.272169	0.223427	0.243069	0.244991	0.290722
RMSD_220	0.361982	0.327008	0.193621	0.10475	0.283978	0.16736	0.266259	0.0901661		RMSD_220	0.251521	0.114948	0.310872	0.470413	0.129944	0.110563	0.125827	0.258924	0.101293	0.435906	0.287538	0.272169	0.28507	0.38931	0.262816	0.29992
RMSD_221	0.248062	0.288225	0.157091	0.248641	0.100962	0.0888725	0.153229	0.0994926		RMSD_221	0.236369	0.0977486	0.189434	0.266622	0.155195	0.0480224	0.108532	0.179517	0.0882297	0.297094	0.210598	0.221833	0.291911	0.325657	0.206577	0.278295
RMSD_222	0.137296	0.218132	0.128909	0.222912	0.0895743	0.0591021	0.135626	0.0260989		RMSD_222	0.193471	0.175824	0.201878	0.272214	0.122913	0.117071	0.125834	0.192265	0.201881	0.15441	0.213149	0.13645	0.286503	0.335429	0.176045	0.216853
RMSD_223	0.0630925	0.101211	0.128909	0.222912	0.0863305	0.0713567	0.12824	0.0734276		RMSD_223	0.193471	0.165394	0.201878	0.272214	0.101351	0.117071	0.101841	0.151199	0.108003	0.15441	0.213149	0.382137	0.197458	0.225962	0.176045	0.216853
RMSD_224	0.144303	0.242207	0.0962607	0.206751	0.0670162	0.129495	0.103338	0.0839755		RMSD_224	0.250023	0.200004	0.121853	0.21343	0.145199	0.105215	0.0692508	0.0994767	0.0428209	0.407631	0.0810511	0.348291	0.237474	0.225008	0.29931	0.365018
RMSD_225	0.204002	0.300244	0.132928	0.236864	0.0784277	0.118195	0.0528986	0.0879924		RMSD_225	0.300548	0.237238	0.139018	0.198338	0.180701	0.125839	0.0957363	0.129573	0.149647	0.339001	0.117006	0.282895	0.225093	0.199065	0.230166	0.283473
RMSD_226	0.239368	0.33103	0.181453	0.283044	0.051168	0.112074	0.0681732	0.100664		RMSD_226	0.304386	0.247911	0.161038	0.202768	0.197344	0.136564	0.0971571	0.143088	0.153279	0.357155	0.102639	0.325709	0.188273	0.217927	0.259682	0.261882
RMSD_227	0.290475	0.346546	0.237547	0.276222	0.106576	0.130213	0.0771425	0.107453		RMSD_227	0.310976	0.265497	0.135063	0.171389	0.214135	0.17189	0.0569577	0.0996685	0.199089	0.425954	0.112556	0.420238	0.129152	0.10915	0.352238	0.342603
RMSD_228	0.244859	0.20468	0.254414	0.204621	0.136395	0.0790017	0.158841	0.120551		RMSD_228	0.18103	0.188756	0.061487	0.102987	0.143338	0.181957	0.0264471	0.0458687	0.122262	0.37192	0.160403	0.405402	0.0858286	0.0843183	0.365298	0.335132
RMSD_229	0.146183	0.211242	0.218848	0.259145	0.100933	0.133799	0.116042	0.0991914		RMSD_229	0.103356	0.186921	0.115342	0.173672	0.120107	0.214897	0.161884	0.22127	0.161252	0.58505	0.229245	0.595481	0.0984231	0.101693	0.490757	0.431034
RMSD_230	0.169541	0.18338	0.209799	0.223248	0.162711	0.126486	0.170002	0.132677		RMSD_230	0.136007	0.174527	0.137179	0.155355	0.0928096	0.187043	0.11755	0.141649	0.141606	0.312342	0.268687	0.384818	0.145162	0.155688	0.259268	0.243741
RMSD_231	0.137889	0.109994	0.209799	0.223248	0.280909	0.272572	0.179612	0.142196		RMSD_231	0.116071	0.174527	0.338091	0.128125	0.0783206	0.187043	0.323692	0.0815074	0.306774	0.205476	0.268687	0.384818	0.109678	0.398338	0.16924	0.284443
RMSD_232	0.165907	0.243184	0.161807	0.231437	0.14638	0.189569	0.134206	0.163582		RMSD_232	0.115069	0.108507	0.156643	0.1461	0.151732	0.109849	0.174819	0.15137	0.0871662	0.137929	0.0653627	0.131755	0.104789	0.123445	0.129572	0.175364
RMSD_233	0.143134	0.211788	0.144574	0.21146	0.0671836	0.126144	0.0694828	0.117767		RMSD_233	0.147891	0.147022	0.193264	0.159295	0.16004	0.128748	0.187782	0.134446	0.0871662	0.0592671	0.0653627	0.0486576	0.104789	0.123445	0.136181	0.140759
RMSD_234	0.143134	0.211788	0.144574	0.21146	0.0373082	0.0893767	0.0246665	0.0826707		RMSD_234	0.147891	0.147022	0.464102	0.459865	0.16004	0.128748	0.509748	0.498477	0.0871662	0.0592671	0.0653627	0.0486576	0.498497	0.488626	0.262393	0.264225
RMSD_235	0.143134	0.211788	0.162557	0.171622	0.267955	0.225133	0.230478	0.184937		RMSD_235	0.147891	0.294317	0.363899	0.337367	0.16004	0.295588	0.411958	0.379172	0.0871662	0.0592671	0.259475	0.240294	0.330527	0.298979	0.318909	0.298164
RMSD_236	0.491155	0.438885	0.250935	0.215234	0.267955	0.225133	0.230478	0.184937		RMSD_236	0.371236	0.183377	0.363899	0.337367	0.422174	0.185899	0.411958	0.379172	0.392039	0.0592671	0.164765	0.240294	0.330527	0.298979	0.648521	0.699565
RMSD_237	0.238163	0.22097	0.20552	0.17173	0.267955	0.225133	0.230478	0.184937		RMSD_237	0.227344	0.263791	0.363899	0.337367	0.253975	0.256701	0.411958	0.379172	0.267382	0.233137	0.299207	0.288374	0.330527	0.298979	0.648521	0.699565
RMSD_238	0.337824	0.306644	0.327278	0.290616	0.415178	0.382901	0.346034	0.306771		RMSD_238	0.0899463	0.0846611	0.254125	0.228482	0.144247	0.116106	0.306763	0.25773	0.0629599	0.0829321	0.105161	0.0497654	0.198239	0.181671	0.263592	0.249805
RMSD_239	0.434353	0.435436	0.335255	0.337539	0.398774	0.412397	0.37044	0.379946		RMSD_239	0.147091	0.156609	0.152436	0.163214	0.194629	0.144634	0.169386	0.161144	0.127621	0.25144	0.191525	0.206777	0.160904	0.16769	0.287391	0.289434
RMSD_240	0.434353	0.435436	0.423466	0.436332	0.434065	0.439074	0.378525	0.378563		RMSD_240	0.147091	0.21248	0.0608179	0.0733569	0.194629	0.203265	0.162541	0.131245	0.127621	0.25144	0.176015	0.109952	0.0859997	0.119969	0.186784	0.214258
RMSD_241	0.675724	0.672311	0.527722	0.5446	0.484798	0.485245	0.381677	0.362727		RMSD_241	0.153175	0.216935	0.168212	0.259656	0.310085	0.22884	0.102731	0.083889	0.128212	0.190633	0.219023	0.139057	0.184014	0.284676	0.382975	0.465717
RMSD_242	0.593685	0.682427	0.487475	0.544447	0.453922	0.562672	0.398262	0.481182		RMSD_242	0.140794	0.304489	0.190424	0.298145	0.307363	0.240637	0.199815	0.226007	0.196934	0.131387	0.130848	0.200452	0.24016	0.346663	0.428104	0.539411
RMSD_243	0.516842	0.513311	0.403833	0.407987	0.361498	0.360153	0.315961	0.300431		RMSD_243	0.142517	0.261404	0.218784	0.272923	0.291767	0.193656	0.173558	0.192229	0.123213	0.0883983	0.087518	0.202075	0.181659	0.262802	0.350477	0.4257
RMSD_244	0.469541	0.516518	0.403833	0.407987	0.361498	0.360153	0.231362	0.24817		RMSD_244	0.142517	0.329942	0.226997	0.272923	0.249654	0.193656	0.173558	0.298326	0.150302	0.0883983	0.087518	0.359441	0.181659	0.339329	0.267831	0.4257
RMSD_245	0.510239	0.562663	0.449768	0.506304	0.276466	0.349468	0.188301	0.272729		RMSD_245	0.102547	0.282346	0.303355	0.360486	0.130691	0.114109	0.167133	0.199656	0.111806	0.156318	0.126094	0.241418	0.187306	0.241055	0.258101	0.321265
RMSD_246	0.686251	0.715305	0.475044	0.523217	0.336898	0.364085	0.263965	0.301472		RMSD_246	0.17318	0.290396	0.308538	0.343022	0.342505	0.116155	0.0935492	0.104581	0.360094	0.311579	0.174415	0.294724	0.229813	0.266704	0.226574	0.255001
RMSD_247	0.563728	0.592094	0.415363	0.474249	0.302929	0.312288	0.231719	0.232973		RMSD_247	0.145379	0.210768	0.212721	0.262112	0.308112	0.173013	0.14579	0.140179	0.195162	0.291546	0.202291	0.272368	0.219337	0.257208	0.112724	0.147232
RMSD_248	0.361236	0.348276	0.308392	0.314106	0.178565	0.169708	0.13307	0.128293		RMSD_248	0.0802254	0.191751	0.171324	0.207382	0.165509	0.143673	0.0973446	0.117808	0.120727	0.1836	0.219827	0.299388	0.300126	0.329231	0.221553	0.225667
RMSD_249	0.360055	0.369594	0.260816	0.264112	0.195688	0.223659	0.160134	0.201477		RMSD_249	0.12735	0.221828	0.135108	0.144573	0.14712	0.116912	0.0895625	0.0892585	0.116404	0.232167	0.213945	0.348546	0.304191	0.320409	0.245741	0.248846
RMSD_250	0.509158	0.49561	0.3401	0.342023	0.282787	0.277687	0.236849	0.231394		RMSD_250	0.149716	0.226306	0.195703	0.210031	0.205092	0.112367	0.121817	0.125832	0.0583264	0.320758	0.19295	0.323277	0.306508	0.323565	0.151434	0.157246
RMSD_251	0.368791	0.323429	0.253429	0.230522	0.237631	0.162474	0.184573	0.105536		RMSD_251	0.146553	0.0841469	0.216454	0.2217	0.165935	0.0551363	0.18371	0.176799	0.159049	0.233769	0.230523	0.22733	0.326412	0.346443	0.0756392	0.0998404
RMSD_252	0.201048	0.112003	0.177068	0.143362	0.161489	0.113972	0.128403	0.113057		RMSD_252	0.154275	0.0978427	0.123367	0.122941	0.168418	0.108732	0.131167	0.112633	0.248928	0.18002	0.361578	0.296691	0.345113	0.373387	0.185585	0.197621
RMSD_253	0.309274	0.34566	0.204635	0.243448	0.241382	0.278823	0.207393	0.253535		RMSD_253	0.112497	0.164007	0.0548715	0.0450131	0.154708	0.0939761	0.126899	0.103192	0.30184	0.244732	0.33727	0.31839	0.320622	0.338122	0.200702	0.200136
RMSD_254	0.220371	0.257405	0.150229	0.179556	0.160916	0.208236	0.153683	0.197629		RMSD_254	0.136682	0.113789	0.0542036	0.0479258	0.169151	0.0930282	0.128191	0.0978767	0.164773	0.17528	0.248853	0.266326	0.237386	0.263138	0.125692	0.128474
RMSD_255	0.220371	0.257405	0.206662	0.203018	0.160916	0.208236	0.153683	0.197629		RMSD_255	0.136682	0.158573	0.0542036	0.0479258	0.169151	0.0930282	0.253004	0.218151	0.164773	0.17528	0.248853	0.230856	0.408351	0.418771	0.125692	0.128474
RMSD_256	0.236101	0.313721	0.126344	0.222189	0.186174	0.266912	0.212368	0.286153		RMSD_256	0.132872	0.0897036	0.071587	0.023692	0.124001	0.0677203	0.0766211	0.0520877	0.152766	0.174489	0.191942	0.150746	0.186558	0.243118	0.175136	0.216029
RMSD_257	0.297596	0.289352	0.0965106	0.0440482	0.267113	0.261558	0.289874	0.280624		RMSD_257	0.189445	0.20398	0.160292	0.169832	0.204742	0.157633	0.18703	0.199019	0.0865895	0.223999	0.202227	0.304558	0.0749106	0.137505	0.218392	0.246666
RMSD_258	0.0661497	0.173988	0.108929	0.160899	0.169226	0.195917	0.191468	0.214468		RMSD_258	0.171672	0.181558	0.290788	0.302989	0.138885	0.15968	0.271577	0.278893	0.0329659	0.156922	0.138721	0.25283	0.123194	0.16442	0.220285	0.229959
RMSD_259	0.0661497	0.173988	0.10324	0.254482	0.203364	0.355097	0.223629	0.379353		RMSD_259	0.120847	0.181558	0.290788	0.302989	0.138885	0.0848748	0.249008	0.26623	0.0329659	0.141494	0.159316	0.25283	0.236327	0.236063	0.220285	0.229959
RMSD_260	0.0844165	0.232826	0.0399996	0.169512	0.115352	0.177901	0.154381	0.212591		RMSD_260	0.0848531	0.0999588	0.127347	0.132639	0.0311991	0.0736782	0.0914706	0.115514	0.0584999	0.127094	0.10275	0.167412	0.126291	0.124026	0.203608	0.195641
RMSD_261	0.0844165	0.232826	0.0399996	0.169512	0.10043	0.0922163	0.119406	0.118576		RMSD_261	0.0947412	0.134485	0.127347	0.132639	0.0311991	0.0736782	0.180755	0.17916	0.0584999	0.0855903	0.10275	0.0628162	0.208266	0.215542	0.203608	0.195641
RMSD_262	0.280774	0.319704	0.283104	0.307443	0.192913	0.239767	0.240211	0.284405		RMSD_262	0.0674262	0.138365	0.149592	0.135703	0.0816055	0.117701	0.11196	0.0980599	0.0901722	0.0699976	0.113566	0.0816992	0.137261	0.155234	0.202354	0.19362
RMSD_263	0.137314	0.12471	0.119675	0.129845	0.168693	0.153679	0.160474	0.160023		RMSD_263	0.232223	0.196365	0.255557	0.210698	0.213945	0.144885	0.248596	0.205765	0.156668	0.213503	0.133133	0.16047	0.207136	0.169644	0.278379	0.242664
RMSD_264	0.225192	0.203779	0.211778	0.181046	0.27701	0.205086	0.237741	0.170463		RMSD_264	0.191644	0.167576	0.273454	0.243862	0.237612	0.20155	0.314138	0.281554	0.133749	0.114344	0.11954	0.103372	0.247573	0.212051	0.252835	0.229087
RMSD_265	0.461744	0.418847	0.49699	0.443893	0.42969	0.384506	0.400289	0.354721		RMSD_265	0.252814	0.27556	0.325668	0.318482	0.292686	0.303672	0.36727	0.354427	0.229368	0.158003	0.270268	0.21108	0.322985	0.313603	0.265383	0.266602
RMSD_266	0.461744	0.418847	0.49699	0.443893	0.42969	0.384506	0.400289	0.354721		RMSD_266	0.252814	0.27556	0.325668	0.318482	0.292686	0.303672	0.36727	0.354427	0.229368	0.149242	0.270268	0.223434	0.322985	0.313603	0.276664	0.260003
RMSD_267	0.579097	0.596472	0.595323	0.614553	0.558633	0.584502	0.513411	0.53554		RMSD_267	0.252814	0.27556	0.325668	0.318482	0.292686	0.303672	0.36727	0.354427	0.229368	0.149242	0.270268	0.223434	0.322985	0.313603	0.276664	0.260003
RMSD_268	0.473148	0.489111	0.557494	0.574014	0.307913	0.345689	0.33808	0.362424		RMSD_268	0.154359	0.258119	0.144269	0.0891863	0.220121	0.289472	0.107503	0.137446	0.229368	0.149242	0.270268	0.223434	0.322985	0.313603	0.276664	0.260003
RMSD_269	0.413485	0.452772	0.462743	0.516815	0.415847	0.452765	0.427508	0.448155		RMSD_269	0.126976	0.208203	0.206781	0.205148	0.18859	0.241427	0.171078	0.177885	0.135923	0.127459	0.220311	0.129001	0.188882	0.172141	0.281501	0.258522
RMSD_270	0.461006	0.59914	0.495056	0.675757	0.418838	0.56024	0.428275	0.562859		RMSD_270	0.131347	0.12396	0.239571	0.216826	0.239495	0.27438	0.23867	0.25626	0.233021	0.415524	0.196681	0.224915	0.213751	0.186115	0.531341	0.497044
RMSD_271	0.555748	0.705794	0.518335	0.736657	0.441257	0.640296	0.420902	0.623665		RMSD_271	0.177113	0.124701	0.0649734	0.0630417	0.343128	0.316436	0.241761	0.262831	0.190233	0.482659	0.127957	0.333393	0.159033	0.142738	0.577174	0.560488
RMSD_272	0.733316	0.797106	0.664041	0.936261	0.605159	0.701834	0.578474	0.747832		RMSD_272	0.177113	0.124701	0.0649734	0.0630417	0.372313	0.362016	0.230388	0.26794	0.239753	0.482659	0.269969	0.333393	0.331347	0.276728	0.577174	0.560488
RMSD_273	0.618782	0.766478	0.672084	0.887329	0.502046	0.681549	0.522042	0.695404		RMSD_273	0.239675	0.128986	0.17779	0.155265	0.346576	0.323986	0.208859	0.245513	0.404592	0.806154	0.25515	0.580971	0.42606	0.35587	0.895105	0.835282
RMSD_274	0.42077	0.651911	0.426509	0.73744	0.389624	0.646414	0.360182	0.64421		RMSD_274	0.265592	0.203437	0.429243	0.39634	0.384418	0.322031	0.457704	0.448783	0.391528	0.693037	0.258012	0.419471	0.567468	0.520191	0.730666	0.676685
RMSD_275	0.532376	0.70072	0.426509	0.73744	0.60389	0.687142	0.444178	0.646006		RMSD_275	0.265592	0.203437	0.429243	0.39634	0.384418	0.322031	0.457704	0.448783	0.391528	0.693037	0.258012	0.419471	0.567468	0.520191	0.730666	0.676685
RMSD_276	0.65149	0.636839	0.37138	0.604429	0.60389	0.687142	0.713564	0.432135		RMSD_276	0.265592	0.203437	0.429243	0.39634	0.384418	0.322031	0.457704	0.448783	0.391528	0.693037	0.258012	0.419471	0.567468	0.520191	0.730666	0.676685
RMSD_277	0.604813	0.698641	0.358471	0.667365	0.60389	0.687142	0.571488	0.384104		RMSD_277	0.191244	0.283379	0.429243	0.565416	0.189903	0.17067	0.457704	0.332774	0.267997	0.797433	0.18175	0.637787	0.567468	0.60208	0.730666	1.11057
RMSD_278	0.604813	0.698641	0.358471	0.667365	0.60389	0.687142	1.0427	0.603356		RMSD_278	0.169465	0.41289	0.429243	0.565416	0.189903	0.17067	0.457704	0.758166	0.267997	0.797433	0.18175	0.637787	0.567468	1.15404	0.730666	1.91745
RMSD_279	0.689076	0.650139	0.510624	0.524324	0.336163	0.27835	0.396675	0.274741		RMSD_279	0.169465	0.41289	0.429243	0.565416	0.189903	0.17067	0.457704	0.758166	0.267997	0.797433	0.18175	0.637787	0.567468	1.15404	0.730666	1.91745
RMSD_280	0.439356	0.589505	0.494784	0.61512	0.355781	0.490863	0.28787	0.359665		RMSD_280	0.159289	0.395244	0.30576	0.395689	0.271268	0.315689	0.156846	0.129338	0.0935615	0.463803	0.242682	0.443069	0.22636	0.355685	0.703897	0.830295
RMSD_281	0.586258	0.536554	0.590044	0.546533	0.478781	0.435713	0.378464	0.324643		RMSD_281	0.0985192	0.221311	0.119645	0.177503	0.263123	0.26543	0.148531	0.0838756	0.079459	0.260984	0.162519	0.198756	0.154479	0.235999	0.429449	0.489991
RMSD_282	0.615334	0.603093	0.578866	0.596994	0.434271	0.440754	0.368375	0.371663		RMSD_282	0.183866	0.158934	0.102927	0.131428	0.325838	0.261875	0.135266	0.0956003	0.136047	0.21405	0.125162	0.100501	0.170467	0.216163	0.3704	0.397357
RMSD_283	0.526175	0.507503	0.572772	0.571251	0.405661	0.390075	0.353839	0.334854		RMSD_283	0.11017	0.163886	0.132013	0.15443	0.275511	0.283596	0.161007	0.133137	0.064873	0.208174	0.129753	0.175799	0.182963	0.22205	0.390558	0.410213
RMSD_284	0.495862	0.594836	0.586073	0.702108	0.321338	0.417554	0.281081	0.379343		RMSD_284	0.122185	0.204891	0.168742	0.171314	0.327829	0.375683	0.134062	0.119548	0.0697199	0.293062	0.159484	0.229089	0.227031	0.249797	0.501524	0.491076
RMSD_285	0.575896	0.761192	0.585484	0.892675	0.455855	0.709852	0.403083	0.723268		RMSD_285	0.287138	0.180074	0.136345	0.0674929	0.343696	0.410796	0.270772	0.322112	0.0446179	0.479833	0.15692	0.335838	0.19319	0.226472	0.590981	0.542001
RMSD_286	0.96676	1.0662	0.987184	1.2871	0.807106	0.987223	0.766055	1.03712		RMSD_286	0.424869	0.345019	0.248734	0.180371	0.412833	0.592013	0.364564	0.470281	0.0779139	0.732058	0.188797	0.525865	0.224263	0.216835	0.783217	0.694124
RMSD_287	0.736727	1.0547	0.784986	1.31015	0.475495	0.933747	0.374194	0.982976		RMSD_287	0.45522	0.42489	0.242906	0.168573	0.400967	0.59299	0.416343	0.554222	0.0928905	0.74935	0.194751	0.484911	0.300285	0.346684	0.85139	0.778148
RMSD_288	0.690051	0.932987	0.721141	1.06243	0.385012	0.428279	0.284466	0.487008		RMSD_288	0.321848	0.29125	0.456847	0.367321	0.262272	0.367012	0.366776	0.403176	0.218582	0.50034	0.297059	0.360923	0.377744	0.35644	0.899484	0.795835
RMSD_289	0.639196	0.855123	0.669933	0.942394	0.142628	0.506595	0.0978918	0.559003		RMSD_289	0.342041	0.322277	0.322568	0.294929	0.341723	0.376852	0.544449	0.602471	0.26873	0.620618	0.279584	0.532139	0.33508	0.337453	0.79242	0.730584
RMSD_290	0.639196	0.855123	0.59024	0.71736	0.292301	0.450838	0.269448	0.433622		RMSD_290	0.342041	0.194628	0.143588	0.131922	0.341723	0.380732	0.132595	0.129168	0.26873	0.620618	0.182657	0.398175	0.155444	0.157805	0.568847	0.554511
RMSD_291	0.566888	0.556914	0.640818	0.642292	0.352474	0.354146	0.300698	0.306869		RMSD_291	0.152067	0.20963	0.152043	0.162432	0.365478	0.391754	0.160734	0.15101	0.0716473	0.334711	0.0386971	0.325549	0.30135	0.329718	0.538143	0.55474
RMSD_292	0.490018	0.454497	0.598966	0.578392	0.275156	0.245325	0.228315	0.187642		RMSD_292	0.192064	0.3159	0.157966	0.166244	0.284858	0.326282	0.0803654	0.0851044	0.113133	0.244422	0.0492358	0.296748	0.348798	0.396964	0.438024	0.467485
RMSD_293	0.442744	0.388929	0.484137	0.436999	0.222746	0.177464	0.181893	0.130791		RMSD_293	0.191424	0.25737	0.151205	0.157847	0.241745	0.246181	0.0392185	0.0566806	0.0619614	0.160325	0.0888088	0.278323	0.318402	0.350615	0.317708	0.332621
RMSD_294	0.539089	0.494347	0.575194	0.535351	0.247451	0.206648	0.209469	0.159836		RMSD_294	0.188663	0.209177	0.193876	0.205827	0.277897	0.278807	0.0967358	0.113718	0.0629591	0.152578	0.085273	0.231767	0.308255	0.338919	0.334058	0.345285
RMSD_295	0.583944	0.53589	0.621383	0.572837	0.282672	0.247048	0.224043	0.195215		RMSD_295	0.23181	0.241617	0.227582	0.246248	0.295027	0.290053	0.0454216	0.0789256	0.126035	0.199964	0.115343	0.314723	0.306447	0.35082	0.405262	0.425408
RMSD_296	0.552507	0.494426	0.58674	0.529714	0.193427	0.157897	0.1428	0.113005		RMSD_296	0.249171	0.281623	0.243986	0.257901	0.263316	0.230028	0.180901	0.172583	0.102772	0.304981	0.192134	0.398003	0.384629	0.423578	0.366967	0.405366
RMSD_297	0.477992	0.478561	0.562976	0.55762	0.229166	0.261298	0.209845	0.243915		RMSD_297	0.166987	0.257975	0.213245	0.220918	0.146905	0.205141	0.205156	0.199933	0.149867	0.246685	0.224308	0.360698	0.398474	0.418678	0.258979	0.289166
RMSD_298	0.701798	0.646773	0.747195	0.695677	0.322098	0.312649	0.33777	0.319249		RMSD_298	0.161896	0.157761	0.326137	0.294954	0.15095	0.135433	0.310511	0.284178	0.208696	0.12806	0.219805	0.171824	0.383035	0.380264	0.364355	0.354565
RMSD_299	0.708228	0.646486	0.747195	0.695677	0.26619	0.239693	0.250333	0.217396		RMSD_299	0.17508	0.157761	0.392501	0.372984	0.301108	0.135433	0.313025	0.285358	0.419389	0.225805	0.219805	0.171824	0.43448	0.450347	0.460606	0.442302
RMSD_300	0.265586	0.229848	0.286066	0.287911	0.191387	0.209501	0.137781	0.154908		RMSD_300	0.217693	0.31024	0.189608	0.187824	0.15687	0.109255	0.269478	0.249275	0.419389	0.426973	0.219805	0.521039	0.43448	0.450347	0.345169	0.363181
RMSD_301	0.221824	0.208849	0.270035	0.262895	0.283028	0.274964	0.253306	0.238772		RMSD_301	0.274275	0.282854	0.0863635	0.0886951	0.168089	0.0920751	0.303415	0.287188	0.377459	0.407583	0.31344	0.451967	0.462739	0.477218	0.230866	0.274192
RMSD_302	0.825043	0.704544	0.496774	0.423928	0.346978	0.481793	0.350118	0.486015		RMSD_302	1.0085	0.626078	0.0417157	0.0508476	0.700475	0.31527	0.56421	0.596392	0.815144	1.1854	0.428259	0.853857	0.514634	0.545979	0.291783	0.273227
RMSD_303	0.908399	0.641811	1.06863	0.757242	3.69351	3.66142	3.74092	3.69615		RMSD_303	1.0085	0.626078	0.0417157	0.0508476	0.700475	0.31527	0.56421	0.596392	0.921072	4.20321	0.832215	3.36579	3.40812	3.48384	0.143244	0.232197
