# Supplementary material for: Enriching productive mutational paths accelerates enzyme evolution
Source: Nat Chem Biol. 2024 Sep 11;20(12):1662–9. doi: 10.1038/s41589-024-01712-3 (PMC11581979; doi:10.1038/s41589-024-01712-3)
Supplement: Supplementary file 9 — Data used to create the 3D plot of the fitness landscape. [file 41589_2024_1712_MOESM9_ESM.xlsx]

## Sheet: Source Data Fig. 5
Fig. 5a and 5b
names	activity	x	y
HG3	0.00218341	7.90734	-8.87292
HG3_K50Q	0.00545852	7.36665	-8.43279
HG3.3	0.0174672	11.5844	-5.92425
HG3.7	0.0545852	12.4844	-6.09834
HG3.14	0.545852	14.9309	-3.29728
HG3.17	0.864629	15.4941	3.21954
HG3.R1	0.00655022	5.44212	-8.1625
HG3.R2	0.010917	4.41021	-6.3068
HG3.R3	0.144105	-1.58903	-1.20494
HG3.R4	0.19869	-2.67808	-3.42965
HG3.R5	1	-10.0307	-2.0314
HG3R5w17	0.0982533	-0.147924	10.5069
HG317wR5	0.0982533	-0.289689	9.62572
1	1.1257	-9.2548	-2.07321
2	1.11108	-4.90203	-1.21678
3	1.03421	-2.41062	0.972274
4	1.00759	-9.67048	-1.52181
5	0.985869	-9.00942	-0.869647
6	0.975596	-3.06483	-2.47402
7	0.968184	-6.42402	4.2486
8	0.963019	-6.54297	-2.99157
9	0.955368	13.6748	1.47838
10	0.952008	-10.7516	-2.41517
11	0.897592	-8.17523	-1.03903
12	0.883251	-8.62354	-2.37195
13	0.882888	-5.40035	-4.34724
14	0.881194	-8.95815	-1.79813
15	0.868075	-7.40034	-2.9241
16	0.865588	-9.89101	-2.68154
17	0.862834	-8.58687	-0.736526
18	0.831804	-8.38562	-0.975586
19	0.817168	-3.93162	2.56603
20	0.804166	10.2558	-3.51648
21	0.801765	-6.92638	0.259908
22	0.798931	-7.7814	-3.24972
23	0.798038	13.8222	-4.47402
24	0.794869	-9.00108	1.7045
25	0.789363	-7.45996	0.479972
26	0.782416	15.4508	4.66211
27	0.781338	-0.454199	-4.66906
28	0.772478	-10.4001	-2.34285
29	0.765411	-4.40882	-0.774533
30	0.76458	12.6725	-5.54316
31	0.748178	13.8041	2.56522
32	0.745075	14.0293	-6.07498
33	0.742061	-5.74329	-5.01443
34	0.737168	-6.93732	0.568465
35	0.729854	-9.73038	-1.7113
36	0.727227	-7.12446	4.61603
37	0.724962	-2.43006	-4.80741
38	0.722026	-2.62916	-1.52457
39	0.716942	-9.55972	-2.40709
40	0.672637	9.39836	-4.41655
41	0.665134	-7.71195	-5.71489
42	0.633746	11.8489	4.43007
43	0.633211	-3.48549	-3.561
44	0.63047	13.5963	1.53509
45	0.62381	-10.5405	-2.81569
46	0.623097	-2.67962	-4.85339
47	0.620306	-7.94373	-1.37235
48	0.619507	-2.80183	-1.46398
49	0.611177	15.2447	3.55529
50	0.596806	-9.75026	-2.39149
51	0.593475	-5.7406	-3.94654
52	0.592808	-9.03643	-1.09424
53	0.582723	-6.23736	-4.71349
54	0.577822	-9.32683	-2.12665
55	0.575459	-4.80053	-1.38834
56	0.563262	-0.732042	0.288682
57	0.559379	12.7989	0.582687
58	0.556774	4.4644	-3.96481
59	0.55674	-8.52488	5.87204
60	0.553862	-3.95137	-3.63655
61	0.549214	14.3146	1.88939
62	0.544326	-7.31889	-0.432519
63	0.523741	-4.67487	-3.81241
64	0.516234	-7.15427	-0.046999
65	0.486804	-7.51972	6.63239
66	0.484484	4.30936	-0.883051
67	0.483955	-2.03297	-4.50861
68	0.472927	-3.29155	-0.564719
69	0.470727	-8.47846	5.8617
70	0.44255	4.84719	-3.03331
71	0.442104	-8.83363	5.53313
72	0.440712	13.239	-1.13757
73	0.436397	4.48157	0.247217
74	0.424964	-4.32031	9.53314
75	0.421965	-2.93599	-2.15363
76	0.397241	-1.74816	6.41929
77	0.386056	-6.23354	-5.03096
78	0.385527	-5.19658	-1.80385
79	0.385148	-9.75706	2.07884
80	0.381525	-9.72727	2.07098
81	0.381197	-6.98021	1.27704
82	0.37943	1.14229	-7.92471
83	0.364859	-9.05055	-1.68569
84	0.358732	10.8705	4.67505
85	0.356096	-8.51302	2.80321
86	0.342374	-8.56903	0.643993
87	0.339962	-4.01434	3.17034
88	0.338818	-8.71289	-1.38472
89	0.337586	-5.93724	4.92154
90	0.334404	-7.08098	3.75492
91	0.333295	-8.14534	5.39728
92	0.332355	-7.01069	7.1432
93	0.3285	-7.90198	5.73335
94	0.325717	10.6002	4.07309
95	0.318589	-4.26254	5.4378
96	0.316911	-8.36037	-0.787079
97	0.292366	8.91586	-3.17976
98	0.289968	0.15661	-5.48505
99	0.284203	9.11697	1.18326
100	0.280884	8.88037	6.54803
101	0.277992	-7.89921	-0.219247
102	0.267227	7.80482	-4.39576
103	0.264869	-6.61803	-5.3771
104	0.246712	6.73799	0.68669
105	0.238042	-5.02939	5.66295
106	0.237368	-2.29998	-3.00597
107	0.231333	10.907	-7.17222
108	0.230487	-4.98084	-4.88044
109	0.224269	12.8275	6.5328
110	0.215818	4.9745	-4.08949
111	0.208838	6.24291	0.596374
112	0.20478	-0.214908	-1.79176
113	0.202401	11.3595	6.05098
114	0.191502	-6.18784	-5.80414
115	0.190267	3.23427	-1.45868
116	0.182188	5.78773	-0.74766
117	0.181098	8.79847	-7.68528
118	0.177372	-0.536559	5.80334
119	0.175648	3.06561	-3.12344
120	0.175156	1.11613	-1.90805
121	0.170139	8.71315	-3.35594
122	0.16535	3.38844	-2.51875
123	0.162191	1.8835	2.63683
124	0.158971	2.05175	3.64349
125	0.157109	1.1261	1.61564
126	0.15606	-1.52612	6.88901
127	0.150042	11.5363	5.6387
128	0.148747	2.52625	-2.79878
129	0.144599	-1.30257	-0.460844
130	0.143616	5.18589	-1.96895
131	0.142888	-5.60184	0.074228
132	0.142419	-2.00209	2.46021
133	0.142097	5.7331	5.98217
134	0.140106	9.67272	-0.37566
135	0.13968	-1.64137	2.80719
136	0.136364	-0.37523	1.03652
137	0.135314	-8.2142	5.21635
138	0.133712	-4.56463	0.247815
139	0.133288	8.00343	2.76525
140	0.132164	-5.66089	-0.183326
141	0.131721	11.4257	0.823292
142	0.129906	11.7341	1.07246
143	0.12855	-3.95796	0.640535
144	0.128208	7.21484	4.09667
145	0.121444	-4.84768	0.318533
146	0.120689	-0.102078	0.522033
147	0.119972	-2.97172	1.48463
148	0.11735	11.488	-1.562
149	0.109796	-3.51184	5.44878
150	0.109776	-3.27166	1.76353
151	0.109447	2.0504	2.89411
152	0.106906	-3.13877	3.94012
153	0.106291	-3.58818	3.97482
154	0.103819	-2.32121	5.99095
155	0.101529	11.2422	-1.81728
156	0.097623	-1.64806	-1.0874
157	0.0967439	-1.60771	-4.80828
158	0.0967124	0.959844	-2.39161
159	0.0897582	-1.9896	-6.52415
160	0.088799	-4.46321	-3.33627
161	0.0869623	-1.08272	3.00652
162	0.0860609	9.1788	-3.0421
163	0.0820019	-5.06412	-3.21519
164	0.0809587	-4.74768	-3.62582
165	0.0808467	3.71443	10.9254
166	0.0782026	4.29308	-1.16744
167	0.0779896	-4.07241	-2.97676
168	0.0764304	-4.22266	7.98865
169	0.0761315	7.77592	5.97687
170	0.0728878	11.3459	5.26064
171	0.0718007	1.72211	-9.22558
172	0.071701	-1.28846	-6.27223
173	0.0716488	-10.0828	1.76314
174	0.0712219	5.21831	6.02869
175	0.0678471	10.1519	0.807963
176	0.0673636	5.30306	-3.71561
177	0.0670954	-2.37555	-1.26348
178	0.065591	9.91328	3.40038
179	0.0628064	8.03475	-2.75603
180	0.0623463	3.95443	-8.08763
181	0.060647	-1.05325	9.00154
182	0.0592768	7.08663	4.73873
183	0.0586232	-2.25167	-1.96376
184	0.0576348	-2.14858	5.466
185	0.0542955	4.5708	0.287333
186	0.0541005	9.19155	8.28166
187	0.0538097	7.17223	3.98193
188	0.0536443	-2.30327	4.94464
189	0.0521207	1.38544	2.24421
190	0.0518437	-4.41676	4.11098
191	0.0514575	5.39726	-0.503219
192	0.0512502	0.610534	-1.47734
193	0.0495335	5.18386	7.32728
194	0.047709	1.35049	4.22303
195	0.0360054	0.426696	3.67797
