# Supplementary material for: Enriching productive mutational paths accelerates enzyme evolution
Source: Nat Chem Biol. 2024 Sep 11;20(12):1662–9. doi: 10.1038/s41589-024-01712-3 (PMC11581979; doi:10.1038/s41589-024-01712-3)
Supplement: Supplementary file 10 — Data used to create Extended Data Fig. 3b. [file 41589_2024_1712_MOESM10_ESM.xlsx]

## Sheet: Extended Data Fig. 3
Extended Data Fig. 3b
type	enzyme/chain	∆ δHA (Å)	∆ ψ (°)	∆ θ (°)
HG3.R5	8rd5/A	0.24	12.2	7.9
HG3.R5	8rd5/B	0.24	14.1	6
HG3	5rga/A	0.34	21.3	12.4
HG3	5rga/B	0.34	21.4	15.2
HG3	7k4q/A	0.54	19.3	5.7
HG3	7k4q/B	0.54	16.4	7
HG3.17	4bs0/A	0.44	8.8	3.9
HG3.17	4bs0/B	0.24	5.2	5.8
HG3.17	5rge/A	0.24	7.1	3.6
HG3.17	7k4z/A	0.24	12.2	6.1
