# Supplementary material for: Enriching productive mutational paths accelerates enzyme evolution
Source: Nat Chem Biol. 2024 Sep 11;20(12):1662–9. doi: 10.1038/s41589-024-01712-3 (PMC11581979; doi:10.1038/s41589-024-01712-3)
Supplement: Supplementary file 11 — Data used to create Extended Data Fig. 6a,c. [file 41589_2024_1712_MOESM11_ESM.xlsx]

## Sheet: Extended Data Fig. 6
Extended Data Fig. 6a														Extended Data Fig. 6c
residue	HG3.R1_avg	HG3.R1_stdev	HG3.R2_avg	HG3.R2_stdev	HG3.R3_avg	HG3.R3_stdev	HG3.R4_avg	HG3.R4_stdev	HG3.R5_avg	HG3.R5_stdev	HG3.17_avg	HG3.17_stdev		name	MET237	TRP44	ASP127	LYS/GLN50	MET/CYS84	MET/ALA172
5	-0.0384238	0.126505	-0.0418849	0.126692	-0.0233395	0.135399	0.0878387	0.258357	-0.0812888	0.128653	-0.00957711	0.13951		HG3_1	0.99824	0.50354	0.20096	0.67856	0.66942	0.05252
6	-0.0283673	0.0797706	-0.0367338	0.0795113	-0.0184076	0.0831141	0.0871914	0.184746	-0.0355043	0.0808349	-0.0340086	0.0878422		HG3_2	0.99154	0.38096	0.26146	0.64772	0.6255	0.09364
7	-0.00472382	0.0162064	-0.00696461	0.0149861	-0.00421429	0.0172244	0.0569236	0.0775726	0.00308201	0.0166552	0.0316052	0.051103		HG3_3	0.99552	0.6752	0.26568	0.84662	0.79958	0.01312
8	-0.0128727	0.0353291	-0.0124267	0.035195	-0.0124069	0.037242	0.0807674	0.130961	-0.01158	0.0355789	0.0136306	0.052023		HG3_4	0.9928	0.56764	0.35844	0.77248	0.62896	0.11198
9	0.00281352	0.0199832	-0.000567451	0.0196858	0.00223317	0.0211321	0.108264	0.136846	0.00216737	0.0215858	0.00655418	0.025697		HG3_5	0.99702	0.70126	0.1823	0.77732	0.70754	0.03582
10	-0.00188722	0.0108337	-0.0043797	0.0126538	0.0036118	0.0143796	0.0406857	0.0421472	-0.000608891	0.0135488	0.0152664	0.018113		HG3.R1_1	0.9936	0.47286	0.11752	0.48892	0.7636	0
11	-0.0100858	0.0095022	-0.00838427	0.00785941	-0.00688041	0.011701	0.0259037	0.0271702	0.00964898	0.00916361	0.0237659	0.023101		HG3.R1_2	0.99616	0.55638	0.12052	0.76974	0.76066	0
12	-0.000386633	0.011654	-0.001571	0.0100037	-0.00011187	0.0122852	0.0257534	0.0340504	0.00576109	0.00868712	0.00902146	0.0190905		HG3.R1_3	0.98926	0.66628	0.2336	0.29878	0.60998	0.00018
13	0.0057949	0.0106295	0.0045637	0.0077942	0.0107973	0.011165	0.0277424	0.025856	0.0106611	0.00747598	0.0124391	0.0139139		HG3.R1_4	0.99824	0.6838	0.42816	0.73028	0.7623	0
14	0.0114853	0.0166991	0.0146394	0.010269	0.0167001	0.0122044	0.0280413	0.0246961	0.0193571	0.00987337	0.0109589	0.0173541		HG3.R2_1	0.99994	0.78314	0.84064	0.48992	0.782	0
15	0.0114338	0.0128347	0.00498012	0.0101579	0.00855432	0.0107122	0.0221734	0.0206263	0.0246417	0.0112468	0.0101173	0.0142618		HG3.R2_2	0.99998	0.8402	0.93606	0.58714	0.78952	0
16	-0.0115363	0.00994078	-0.0180112	0.0084481	-0.0157915	0.0107468	0.0147483	0.0295942	0.00667293	0.00926105	0.00882411	0.0120192		HG3.R2_3	0.98142	0.87192	0.95304	0.68502	0.7799	0
17	-0.0112903	0.0112723	-0.0106948	0.0133366	-0.00577801	0.0167389	0.0404589	0.0338466	0.026906	0.0207051	0.018803	0.0139643		HG3.R2_4	0.99996	0.70248	0.76324	0.24376	0.7919	0
18	-0.00995435	0.0125621	-0.0116305	0.0120908	-0.0103172	0.0148934	0.0177444	0.027957	0.00760055	0.0168831	0.0110722	0.0137467		HG3.R2_5	0.99994	0.79894	0.92584	0.69056	0.78552	0
19	-0.00412157	0.0133144	-0.00562212	0.0124523	-0.00560995	0.0141734	0.0125413	0.0204931	0.00615163	0.015242	0.00988074	0.0107542		HG3.R3_1	0.99996	0.84336	0.89006	0.872	0.8993	0
20	-0.0132752	0.0220332	-0.0123295	0.0170467	-0.0144122	0.0218295	0.00250199	0.0225214	-0.00145198	0.0189737	-0.0108591	0.0152425		HG3.R3_2	0.99986	0.803	0.57298	0.34368	0.65802	0
21	-0.022176	0.0357932	-0.0551889	0.0283593	-0.0348295	0.030717	-0.0153073	0.0397059	0.0011142	0.0343591	-0.016512	0.0284047		HG3.R3_3	0.99988	0.79234	0.76294	0.80748	0.8272	0
22	-0.0258211	0.0577667	-0.0258875	0.0584874	-0.0372007	0.0471598	-0.0449346	0.0477176	0.00147995	0.050762	-0.0531316	0.0514003		HG3.R3_4	0.99986	0.72908	0.84948	0.9093	0.93548	0
23	-0.0496023	0.154231	0.0115895	0.189669	-0.0304977	0.148345	-0.139524	0.131238	-0.0979152	0.133064	-0.103797	0.138102		HG3.R3_5	0.99994	0.81202	0.95282	0.6818	0.8003	0
24	-0.0889108	0.141882	-0.0614403	0.16386	-0.0139614	0.162447	-0.158741	0.13042	-0.151703	0.129546	-0.0974195	0.141648		HG3.R4_1	0.98932	0.66082	0.11314	0.64262	0.70592	0
25	-0.129883	0.15968	-0.0280143	0.186134	0.0115664	0.21493	-0.171531	0.164692	-0.148179	0.155214	-0.187599	0.157121		HG3.R4_2	0.99914	0.66882	0.12892	0.20442	0.65414	0
26	-0.0503923	0.120722	0.0549456	0.159148	0.0512832	0.180622	-0.0827694	0.113111	-0.0846806	0.13198	-0.161556	0.112213		HG3.R4_3	0.99998	0.94298	0.24104	0.23046	0.63898	0
27	-0.00619389	0.128892	0.0564292	0.152527	0.0729884	0.171395	-0.0850308	0.127357	-0.124691	0.130064	-0.15056	0.127556		HG3.R4_4	0.99912	0.61216	0.30352	0.7169	0.74602	0
28	0.0288238	0.192884	-0.0124774	0.20818	0.0855013	0.160504	-0.103151	0.185253	-0.130288	0.187411	-0.126235	0.15712		HG3.R4_5	0.99986	0.54016	0.24104	0.34046	0.7803	0
29	0.0574261	0.172152	0.00804399	0.164166	0.220626	0.174426	-0.0310693	0.220337	-0.0641291	0.230759	-0.124061	0.164607		HG3.R5_1	0.99794	0.78834	0.41826	0.61518	0.69422	0
30	0.0142307	0.747411	0.327725	0.466949	-0.0253517	0.604999	0.120712	0.673816	-0.0320811	0.774283	-0.356018	0.519083		HG3.R5_2	0.99974	0.9195	0.77888	0.65668	0.83178	0
31	-0.0290947	0.084033	-0.01729	0.10559	0.0509268	0.0370427	-0.0309433	0.13238	-0.0771241	0.121348	0.0718022	0.0890809		HG3.R5_3	0.98852	0.83718	0.7319	0.72182	0.67276	0
32	-0.0827359	0.0993495	0.0170986	0.0967555	0.0254028	0.0766643	-0.0457105	0.142078	-0.109347	0.107213	-0.0325396	0.088123		HG3.R5_4	0.99984	0.82236	0.91426	0.70758	0.75322	0
33	-0.0408075	0.0588498	0.0397125	0.0705944	0.0128891	0.0546918	-0.0385419	0.0862464	-0.0553006	0.0763618	-0.0406066	0.056078		HG3.17_1	0.98794	0.48186	0.77618	0.29506	0.55016	0.5748
34	-0.0272821	0.0343291	0.0152413	0.0448782	0.00833519	0.0352668	-0.019238	0.0490642	-0.032411	0.047927	0.00239567	0.0332383		HG3.17_2	0.99006	0.52116	0.5517	0.01348	0.39924	0.4456
35	-0.0197201	0.0264747	0.00720073	0.02298	0.014616	0.0244348	-0.00206189	0.0305078	-0.0215971	0.0294378	0.00523954	0.0286031		HG3.17_3	0.97752	0.72288	0.37356	0.15228	0.29506	0.43476
36	-0.0083345	0.0241426	0.0402126	0.0355499	0.0261237	0.0327609	0.0154562	0.0391113	-0.0073658	0.0375711	0.00431785	0.0302106		HG3.17_4	0.9888	0.57366	0.6187	0.02074	0.39362	0.55498
37	0.0072448	0.0383746	0.0595564	0.0499165	0.0363679	0.0432685	0.0267581	0.0529245	-0.0086443	0.0495587	0.00759702	0.0322785
38	0.034202	0.0573233	0.0581794	0.0354896	0.0374665	0.0323201	0.0362427	0.0503371	0.0282004	0.057101	-0.0232764	0.037865
39	0.010727	0.0385846	0.048023	0.0589788	0.0209513	0.0260958	0.0571811	0.0631372	0.00591581	0.0464206	0.0346296	0.0476694
40	-0.0180962	0.0255226	0.0139551	0.041132	-0.00673834	0.0228453	0.0274963	0.0321955	-0.00180934	0.0256571	0.00453639	0.0284331
41	-0.0373988	0.0402605	-0.0178198	0.0447491	-0.0333685	0.0402958	0.00745774	0.0508797	-0.0137399	0.0448174	-0.00789636	0.0448898
42	-0.00849023	0.0121974	-0.0152921	0.00916402	-0.0141995	0.0142314	0.0242907	0.0249856	0.0125782	0.0183873	0.0116874	0.0103627
43	-0.0142894	0.0210204	-0.0274522	0.0173979	-0.0248411	0.0199165	0.0184501	0.0373208	7.17044e-05	0.0213558	0.00558964	0.018851
44	-0.027984	0.0373242	-0.0572317	0.0335868	-0.0377692	0.0386653	0.0040091	0.0470523	0.00375771	0.0432432	-0.0191688	0.0280661
45	-0.0320118	0.0585267	-0.0695778	0.0555937	-0.0653498	0.0615507	-0.0485305	0.0586084	-0.0265105	0.0569194	-0.0372358	0.0506449
46	0.0108813	0.0868279	-0.0018211	0.0742223	-0.0215676	0.0714005	0.0183604	0.122405	0.00658122	0.0714264	0.00233764	0.115307
47	-0.161196	0.098966	-0.163863	0.116389	-0.128133	0.129174	0.0368698	0.125867	-0.178928	0.105292	-0.0227073	0.135701
48	-0.113827	0.115109	-0.189441	0.121587	-0.153271	0.130528	-0.124916	0.130031	-0.162278	0.12797	-0.0691457	0.118658
49	-0.178063	0.185446	-0.262129	0.193408	-0.219502	0.246394	-0.209678	0.185098	-0.27101	0.175925	-0.0600481	0.188981
50	-0.262938	0.270527	-0.387165	0.278761	-0.315305	0.389054	-0.303512	0.271912	-0.428066	0.248618	-0.0927991	0.302698
51	-0.186204	0.154434	-0.244244	0.166385	-0.218576	0.233553	-0.238523	0.152699	-0.274934	0.148898	-0.0803319	0.177035
52	-0.263903	0.153905	-0.373702	0.133129	-0.34141	0.204015	-0.362641	0.109261	-0.394021	0.109354	-0.231979	0.125724
53	-0.324716	0.427656	-0.499821	0.440635	-0.362903	0.590472	-0.466175	0.410913	-0.507905	0.40818	-0.0456457	0.41631
54	-0.258631	0.39658	-0.376788	0.4194	-0.279571	0.55191	-0.349232	0.38812	-0.400837	0.386412	0.0610943	0.388576
55	-0.181628	0.186369	-0.201354	0.197274	-0.190456	0.216125	-0.157489	0.199169	-0.178324	0.179958	-0.0855532	0.179029
56	-0.164285	0.203386	-0.305037	0.178743	-0.355373	0.260771	-0.293932	0.203037	-0.345313	0.17546	-0.0601711	0.387765
57	-0.0515345	0.106669	-0.128155	0.10765	-0.203997	0.152792	-0.0918287	0.123233	-0.120144	0.10117	-0.0792907	0.247457
58	0.0485224	0.115892	-0.012024	0.0721764	-0.109519	0.121865	-0.0182872	0.0881482	-0.00287943	0.120866	-0.0484117	0.241922
59	0.0306441	0.129525	0.0902702	0.102835	-0.0856888	0.161004	0.0702122	0.126938	0.0321714	0.143322	-0.107074	0.198758
60	-0.135322	0.0680895	-0.0403363	0.08104	-0.117074	0.170452	0.0452422	0.113637	0.00742321	0.11128	-0.17367	0.107572
61	-0.128483	0.190585	-0.145277	0.157863	-0.0139012	0.207187	0.0129174	0.157302	-0.0408718	0.145354	-0.152289	0.160843
62	-0.0532751	0.067583	-0.0564519	0.0510905	-0.0755386	0.11625	-0.0664211	0.120801	-0.145188	0.0567234	-0.119657	0.0644133
63	-0.0203596	0.0356212	-0.00139368	0.0297422	-0.0538221	0.0447546	-0.0182104	0.041536	-0.0346789	0.0266981	0.0173702	0.0324026
64	0.00857972	0.0381148	0.0438648	0.0341012	-0.0159412	0.0228063	-0.0156503	0.052883	-0.0141785	0.0209685	0.00574703	0.0357223
65	-0.04077	0.0236168	0.0555024	0.0341227	-0.0303701	0.038347	-0.0163888	0.053626	-0.00967252	0.0243785	-0.040664	0.0273978
66	-0.0249331	0.0253707	0.0149521	0.0327636	-0.0386251	0.034628	-0.0151987	0.050071	-0.0220893	0.0289966	-0.0145828	0.0307276
67	-0.010697	0.0215015	-0.00154366	0.0241906	-0.0168819	0.020253	0.0166804	0.0560875	-0.0154486	0.0203995	-0.00881584	0.0224685
68	-0.00900742	0.0268062	0.0156636	0.0384071	-0.0126094	0.0157069	0.00413875	0.0567346	-0.0208776	0.0248368	-0.0317266	0.0208253
69	-0.00474881	0.0293665	0.0209323	0.044567	-0.0176988	0.025491	-0.00972354	0.0480123	-0.021065	0.0291631	-0.0218969	0.0286788
70	-0.010215	0.0257985	0.025036	0.0332527	0.0105113	0.0307763	0.0374327	0.0363971	0.0153772	0.0208716	-0.0130183	0.0262227
71	-0.00211192	0.0192898	0.017347	0.0266221	0.0250216	0.026036	0.0660253	0.0357618	0.0206367	0.0258304	-0.0216277	0.0249594
72	0.00207727	0.0219529	0.0222824	0.0296055	0.00341023	0.0186459	0.0177378	0.0196128	-0.000501424	0.0168153	-0.0258641	0.0183635
73	0.00341464	0.0173832	0.0221672	0.0201653	0.00578637	0.0152868	0.000466548	0.0195875	-0.00203691	0.0114201	-0.00380878	0.019943
74	-0.015203	0.0210635	0.0133836	0.0215853	0.0197302	0.0187251	0.0360938	0.0437628	0.0109053	0.0202559	-0.0111601	0.02945
75	-0.0189925	0.0192819	0.0120477	0.0224321	0.0176527	0.0262401	0.0440243	0.0365085	0.00882192	0.0202582	-0.0329177	0.0240486
76	-0.0148463	0.0153708	0.0134568	0.0219192	0.00930078	0.0256714	0.0234584	0.0180328	-0.000342838	0.016702	-0.011978	0.0144714
77	-0.0184667	0.0108966	0.00827467	0.0204497	0.00194577	0.02124	0.014116	0.0230758	-0.00316013	0.0182591	0.00241277	0.0143849
78	-0.0055069	0.00944576	-0.00422645	0.0105206	-0.00322249	0.012508	0.0189327	0.0232613	0.00544049	0.0149758	0.0070396	0.0132893
79	-0.010902	0.0113873	-0.0227665	0.0132762	-0.0174006	0.0146243	0.0243266	0.0349312	0.0129634	0.0159713	0.00215869	0.0139739
80	-0.0151388	0.0222055	-0.0419969	0.0198504	-0.0209883	0.0245045	0.00542662	0.0340199	-0.0114729	0.0205615	-0.023624	0.0199347
81	-0.00344716	0.0333135	-0.0566898	0.0232651	-0.00617798	0.0400275	0.00329768	0.0293303	-0.0221941	0.0220229	-0.0136808	0.0216958
82	-0.0229188	0.0511845	-0.0912812	0.0512327	-0.0237196	0.0826331	0.123524	0.0883213	-0.0299479	0.053255	-0.0403061	0.0549564
83	-0.038089	0.0818593	-0.179103	0.0927652	-0.110172	0.109911	0.043534	0.127066	-0.145421	0.0691046	-0.00696623	0.110462
84	-0.0742402	0.0791188	-0.162828	0.101314	-0.141622	0.115752	-0.047627	0.0730684	-0.192273	0.0836985	-0.145842	0.0754243
85	-0.0943595	0.0535202	-0.0611451	0.0774241	-0.101477	0.0640995	0.00276119	0.0757616	-0.107153	0.0534976	-0.0699449	0.0539905
86	0.0938631	0.0593453	-0.0178985	0.029877	-0.0226961	0.0345029	0.0418482	0.0968847	-0.0334444	0.0366571	-0.0592526	0.0325328
87	0.106424	0.121805	-0.0181232	0.0599048	-0.0266034	0.0694178	-0.00220515	0.0692778	-0.00262428	0.0445608	-0.0569474	0.0338805
88	-0.15603	0.141771	-0.0550227	0.164385	-0.0329844	0.185948	-0.0598672	0.143456	-0.000818722	0.16718	-0.186903	0.139323
89	-0.155676	0.154963	-0.122025	0.158016	-0.127624	0.155721	-0.0781262	0.159715	-0.0663626	0.160892	-0.314729	0.1483
90	-0.334629	0.292559	-0.470467	0.205858	-0.50261	0.188097	-0.43797	0.185568	-0.503229	0.182317	-0.508773	0.180405
91	-0.133127	0.0972715	-0.144992	0.147975	-0.200519	0.100356	-0.168637	0.108846	-0.145306	0.098024	-0.169829	0.0953959
92	-0.0600105	0.0657714	-0.0744694	0.118288	-0.154741	0.0692276	-0.128281	0.0730801	-0.140754	0.0737228	-0.115239	0.0718351
93	-0.00655426	0.0924602	-0.0464701	0.143488	-0.136985	0.0915556	-0.0919383	0.0964788	-0.143006	0.09247	-0.106438	0.105037
94	0.0316372	0.0678003	-0.0358439	0.0851124	-0.0768264	0.0659939	-0.0514818	0.0676038	-0.0509395	0.0588082	-0.0482061	0.0863005
95	0.027813	0.0535043	0.0148753	0.0804063	-0.0307167	0.0537742	-0.00151259	0.044975	-0.0420438	0.0436069	-0.017704	0.065477
96	0.134699	0.119394	0.116177	0.151639	-0.0291313	0.0997465	0.0645189	0.102048	-0.0783974	0.10136	0.0190756	0.124111
97	0.142397	0.107533	0.0945898	0.118384	-0.0293812	0.0853886	0.0615499	0.0915383	-0.0515191	0.093706	0.0277471	0.104526
98	0.0784879	0.0427986	0.0369205	0.0434583	0.00651811	0.0389486	0.0514074	0.034287	0.00498064	0.0414939	0.00253873	0.0473338
99	0.088007	0.0438496	0.0201131	0.0542728	0.0261867	0.0386826	0.0675093	0.0478705	0.0227313	0.0501678	0.0050146	0.0537825
100	0.0439212	0.0304775	0.023266	0.0374075	0.0244701	0.0263374	0.0530909	0.0343762	0.0140756	0.0235054	0.0121445	0.0365197
101	0.0358463	0.0264465	0.0171349	0.0333561	0.0241811	0.0206382	0.0460615	0.0266019	0.0139858	0.0180588	0.0171811	0.0355029
102	0.031881	0.020709	0.0178593	0.0216295	0.0270412	0.023722	0.0455117	0.0217781	0.0122114	0.0147671	0.0314866	0.0267774
103	0.0218901	0.0156992	0.0130446	0.0151019	0.0246205	0.0306389	0.0383846	0.0204212	0.0124189	0.0116631	0.0106816	0.0226546
104	0.0227706	0.0172586	0.015611	0.0190251	0.0279341	0.0305202	0.0375954	0.0213919	0.0178167	0.0150626	0.00811272	0.0198864
105	0.0235301	0.0161811	0.0160792	0.0130837	0.029876	0.0292647	0.0399172	0.0249541	0.0223617	0.0208837	0.00831396	0.0192857
106	0.00859927	0.0135401	0.00980444	0.0141931	0.0288894	0.0437983	0.0319595	0.0321875	0.0218068	0.0241511	0.0121371	0.0236608
107	0.00580818	0.0165737	0.00989638	0.0264802	0.0250594	0.0535446	0.0296397	0.0315374	0.0253435	0.0314944	0.0127151	0.0377276
108	0.0082141	0.0170479	0.0164561	0.0175365	0.0141328	0.0386454	0.0282881	0.0274468	0.0350936	0.0302515	0.0184327	0.0307572
109	0.00319254	0.0210844	0.0260036	0.0286182	-0.000561364	0.0329353	0.0232519	0.031717	0.0378852	0.0281732	0.0171151	0.0244609
110	-0.0263514	0.024686	0.00425372	0.0292632	-0.0143495	0.0563623	0.0141072	0.0378631	0.0645222	0.0638764	0.0152406	0.0349013
111	-0.062342	0.0361134	-0.0177671	0.039118	-0.0347079	0.075424	-0.0089606	0.0445909	0.0547727	0.0905546	-0.0153009	0.0659674
112	-0.0383693	0.029633	-0.001398	0.035341	-0.0183649	0.0458625	-0.00290221	0.031902	0.011523	0.0445345	-0.0138836	0.0441046
113	-0.00716086	0.0248327	0.0106395	0.0196308	-0.00237539	0.0202571	0.0262978	0.0171299	0.0152888	0.0154355	0.0166839	0.0102962
114	-0.0305401	0.0399085	-0.00576234	0.0342735	-0.0304522	0.0409133	0.0151319	0.02221	0.00327922	0.0349534	0.000734463	0.033487
115	-0.0386153	0.0424643	-0.00564992	0.0493716	-0.0371259	0.0564681	0.00566589	0.0258193	-0.0167452	0.038729	-0.0238079	0.0410443
116	-0.0244829	0.0199977	0.0129863	0.0371686	0.00204498	0.0350839	0.0640822	0.0230787	-0.000726685	0.0231492	-0.0095743	0.0240093
117	-0.00832088	0.012592	4.61042e-05	0.0139602	-0.00267395	0.0144833	0.0729545	0.0216755	-0.00474398	0.0107334	0.0100266	0.00968936
118	-0.0139461	0.0129346	-0.00214438	0.013998	-0.0157737	0.0172995	0.0224656	0.0164707	-0.012178	0.00975854	-0.00337354	0.014177
119	-0.00515594	0.0118121	0.0018139	0.00905645	-0.005643	0.0146189	0.0404313	0.0148191	0.000791438	0.00818856	-0.00583471	0.0132497
120	0.0159004	0.0115967	0.0144886	0.0118624	0.00412855	0.0122371	0.148005	0.0153377	0.0183435	0.0111612	-0.0073688	0.0137524
121	0.0195794	0.01707	0.0160933	0.0241308	0.00952189	0.0180136	0.178441	0.0229567	0.0450881	0.020783	-0.00905023	0.0181834
122	0.00959186	0.031806	0.00327898	0.0191955	0.00361706	0.0178805	0.0716859	0.0201664	0.0326415	0.020315	-0.00559867	0.0183516
123	-0.00548388	0.0150047	-0.00735432	0.0158022	0.0135451	0.0215919	0.0583678	0.0289968	0.0353686	0.0222701	0.0238574	0.0184807
124	-0.0136667	0.0273777	-0.0233236	0.0244309	0.00994619	0.0234886	0.0696056	0.0401576	0.042918	0.0683657	-0.0102763	0.0243823
125	0.00837575	0.0139455	-0.0187455	0.011201	0.0184716	0.0179658	0.237955	0.0596065	0.0139546	0.0152895	-0.00504626	0.0173873
126	-0.0173581	0.0166923	-0.0273727	0.0238552	-0.0129645	0.0202499	0.0448523	0.0268433	-0.0194401	0.0220928	-0.0329848	0.0164428
127	-0.0306688	0.0219373	-0.061157	0.0263142	-0.0181219	0.0411869	0.00841467	0.0322588	-0.0344478	0.0404494	-0.0463722	0.0250955
128	-0.0282818	0.0222274	-0.0440725	0.0188867	-0.00955072	0.0289883	0.01703	0.0282506	-0.0233352	0.0261163	-0.0332951	0.0179384
129	0.0627258	0.0402309	-0.0251442	0.0300044	-0.00966114	0.0278593	0.00528195	0.0243724	-0.0230112	0.0251027	-0.0359695	0.0258008
130	0.24444	0.108997	-0.0453528	0.0641651	-0.0222875	0.0582873	0.0205087	0.0950256	-0.0505179	0.0585893	-0.0615228	0.0604694
131	0.0859694	0.0712674	0.019871	0.037897	0.135915	0.0492392	0.130205	0.0492545	0.0594964	0.0544401	-0.0290181	0.0388206
132	0.062921	0.0511263	0.0223748	0.0414506	0.103907	0.0618133	0.0932891	0.0493025	0.047501	0.0410623	-0.0176149	0.0474135
133	0.0430199	0.0436879	0.0123934	0.0283015	0.0150324	0.0348665	0.0302026	0.0380123	0.0137954	0.0277874	0.000919424	0.028119
134	0.0689732	0.0472031	0.0362293	0.036319	0.0217696	0.0384005	0.0655341	0.0468874	0.0506236	0.0438246	0.00379249	0.0375638
135	0.149392	0.0940691	0.111172	0.0920399	0.0571894	0.0897119	0.129572	0.0928161	0.0877039	0.107869	-0.0044276	0.0911812
136	0.0937013	0.0702213	0.0718909	0.0608768	0.0482401	0.0624957	0.11195	0.0714896	0.081534	0.0736772	0.00251943	0.0617174
137	0.0914779	0.040528	0.0484389	0.0369748	0.0241839	0.0315983	0.0728342	0.0451245	0.0575408	0.0398942	0.0148576	0.0328203
138	0.0574224	0.0417894	0.030573	0.0252151	0.0177939	0.0265322	0.0448919	0.0507313	0.0271563	0.0275949	0.0158657	0.0333575
139	0.0460553	0.0351337	0.0113854	0.0190358	0.0145538	0.0299632	0.0285253	0.0399045	0.0211742	0.0223569	0.00941779	0.0345242
140	0.0487839	0.0588649	0.0212376	0.0477791	0.0415596	0.0529221	0.0487512	0.0551811	0.0431621	0.0507951	0.0309762	0.0614724
141	0.0271606	0.0622526	0.0797386	0.0538618	0.0822149	0.0690417	0.0862225	0.0497711	0.075954	0.0556229	-0.0143854	0.0682197
142	-0.0103299	0.0483478	0.043084	0.0598722	0.0606031	0.0562258	0.0366364	0.0437781	0.0270816	0.0333639	-0.0180153	0.032858
143	-0.0016735	0.0387668	0.0199742	0.0800749	0.0250083	0.0353228	0.0268626	0.0480886	0.00735421	0.0298606	0.00372279	0.0351538
144	-0.00789578	0.0384401	0.0379677	0.0634618	0.0270207	0.0236934	0.0231471	0.0445442	0.0257956	0.0285809	-0.0233214	0.0275631
145	0.00570612	0.0299095	0.0340274	0.0397003	0.0324142	0.0203326	0.0299632	0.0190988	0.0446513	0.0347707	-0.0301527	0.0227621
146	0.0144781	0.030227	0.0387363	0.0628996	0.0360639	0.028397	0.0351885	0.0256013	0.0330737	0.0361069	-0.0362067	0.0280443
147	0.0172771	0.0324222	0.0361416	0.0923597	0.0245931	0.0269793	0.0739657	0.0436147	0.044615	0.0951633	0.00307101	0.0518942
148	0.0019946	0.0238247	0.00836986	0.0499973	0.0209037	0.0196614	0.0387207	0.0270461	0.0155192	0.0202346	-0.0137968	0.0207845
149	-0.0211749	0.0158882	-0.0217256	0.0298214	0.0204834	0.0215805	0.036424	0.0175696	0.0167646	0.00869548	-0.0111066	0.0170843
150	-0.0146005	0.0137283	-0.0142821	0.0281214	-0.00407423	0.0158385	0.0256923	0.0292625	-0.0109352	0.0166837	-0.0146692	0.0157253
151	0.00611629	0.00955067	-0.0110921	0.0109629	0.0180245	0.00850047	0.0310243	0.0215669	0.0113691	0.00727349	0.00324124	0.00871256
152	0.00519674	0.0119051	-0.00075905	0.0082868	0.0244144	0.0135556	0.0284103	0.0171788	0.0239566	0.00701504	0.0025588	0.00766738
153	-0.00641246	0.0135998	-0.0127031	0.0136928	0.0655467	0.0168856	0.0641703	0.017436	0.0737476	0.0182429	-0.000664294	0.0125214
154	-0.00181713	0.0177439	-0.0148015	0.0156197	0.0666731	0.0197626	0.068551	0.0183743	0.0762322	0.0177986	0.00274565	0.0148489
155	-0.00375512	0.0131456	-0.00618136	0.0156194	0.0160859	0.0150956	0.0326423	0.0138061	0.0268786	0.0135709	0.00213911	0.0115847
156	-0.0110446	0.0132416	-0.00222114	0.0154263	-0.000145458	0.0154443	0.0188075	0.0168481	0.00524106	0.0117259	-0.00986142	0.0118502
157	-0.00777935	0.0128041	-0.00992587	0.0120343	0.000180915	0.0127588	0.0202537	0.0157793	0.000499494	0.0114547	-0.0071793	0.0114739
158	-0.00632124	0.0143268	-0.00484817	0.0160912	0.00991969	0.0145767	0.0249071	0.0172762	0.0149369	0.0133116	0.0022716	0.0137011
159	-0.0105723	0.0123127	0.000807509	0.018262	0.000749864	0.0194679	0.0262603	0.0186025	0.0102982	0.0131126	-0.00433909	0.0130665
160	-0.0135074	0.0135952	-0.00120087	0.0158889	-0.000680707	0.0144371	0.0373946	0.0224658	-0.0011302	0.0131212	-0.0101251	0.014569
161	-0.011719	0.0189715	-0.00162714	0.0218031	0.0139337	0.0311986	0.056105	0.0402986	0.00386902	0.0200985	-0.00770798	0.0188528
162	-0.00160349	0.0187849	0.00164585	0.021285	0.0173083	0.0285985	0.0891194	0.0545657	0.0151903	0.0199608	0.00784653	0.0187508
163	0.00393856	0.0123282	0.0024946	0.014565	0.00543695	0.0133495	0.110249	0.0329016	0.00609649	0.0127358	0.00830646	0.0119567
164	0.00402211	0.00976037	0.0052489	0.0122971	0.00936386	0.0106538	0.312977	0.059614	0.0160384	0.0110569	0.0109054	0.0109635
165	-0.0200476	0.00878299	-0.00378889	0.0171108	0.00657128	0.0118956	0.176938	0.06053	0.0171844	0.0126693	-0.00217155	0.00866876
166	-0.0354092	0.0127068	-0.00198387	0.0297099	-0.00628452	0.0177939	0.211386	0.070554	0.0105989	0.0198426	-0.0162998	0.0143603
167	-0.0059242	0.0103104	-0.0106736	0.0140897	0.000248663	0.0108926	0.131111	0.0653472	0.00547025	0.0155217	-0.000490502	0.0102729
168	0.00167091	0.00696233	-0.00826257	0.00931823	-0.0020841	0.00789149	0.0470387	0.0531688	0.00738908	0.0062945	-0.00665367	0.0095196
169	-0.00578738	0.00550776	-0.0175754	0.00984651	0.000110101	0.011361	0.0247616	0.0225102	-0.00992369	0.0107868	-0.0181467	0.00490623
170	0.000882231	0.0102902	-0.016125	0.0126226	-0.00475786	0.0132904	0.0184326	0.0195029	-0.00635046	0.0166827	-0.0246066	0.0087607
171	0.00842492	0.0315228	-0.0189669	0.0314451	-0.017053	0.0224515	0.00668927	0.0402531	-0.00955018	0.0254249	-0.032671	0.0239246
172	0.0779895	0.0803129	-0.00119334	0.047894	-0.0109625	0.0234359	-0.00814698	0.0338916	-0.00395358	0.0329805	-0.0355986	0.0441568
173	0.0181186	0.0317744	-0.0178943	0.0140848	-0.0122048	0.0109012	-0.00541189	0.0185611	-0.00844176	0.017191	-0.0260559	0.0134999
174	-0.0105548	0.0323279	-0.0176083	0.0274629	0.00190073	0.0210974	-0.00603223	0.0291731	-0.00303289	0.0232487	-0.0378402	0.020873
175	0.110277	0.0762996	0.0777515	0.0549986	0.0226289	0.0543425	0.0406554	0.073373	0.000813693	0.0493396	0.000482172	0.0551648
176	-0.0220207	0.0330853	0.0145882	0.0363695	-0.0226522	0.0302343	-0.0424776	0.0332556	-0.0380841	0.0292425	-0.0151985	0.0263593
177	-0.0369976	0.0361656	0.0348985	0.0666424	-0.0355039	0.033979	-0.0566708	0.0558185	-0.0429636	0.0267997	-0.0403561	0.0287343
178	-0.0614367	0.032318	0.0146796	0.0491014	-0.0405946	0.0308331	-0.0972261	0.0311307	-0.101029	0.0270572	-0.044869	0.024583
179	0.0029724	0.0257364	0.0438043	0.0533913	-0.0148077	0.0292309	-0.0253761	0.0337296	-0.0391013	0.0248038	-0.0423409	0.0240593
180	-0.0579073	0.0783091	0.0836181	0.0804493	0.00154513	0.0738215	-0.0867249	0.0755531	-0.0940795	0.0704105	-0.0367294	0.072255
181	-0.0451129	0.0524837	0.0373504	0.0635136	0.0252857	0.0538088	-0.0456117	0.057084	-0.0575397	0.0520203	-0.0233721	0.0545219
182	-0.025508	0.0493621	0.047695	0.0389654	0.0473142	0.0471932	-0.0214332	0.0501904	-0.0301612	0.0522497	-0.0134234	0.0491639
183	0.00734562	0.0350426	0.027376	0.0323289	0.0163173	0.033444	0.00766395	0.0435538	-0.00846203	0.0350257	-0.00819895	0.0369154
184	0.00297451	0.0173368	-0.00498571	0.0177249	-0.000888303	0.0170221	-0.00456253	0.0259672	-0.0159076	0.0164635	-0.00723155	0.0173587
185	-0.0194581	0.0226952	0.0033389	0.0265064	0.0550638	0.0302041	-0.00619579	0.0346996	-0.0198441	0.0276305	0.00617548	0.0251362
186	0.00594694	0.0253366	0.00811792	0.0259806	0.0202602	0.0307573	0.0240928	0.0428094	0.00425339	0.0259409	0.0147469	0.0277722
187	0.0169284	0.0211338	0.00494535	0.0212972	0.0211793	0.0285613	0.0252317	0.0336567	0.00774658	0.0206632	0.00438304	0.0195133
188	0.0217848	0.0275576	-0.00109782	0.0287207	0.0200522	0.0314558	0.0174443	0.0345092	0.00390617	0.0287578	0.00727252	0.0293272
189	0.0131782	0.0276212	0.00703729	0.0287732	0.0379219	0.03797	0.0382909	0.0383466	0.0135378	0.0321041	0.026135	0.0351001
190	0.00911107	0.0283929	0.00471985	0.0264007	0.0362979	0.0288571	0.0336772	0.0320264	0.0169219	0.0300278	0.00665521	0.0255186
191	0.00966295	0.0245117	-0.00728966	0.0261585	0.0178862	0.0239357	0.0214065	0.0257142	0.0197952	0.0276067	0.00115363	0.022135
192	0.0147248	0.0283054	-0.0143388	0.0291079	0.0204934	0.0300326	0.0386939	0.0283973	0.0203017	0.0356776	0.014732	0.0269014
193	0.00876964	0.0264125	-0.0130266	0.0280556	0.0283997	0.0273842	0.0556935	0.0309588	0.0235478	0.0320201	0.00132672	0.0258982
194	0.0166568	0.0282488	-0.0210214	0.0229737	0.0274694	0.0252573	0.0383658	0.0228482	0.0218403	0.0294855	0.00280763	0.0217326
195	0.0369127	0.0505903	-0.0419469	0.0496548	0.0179347	0.0531964	0.0374092	0.0471298	0.0180304	0.0628931	0.0233467	0.046551
196	0.0242955	0.0429663	-0.0403062	0.0399409	0.0305469	0.0471101	0.0768924	0.0547272	0.0317513	0.0570107	0.00587886	0.0393803
197	0.0164028	0.0315493	-0.0375632	0.0303847	0.0369891	0.0372569	0.0644688	0.0387222	0.0392402	0.0437752	-0.000178233	0.0297554
198	0.0186397	0.0303282	-0.0358503	0.0311085	0.039518	0.0436479	0.0443439	0.03183	0.0478873	0.0461165	0.0164631	0.0309274
199	0.00162652	0.0145089	-0.0205971	0.0142305	0.0226814	0.0210575	0.0251175	0.0154429	0.0185628	0.0174754	0.0041974	0.0135989
200	0.00872348	0.0143969	-0.00464416	0.0137572	0.0133845	0.0143389	0.0253075	0.0203651	0.00769397	0.0153605	0.00445255	0.0106423
201	-0.00688206	0.0173167	-0.0144634	0.0214391	-0.00297381	0.0205203	0.00373881	0.0197884	-0.0107803	0.0160111	-0.015003	0.0175262
202	0.00199743	0.0120852	-0.0032199	0.0178204	0.00359409	0.0181335	0.00936223	0.0297513	-0.00110079	0.0137725	-0.00871684	0.0130167
203	0.0197883	0.0217446	-0.00962352	0.0443053	0.00565007	0.0211726	0.0135223	0.0498824	-0.0222789	0.0252235	-0.0303122	0.0205959
204	0.012367	0.0313525	-0.00378183	0.0377825	0.00169568	0.0215922	0.00933976	0.0467205	0.00627233	0.0387281	-0.0264684	0.0269224
205	0.0610732	0.188596	0.0122164	0.1751	-0.0386554	0.115853	-0.0640476	0.111703	-0.044313	0.132103	-0.100231	0.113626
206	-0.0316116	0.0778912	-0.0241644	0.084577	-0.036596	0.0417864	-0.0552298	0.0408767	-0.0723058	0.0409391	-0.0567238	0.038368
207	-0.0506657	0.0432946	-0.0415548	0.0404159	-0.0169175	0.0261468	-0.0184377	0.0259913	-0.0419923	0.0262672	0.0389777	0.0369433
208	-0.0177702	0.0358234	-0.0345172	0.0351322	-0.00199059	0.0366051	-0.00859091	0.0450954	-0.0272098	0.0374014	0.16443	0.0825518
209	0.0126611	0.0771843	-0.0140362	0.0694801	0.0152	0.0663287	-0.0199038	0.0830737	-0.0458434	0.0774825	0.108955	0.0604673
210	0.00890125	0.0654868	0.00404371	0.0678489	-0.00243178	0.0432545	0.00840224	0.0714342	0.0168958	0.0874542	0.0999467	0.0428283
211	-0.0309269	0.0935118	0.00566243	0.140453	0.0282344	0.0811327	-0.00211623	0.117884	-0.0126846	0.128193	0.0189308	0.0594409
212	-0.034116	0.083212	-0.0043042	0.119021	0.00244281	0.079056	0.00473158	0.0851081	-0.00468855	0.105799	0.0634966	0.0626591
213	-0.0398173	0.0522058	-0.0362316	0.0511618	-0.0237238	0.0494511	-0.0156183	0.0553224	-0.0313036	0.0495726	0.0311962	0.0582894
214	-0.0581387	0.0440738	-0.0421451	0.0485276	-0.0124561	0.0431986	-0.0453263	0.0498089	-0.0396309	0.0414632	0.0283458	0.048838
215	-0.0592626	0.0394181	-0.0476871	0.0464936	-0.0336883	0.0408673	-0.0397458	0.0402185	-0.0527214	0.0434717	-0.00671034	0.0447837
216	-0.0665283	0.0479967	-0.0455702	0.061761	-0.040198	0.0490037	-0.0504094	0.0493603	-0.062434	0.0587641	-0.0152862	0.0527356
217	-0.0575575	0.0291131	-0.0379928	0.0357361	-0.0291631	0.0308593	-0.0583887	0.0368763	-0.0654501	0.0410024	-0.0398597	0.0285946
218	-0.03339	0.0248937	-0.0155225	0.0198685	-0.0206692	0.0220856	-0.0331948	0.025749	-0.0377197	0.0222495	-0.0470295	0.0263257
219	-0.0260076	0.0262408	-0.00916608	0.0199767	-0.0175867	0.0214868	-0.0205903	0.0276878	-0.023109	0.0225487	-0.0651815	0.0357285
220	-0.0118044	0.025755	-0.00627378	0.018948	-0.023788	0.0181929	-0.0199305	0.0239287	-0.0231774	0.0194507	-0.0655055	0.0242438
221	-0.00758038	0.019256	-0.00759149	0.0149071	-0.0230674	0.016171	-0.0176926	0.0222422	-0.0204211	0.0131252	-0.025333	0.0155202
222	-0.0284374	0.0233466	-0.0253577	0.0201888	-0.0299844	0.0214753	-0.0335214	0.021623	-0.0368093	0.021065	-0.0250096	0.0204248
223	-0.0147633	0.0155609	-0.0113642	0.0152037	-0.00893864	0.0165211	-0.00677775	0.0193444	-0.0172068	0.0168281	-0.0142509	0.0204391
224	-0.00743837	0.013282	-0.0051638	0.0170849	0.00398222	0.0174753	-0.00449687	0.021701	-0.00984665	0.0123675	-0.00476995	0.026486
225	-0.0023779	0.0186568	0.00445136	0.0163663	-0.00464649	0.0162535	-0.0112868	0.0264576	-0.01036	0.0190724	-0.00603966	0.0258646
226	-0.000518568	0.0145772	0.00974035	0.013408	0.00256537	0.0157104	0.00409821	0.0150142	-0.00763663	0.0177656	-0.00508695	0.0241407
227	-0.00873743	0.0237056	-0.00345666	0.0326409	0.0048844	0.0332438	-0.00530168	0.0262146	-0.0113268	0.025868	0.00834585	0.0410894
228	-0.00535189	0.0464722	-0.00998704	0.0500834	-0.00954738	0.0472254	-0.0187832	0.0490988	-0.0221527	0.0482885	-0.00168909	0.0644407
229	0.0219872	0.0716972	-0.044109	0.0664391	0.00661755	0.0655888	-0.0339546	0.0655585	-0.00202745	0.0747131	0.00829093	0.0620257
230	-0.00106996	0.0266821	-0.0245611	0.0281421	5.59688e-05	0.0291045	-0.005842	0.036085	-0.00231256	0.0319102	-0.00749703	0.0234611
231	-0.00620914	0.0152129	-0.0267248	0.0196257	-0.013406	0.0154823	-0.0121312	0.0225837	0.00227793	0.0153515	-0.00673939	0.0154245
232	-0.0197132	0.0215239	-0.03372	0.0257311	-0.0343259	0.0147659	-0.0253203	0.0272563	-0.0250766	0.0200997	-0.0253483	0.0221327
233	-0.00336258	0.0277846	-0.00330308	0.0276032	-0.0198525	0.0183149	-0.0059043	0.0259505	-0.0194986	0.0229025	-0.0236348	0.0168418
234	-0.12224	0.0317961	-0.0959936	0.067436	-0.101667	0.036373	-0.0767165	0.0508496	-0.127469	0.0352089	-0.118344	0.0284353
235	-0.0427632	0.0188605	-0.0353602	0.0289515	-0.0420219	0.0169063	-0.012726	0.0251349	-0.0190739	0.0281991	-0.0172203	0.014664
236	-0.0103619	0.0344063	-0.0621734	0.0305068	-0.0362395	0.0330688	-0.0098327	0.0362746	-0.0140556	0.0447603	-0.0169691	0.0302771
237	0.00620028	0.0463166	-0.044732	0.0274373	-0.0135035	0.0337042	0.0165842	0.0368091	0.0517733	0.0586267	0.0366181	0.0532606
238	0.00252302	0.0170457	-0.0222828	0.0135399	-0.00742574	0.0137812	0.00378203	0.0237222	-0.0039672	0.0245187	0.0229124	0.0209213
239	0.00537096	0.016819	-0.0278996	0.0151063	-0.0170113	0.0158413	0.0132407	0.0362931	-0.00403795	0.0263758	0.00318006	0.0157936
240	-0.00877564	0.016265	-0.0236679	0.0209379	-0.0132371	0.0306924	0.00619733	0.0344421	0.00210181	0.0325479	-0.00427999	0.0138863
241	-0.018261	0.0245089	-0.0199361	0.0547541	-0.00261891	0.0539827	-0.000894919	0.055498	0.00547515	0.0622001	0.00696205	0.0237607
242	-0.0192612	0.0216032	-0.0441088	0.0313921	0.00852605	0.0635866	0.010341	0.0547228	-0.0267482	0.0561601	-0.00325353	0.030969
243	-0.0206056	0.0166453	-0.0332729	0.025415	-0.00151063	0.0410893	0.0143057	0.0441787	-0.0204222	0.0432859	-0.00670436	0.0288171
244	-0.0283046	0.0211738	-0.0283162	0.0329991	0.0102552	0.071104	0.0274311	0.0460571	-0.00398292	0.0785085	0.0185918	0.0577828
245	-0.0233596	0.0181502	-0.0198251	0.0255111	0.00414737	0.0514807	0.0323644	0.050887	-0.00511545	0.0572114	0.015945	0.040179
246	-0.0255714	0.024631	-0.0233481	0.0260031	-0.011268	0.0325023	0.0107443	0.0385421	-0.0180226	0.0292675	0.0121724	0.0321736
247	-0.0306288	0.0262779	-0.0250055	0.0289609	-0.0101312	0.0379485	0.00662994	0.0371727	-0.0212315	0.0350324	0.00995847	0.0380416
248	-0.0105669	0.0147216	-0.0105965	0.0176799	-0.00020197	0.0231926	0.0169155	0.0404549	-0.0213604	0.0189003	0.00424506	0.0166089
249	-0.0307979	0.0138716	-0.0314559	0.0135185	-0.0254334	0.0177514	-0.00188524	0.0229557	-0.0286765	0.0138431	0.014965	0.0127921
250	-0.0373295	0.0206522	-0.027313	0.0220619	-0.0280045	0.0224463	-0.00455903	0.0238408	-0.0285466	0.023098	0.0120025	0.0235858
251	-0.00117337	0.0144413	0.00461967	0.0175115	0.00451485	0.0166845	0.0300888	0.017015	0.000983439	0.018676	-0.000992015	0.0150763
252	-0.00150236	0.0125586	-0.00941554	0.0174676	-0.000698425	0.0165596	0.00703441	0.0208469	-0.0251593	0.0168783	-0.0239643	0.0149405
253	-0.0239574	0.0136021	-0.0265174	0.0147758	-0.0228892	0.0178409	-0.0101149	0.0261779	-0.0353291	0.0175158	-0.0136548	0.0170268
254	-0.023523	0.0131878	-0.0146665	0.0128791	-0.0233194	0.0147549	-0.00665354	0.0222662	-0.0241381	0.0148922	-0.0218903	0.0156299
255	-0.045581	0.0107963	-0.0477689	0.0106507	-0.047123	0.0124627	-0.0373329	0.0139166	-0.0503565	0.0125673	-0.0135302	0.0129433
256	-0.0102221	0.0106006	-0.0151525	0.00932369	-0.0166369	0.011825	0.00473148	0.0200401	-0.0195546	0.0111919	-0.00672533	0.0139619
257	-0.0112349	0.0163672	-0.00541288	0.0180768	-0.0199946	0.0147519	0.00998284	0.0304825	-0.0198494	0.0158182	-0.0314819	0.0195016
258	-0.0346802	0.033843	-0.0302407	0.0330794	-0.0357102	0.0329523	-0.0220698	0.0360407	-0.0354754	0.036426	-0.0410436	0.0337353
259	-0.028545	0.0162656	-0.0281437	0.0157307	-0.0308883	0.0138722	-0.0215537	0.0183512	-0.031156	0.0149128	-0.0308375	0.0173573
260	-0.0293198	0.0171064	-0.0279744	0.0145834	-0.0329573	0.0119205	-0.0174898	0.0151994	-0.0300563	0.0127948	-0.021735	0.0168113
261	-0.0325242	0.0152951	-0.0293709	0.012935	-0.0338402	0.0125697	-0.019323	0.0134489	-0.0356439	0.0133544	-0.0121396	0.0124307
262	-0.031063	0.0329349	-0.0156797	0.0269144	-0.0274294	0.033502	-0.0110709	0.0311423	-0.0266176	0.0273613	-0.0427426	0.0236558
263	-0.0139262	0.0156835	-0.025565	0.0147723	-0.0188808	0.0159857	-0.00369205	0.0166097	-0.0181699	0.0264115	-0.0133791	0.0169794
264	0.000338241	0.018077	-0.0143992	0.0113226	0.00189821	0.0137984	0.0120254	0.017288	-0.00767837	0.0229936	-0.0120497	0.0109493
265	-0.0254921	0.0160344	-0.0281756	0.0133846	-0.0156903	0.016234	0.0135878	0.0197032	-0.0074425	0.0294888	-0.0155539	0.0111935
266	-0.0151814	0.0146581	-0.0151665	0.0121948	-0.00737512	0.0104036	0.0259478	0.023518	0.00142656	0.0112182	0.00514568	0.0107328
267	-0.00751138	0.0254671	-0.0216978	0.0148726	-0.00606307	0.0358627	0.00204559	0.027919	-0.00722349	0.0184098	0.00267632	0.0188647
268	-0.0128739	0.0348033	-0.00599808	0.0246167	-0.0206032	0.0299549	-0.00325035	0.0311876	-0.0173068	0.0389577	0.000699036	0.0208348
269	-0.0117941	0.0324556	0.0175973	0.0238705	0.00316902	0.0380536	-0.00619291	0.0327143	-0.00704518	0.0419729	-0.0216325	0.0194596
270	-0.0114806	0.0292306	-0.0257823	0.0193093	-0.0132256	0.0271469	-0.000474535	0.0297593	-0.0109972	0.0291661	0.013086	0.018118
271	-0.00899994	0.0319597	-0.0371046	0.034083	-0.0421985	0.0254764	-0.0142161	0.0371106	-0.0112496	0.044804	0.048402	0.0312129
272	-0.0168331	0.0570378	-0.0763315	0.0526391	-0.0865247	0.0332709	-0.0451963	0.0561061	-0.010818	0.0392521	0.152026	0.0916002
273	0.0161443	0.118224	-0.0803746	0.0470693	-0.087987	0.0436276	-0.0223958	0.0723269	0.0166929	0.0384373	0.10239	0.037978
274	-0.0119039	0.0525022	-0.0661406	0.0337212	-0.0549927	0.0271709	-0.0260064	0.039623	0.0108875	0.0419921	0.258464	0.0517033
275	-0.0315144	0.0248172	-0.0413361	0.0293219	-0.0390235	0.0333169	-0.0234545	0.0510857	-0.0118683	0.0397683	0.489786	0.0533888
276	-0.0245549	0.0313833	-0.0526168	0.0324134	-0.0483033	0.0359885	-0.0212321	0.0582593	-0.0394497	0.0480673	0.43398	0.109511
277	-0.00950624	0.0262457	-0.0570357	0.019702	-0.0519455	0.0231938	-0.0174846	0.0464015	-0.0221505	0.0345056	0.255714	0.0512305
278	-0.0124486	0.0244581	-0.063184	0.0259808	-0.0518215	0.0273253	-0.0166919	0.0572603	-0.0278348	0.0548177	0.166091	0.0604331
279	-0.0221015	0.028733	-0.0553407	0.0315228	-0.0396722	0.0366709	-0.0225891	0.056969	-0.0355563	0.0612102	0.0509336	0.0259951
280	-0.00776383	0.0227866	-0.0489611	0.0259621	-0.0319955	0.0314185	-0.0111553	0.0447336	-0.0199045	0.0514393	0.000146538	0.0193115
281	-0.00869916	0.0177612	-0.0400034	0.0195986	-0.0265728	0.0249652	-0.00648724	0.0415712	-0.0192247	0.0289769	0.010458	0.0153145
282	-0.00734121	0.018705	-0.0261693	0.0156402	-0.0185273	0.0237507	0.00598147	0.0322544	-0.00224485	0.0255598	0.00294403	0.0137847
283	-0.0117891	0.0162431	-0.0216626	0.0126603	-0.0171671	0.0216876	0.0153206	0.0379134	-0.00393274	0.0235715	-0.000562556	0.012996
284	-0.0151689	0.0202162	-0.0268585	0.0131946	-0.0170975	0.0221042	0.0011735	0.03318	-0.0190842	0.0315208	0.00273359	0.0133204
285	-0.0203179	0.0170659	-0.0350076	0.0233056	-0.0154633	0.0293057	0.00701299	0.0444953	-0.028854	0.0340826	0.0238859	0.0306461
286	-0.00114919	0.0309909	-0.0316431	0.0289306	-0.0100013	0.0299961	0.0217673	0.080404	-0.00772752	0.0462949	0.0734627	0.0818926
287	-0.0199104	0.0325301	-0.0150746	0.0442247	0.00608629	0.0304708	0.0341807	0.110821	-0.0148319	0.0503439	0.0651708	0.0743983
288	-0.0279895	0.0333541	-0.019019	0.0407905	0.0110307	0.0282817	0.0137779	0.0867735	-0.0415763	0.0479106	0.0355342	0.0423639
289	-0.0388781	0.0186923	-0.0393276	0.0291588	-0.00234669	0.0270743	0.0119019	0.114552	-0.0611204	0.0523376	0.0321592	0.0357842
290	-0.0247903	0.0220578	-0.0361437	0.0200222	-0.0149564	0.0277822	0.0159497	0.077126	-0.0455165	0.0410509	0.01202	0.0216484
291	-0.023839	0.0202602	-0.0478495	0.0161653	-0.024326	0.0282972	0.0455569	0.108143	-0.0297466	0.0257594	-0.00341846	0.0153881
292	-0.0145934	0.0189788	-0.0196563	0.013548	0.00292843	0.0284528	0.144195	0.256197	-0.0151685	0.0142162	0.00338753	0.0135461
293	-0.00992244	0.0150128	-0.00784771	0.0155321	0.0015127	0.0214738	0.148031	0.241382	-0.00675714	0.0137333	-0.00042589	0.0119266
294	-0.00678981	0.0126497	-0.0110168	0.0110366	-0.00242299	0.0158925	0.0645962	0.104059	-0.00647174	0.0182176	0.0140454	0.0126292
295	-0.00853621	0.0145235	-0.014407	0.00957308	0.00044968	0.0247523	0.06384	0.087963	-0.00290687	0.0146653	0.0204919	0.0159379
296	-0.0193674	0.0155578	-0.0232713	0.0100691	-0.00964057	0.0233758	0.122273	0.195435	-0.0100281	0.0127286	0.0180884	0.0135435
297	-0.0139364	0.021989	-0.0239259	0.0125528	-0.00183747	0.0286738	0.133726	0.204904	-0.0078942	0.0145009	0.00702363	0.0159269
298	-0.0120746	0.0138557	-0.0190844	0.0137762	0.00138881	0.0249024	0.107435	0.136514	-0.0015187	0.0140176	0.0107621	0.0171182
299	-0.0468977	0.0206613	-0.0477477	0.0179184	-0.0344694	0.0322759	0.0849154	0.10791	-0.00840028	0.0214212	0.0170011	0.0220235
300	-0.0634737	0.0303189	-0.0677605	0.025533	-0.057943	0.0364363	0.283259	0.385145	-0.0114207	0.0338793	0.00508346	0.0304988
301	-0.0398068	0.0229709	-0.0460359	0.024533	-0.0352424	0.0237888	0.379205	0.517915	-0.00719865	0.0310917	0.00135578	0.0317031
